# Supplementary material for: Overlapping Yet Response-Specific Transcriptome Alterations Characterize the Nature of Tobacco–Pseudomonas syringae Interactions
Source: Front Plant Sci. 2016 Mar 7;7:251. doi: 10.3389/fpls.2016.00251 (PMC4779890; doi:10.3389/fpls.2016.00251)
Supplement: Supplementary file 1 [file Table1.XLS]

## Sheet: A
Table S1. Genes significantly up- or down regulated after different bacterial treatments.
A) PTI modified tobacco genes at 6 hpi (leaf samples were infiltrated with P. syringae 61 hrcC mutant)
aEST identifier of NCBI EST database (http://www.ncbi.nlm.nih.gov/nucest/)
b gene expression in log2 transformed form compared to water infiltrated control (average of three repeats)
	ida	Fold-changeb	Similarity, Function
	STMIM75	3.86231	Beta-fructofuranosidase [Solanum tuberosum (Potato)]
	STMJG85	3.68454	Hypothetical protein [Arabidopsis lyrata (Lyre-leaved rock-cress)]
	STMID82	3.60725	Hemoglobin [Solanum tuberosum (Potato)]
	STMCK06	3.52461	None
	STMJO36	3.46903	Catechol O-methyltransferase [Nicotiana tabacum (Common tobacco)]
	STMEC84	3.33734	Catechol O-methyltransferase [Nicotiana tabacum (Common tobacco)]
	STMER52	3.29138	Glutathione S-transferase, class-phi [Solanum commersonii (Commerson's wild potato)]
	STMIC76	3.22923	Cytochrome P450 monooxygenase CYP98A [Medicago truncatula (Barrel medic)]
	STMJL95	3.12115	Caffeoyl-CoA O-methyltransferase [Solanum tuberosum (Potato)]
	STMIX06	3.02821	Receptor protein kinase PERK1-like protein [Oryza sativa (japonica cultivar-group)]
	STMFB72	3.01311	Putative peroxidase [Solanum tuberosum (Potato)]
	STMIF60	3.01133	NtEIG-E80 protein [Nicotiana tabacum (Common tobacco)]
	STMHZ79	3.00767	Dirigent-like protein pDIR10 [Picea glauca (White spruce)]
	STMIK62	2.9886	Glutathione S-transferase, class-phi [Solanum commersonii (Commerson's wild potato)]
	STMIZ38	2.98488	Receptor protein kinase PERK1-like protein [Oryza sativa (japonica cultivar-group)]
	STMIQ72	2.97654	Putative acyl-CoA synthetase [Arabidopsis thaliana (Mouse-ear cress)]
	STMFB59	2.96652	Class IV chitinase [Arabidopsis thaliana (Mouse-ear cress)]
	STMEI69	2.96095	Catechol O-methyltransferase [Nicotiana tabacum (Common tobacco)]
	STMHZ49	2.95842	None
	STMJG89	2.94046	None
	STMGN89	2.9391	HIPL1 protein precursor [Arabidopsis thaliana (Mouse-ear cress)]
	STMIT56	2.93515	Protein kinase; Type I EGF [Medicago truncatula (Barrel medic)]
	STMGL69	2.92705	Phospholipase PLDb1 [Lycopersicon esculentum (Tomato)]
	STMII34	2.91171	At2g21045 [Arabidopsis thaliana (Mouse-ear cress)]
	STMIP21	2.81227	Leucine-rich repeat protein [Capsicum annuum (Bell pepper)]
	STMJP52	2.80704	Phospho-2-dehydro-3-deoxyheptonate aldolase 1, chloroplast precursor [Solanum tuberosum (Potato)]
	STMEZ75	2.80379	Putative membrane protein [Solanum tuberosum (Potato)]
	STMEL02	2.80126	Hypothetical protein At1g30750 [Arabidopsis thaliana (Mouse-ear cress)]
	STMIC60	2.78134	Caffeoyl-CoA O-methyltransferase 6 [Nicotiana tabacum (Common tobacco)]
	STMER96	2.78102	None
	STMIL92	2.74333	P-coumaroyl shikimate 3'-hydroxylase isoform 2 [Ocimum basilicum (Sweet basil)]
	STMHZ50	2.73573	Caffeoyl-CoA O-methyltransferase [Solanum tuberosum (Potato)]
	STMFB48	2.71718	Peroxidase [Capsicum annuum (Bell pepper)]
	STMIX36	2.71354	None
	STMIM43	2.70356	None
	STMDU93	2.70305	Annexin P38 [Capsicum annuum (Bell pepper)]
	STMJB30	2.69845	Putative lipase; 20450-21648 [Arabidopsis thaliana (Mouse-ear cress)]
	STMIH22	2.66863	None
	STMJN12	2.66224	Protein kinase 1 [Nicotiana tabacum (Common tobacco)]
	STMCS41	2.64269	Cinnamic acid 4-hydroxylase [Capsicum annuum (Bell pepper)]
	STMIH27	2.63391	Phytosulfokine receptor precursor [Daucus carota (Carrot)]
	STMIR22	2.6055	Metal transport protein [Medicago truncatula (Barrel medic)]
	STMEY89	2.57636	PEARLI 1-like protein [Arabidopsis thaliana (Mouse-ear cress)]
	STMIR02	2.57113	H0818E11.1 protein [Oryza sativa (Rice)]
	STMCC79	2.56698	Catechol O-methyltransferase [Nicotiana tabacum (Common tobacco)]
	STMFA41	2.55588	PEARLI 1-like protein [Arabidopsis thaliana (Mouse-ear cress)]
	STMDU24	2.55554	Putative UDP-glucose dehydrogenase 2 [Nicotiana tabacum (Common tobacco)]
	STMHZ48	2.55011	3-phosphoshikimate 1-carboxyvinyltransferase, chloroplast precursor [Lycopersicon esculentum (Tomato)]
	STMDQ34	2.54723	Cytosolic 6-phosphogluconate dehydrogenase [Spinacia oleracea (Spinach)]
	STMIP54	2.54613	Glutathione S-transferase, class-phi [Solanum commersonii (Commerson's wild potato)]
	STMIY78	2.53451	None
	STMIP91	2.52011	None
	STMHI68	2.51366	Hypothetical protein At4g14990 [Arabidopsis thaliana (Mouse-ear cress)]
	STMEQ91	2.5072	None
	STMIZ69	2.50465	NtEIG-A1 protein [Nicotiana tabacum (Common tobacco)]
	STMIP84	2.48747	MutT domain protein-like [Oryza sativa (japonica cultivar-group)]
	STMIK18	2.47018	H0818E11.1 protein [Oryza sativa (Rice)]
	STMDQ63	2.46951	Putative UDP-glucose dehydrogenase 1 [Nicotiana tabacum (Common tobacco)]
	STMGL51	2.46698	Phospho-2-dehydro-3-deoxyheptonate aldolase 1, chloroplast precursor [Solanum tuberosum (Potato)]
	STMJC77	2.46593	Hypothetical protein At1g74640 [Arabidopsis thaliana (Mouse-ear cress)]
	STMIM62	2.43352	None
	STMIS69	2.41928	OSJNBb0015D13.18 protein [Oryza sativa (Rice)]
	STMEK81	2.40985	Hypothetical protein At1g30750 [Arabidopsis thaliana (Mouse-ear cress)]
	STMGN23	2.40463	Putative HSP protein [Arabidopsis thaliana (Mouse-ear cress)]
	STMCP23	2.38944	SHEPHERD [Arabidopsis thaliana (Mouse-ear cress)]
	STMEV84	2.37821	Putative receptor serine/threonine kinase PR5K [Oryza sativa (japonica cultivar-group)]
	STMIL86	2.37234	Cytosolic 6-phosphogluconate dehydrogenase [Spinacia oleracea (Spinach)]
	STMFB78	2.36727	Similarity to transcription factor [Arabidopsis thaliana (Mouse-ear cress)]
	STMJC78	2.35902	Cytochrome P450 [Helianthus tuberosus (Jerusalem artichoke)]
	STMES07	2.35225	Hydroxycinnamoyl transferase [Nicotiana tabacum (Common tobacco)]
	STMER81	2.34223	Ascorbate oxidase [Lycopersicon esculentum (Tomato)]
	STMEJ65	2.33518	Methionine synthase [Solanum tuberosum (Potato)]
	STMDW52	2.33126	None
	STMJO18	2.31929	At1g25390/F2J7_14 [Arabidopsis thaliana (Mouse-ear cress)]
	STMER61	2.30998	None
	STMIZ48	2.29239	At1g52750/F14G24_2 [Arabidopsis thaliana (Mouse-ear cress)]
	STMGQ39	2.2773	Phenylalanine ammonia-lyase [Capsicum chinense (Scotch bonnet) (Bonnet pepper)]
	STMIB85	2.27095	Epoxide hydrolase [Nicotiana tabacum (Common tobacco)]
	STMHY86	2.27036	T12H1.14 protein [Arabidopsis thaliana (Mouse-ear cress)]
	STMFB68	2.25846	Similarity to transcription factor [Arabidopsis thaliana (Mouse-ear cress)]
	STMGT03	2.25536	Phenylalanine ammonia-lyase [Capsicum chinense (Scotch bonnet) (Bonnet pepper)]
	STMGI40	2.25442	None
	STMEK53	2.2538	Nt-iaa2.3 deduced protein [Nicotiana tabacum (Common tobacco)]
	STMDW32	2.24726	Cytosolic 6-phosphogluconate dehydrogenase [Spinacia oleracea (Spinach)]
	STMGC36	2.23911	Putative cullin protein [Lycopersicon esculentum (Tomato)]
	STMIM29	2.22969	4-coumarate--CoA ligase 1 [Solanum tuberosum (Potato)]
	STMEY23	2.22914	None
	STMEG24	2.22836	SHEPHERD [Arabidopsis thaliana (Mouse-ear cress)]
	STMDF49	2.22676	Putative AAA-type ATPase [Arabidopsis thaliana (Mouse-ear cress)]
	STMEC76	2.2115	Caffeic acid O-methyltransferase II [Nicotiana tabacum (Common tobacco)]
	STMGT42	2.17631	Polygalacturonase inhibitor protein [Solanum brevidens]
	STMDP46	2.16843	Nt-iaa2.3 deduced protein [Nicotiana tabacum (Common tobacco)]
	STMIS21	2.15591	Ripening regulated protein-like [Solanum tuberosum (Potato)]
	STMEP88	2.1545	Histidine decarboxylase [Lycopersicon esculentum (Tomato)]
	STMJB34	2.14906	None
	STMIS51	2.14792	None
	STMCL63	2.14251	Protein kinase-like [Oryza sativa (japonica cultivar-group)]
	STMFB08	2.14002	Putative acyl-CoA synthetase [Capsicum annuum (Bell pepper)]
	STMIL04	2.13751	transferase, transferring glycosyl groups [Arabidopsis thaliana]
	STMDZ38	2.13026	None
	STMIC34	2.12846	Hypothetical protein OSJNBa0012L23.48 [Oryza sativa (japonica cultivar-group)]
	STMIJ44	2.12346	B1066G12.9 [Oryza sativa (japonica cultivar-group)]
	STMBB15	2.12212	SHEPHERD [Arabidopsis thaliana (Mouse-ear cress)]
	STMIP13	2.12165	Mitochondrial phosphate translocator [Arabidopsis thaliana (Mouse-ear cress)]
	STMDS19	2.11956	AT4g18950/F13C5_120 [Arabidopsis thaliana (Mouse-ear cress)]
	STMIZ68	2.07698	Serine/threonine-specific protein kinase-like [Oryza sativa (japonica cultivar-group)]
	STMJL24	2.07694	DNA-binding protein DF1 [Pisum sativum (Garden pea)]
	STMEP34	2.06912	Uncharacterized Cys-rich domain [Medicago truncatula (Barrel medic)]
	STMIS10	2.06847	Cytochrome P450 [Panax ginseng (Korean ginseng)]
	STMDO32	2.05522	Adenosylhomocysteinase [Lycopersicon esculentum (Tomato)]
	STMGB03	2.05369	None
	STMEP77	2.04352	Arginine decarboxylase [Lycopersicon esculentum (Tomato)]
	STMGN56	2.0349	Adenosylhomocysteinase [Lycopersicon esculentum (Tomato)]
	STMIV65	2.0342	CONSTANS-LIKE b [Pisum sativum (Garden pea)]
	STMJG07	2.0313	None
	STMDV29	2.01495	Ornithine decarboxylase [Lycopersicon esculentum (Tomato)]
	STMJI59	2.01416	None
	STMEI16	2.00962	UDP-glucose:protein transglucosylase-like [Solanum tuberosum (Potato)]
	STMCP52	1.999	Ornithine decarboxylase [Lycopersicon esculentum (Tomato)]
	STMJE63	1.99764	Tyramine hydroxycinnamoyl transferase [Solanum tuberosum (Potato)]
	STMGJ89	1.99527	Peroxidase precursor [Euphorbia characias (Spurge)]
	STMGM71	1.99493	Putative AAA-type ATPase [Arabidopsis thaliana (Mouse-ear cress)]
	STMGM11	1.98381	H0212B02.14 protein [Oryza sativa (Rice)]
	STMHY17	1.98126	Serine/threonine-specific protein kinase-like [Oryza sativa (japonica cultivar-group)]
	STMJA73	1.98078	Putative receptor-like serine-threonine protein kinase [Solanum tuberosum (Potato)]
	STMDD55	1.98063	Methionine synthase [Solanum tuberosum (Potato)]
	STMGZ63	1.96776	None
	STMIT09	1.95148	Hypothetical protein At2g46620 [Arabidopsis thaliana (Mouse-ear cress)]
	STMII43	1.94987	Putative ankyrin [Arabidopsis thaliana (Mouse-ear cress)]
	STMJH73	1.94473	None
	STMEZ62	1.93946	Putative receptor serine/threonine kinase PR5K [Oryza sativa (japonica cultivar-group)]
	STMCN73	1.93445	None
	STMEP36	1.93433	None
	STMJI26	1.93382	F5O8.30 protein [Arabidopsis thaliana (Mouse-ear cress)]
	STMEA69	1.93227	UDP-glucose:protein transglucosylase-like [Solanum tuberosum (Potato)]
	STMHJ44	1.93098	Putative phosphoglycerate dehydrogenase [Arabidopsis thaliana (Mouse-ear cress)]
	STMEW02	1.92357	Syntaxin-related protein Nt-syr1 [Nicotiana tabacum (Common tobacco)]
	STMEO68	1.91871	Putative mitochondrial dicarboxylate carrier protein [Arabidopsis thaliana (Mouse-ear cress)]
	STMIY85	1.9159	Putative chloroplast nucleoid DNA-binding protein [Arabidopsis thaliana (Mouse-ear cress)]
	STMER89	1.91188	None
	STMIR21	1.90646	None
	STMIO04	1.90127	Putative chorismate mutase [Fagus sylvatica (Beechnut)]
	STMEJ57	1.89897	Glucose-6-phosphate/phosphate translocator 2 [Solanum tuberosum (Potato)]
	STMJA60	1.89775	Hin1-like protein [Solanum tuberosum (Potato)]
	STMCX24	1.89456	None
	STMIR23	1.88453	NBS-LRR protein [Solanum tuberosum (Potato)]
	STMIC03	1.88346	OSJNba0093F12.4 protein [Oryza sativa (Rice)]
	STMJG46	1.88271	Transmembrane protein kinase [Oryza sativa (japonica cultivar-group)]
	STMJN02	1.88236	F1E22.18 [Arabidopsis thaliana (Mouse-ear cress)]
	STMJC75	1.88108	None
	STMFA09	1.87573	Putative pollen specific LIM domain-containing protein [Lycopersicon esculentum (Tomato)]
	STMID78	1.86541	Hydrolase-like [Oryza sativa (japonica cultivar-group)]
	STMJH12	1.85182	None
	STMEB53	1.8437	At3g29200 [Arabidopsis thaliana (Mouse-ear cress)]
	STMHW88	1.83624	None
	STMEK15	1.83622	NAD-malate dehydrogenase precursor [Nicotiana tabacum (Common tobacco)]
	STMGU08	1.83495	Avr9/Cf-9 rapidly elicited protein 189 [Nicotiana tabacum (Common tobacco)]
	STMIL02	1.83395	P-rich protein EIG-I30 [Nicotiana tabacum (Common tobacco)]
	STMHI10	1.83076	Hypothetical protein F24J7.20 [Arabidopsis thaliana (Mouse-ear cress)]
	STMJL84	1.82886	None
	STMEU05	1.82391	Gb|AAD25612.1 [Arabidopsis thaliana (Mouse-ear cress)]
	STMJE96	1.82204	None
	STMID68	1.8194	Avr9/Cf-9 induced kinase 1 [Nicotiana tabacum (Common tobacco)]
	STMGY63	1.81319	Polyamine oxidase [Nicotiana tabacum (Common tobacco)]
	STMHT10	1.80957	5-methyltetrahydropteroyltriglutamate--homocysteine methyltransferase [Catharanthus roseus (Rosy periwinkle) (Madagascar periwinkle)]
	STMIW66	1.80792	Putative receptor-like protein kinase 2 [Oryza sativa (japonica cultivar-group)]
	STMFB36	1.79937	Hypothetical protein At2g28890 [Arabidopsis thaliana (Mouse-ear cress)]
	STMDW47	1.79509	Stress-related protein [Vitis riparia (Frost grape) (Vitis vulpina)]
	STMGZ49	1.79038	Putative mitochondrial dicarboxylate carrier protein [Arabidopsis thaliana (Mouse-ear cress)]
	STMIW32	1.78996	Hypothetical protein At4g24380/T22A6_210 [Arabidopsis thaliana (Mouse-ear cress)]
	STMJA91	1.78894	Tobacco calretulin [Nicotiana tabacum (Common tobacco)]
	STMIO76	1.78621	Epoxide hydrolase [Nicotiana tabacum (Common tobacco)]
	STMES17	1.78496	Cytosolic NADP-malic enzyme [Lycopersicon esculentum (Tomato)]
	STMHS50	1.78237	Methionine synthase [Solanum tuberosum (Potato)]
	STMHZ60	1.78041	Peroxidase [Nicotiana tabacum (Common tobacco)]
	STMHX71	1.77953	Dehydroquinate dehydratase/shikimate:NADP oxidoreductase [Lycopersicon esculentum (Tomato)]
	STMDI94	1.76978	None
	STMIQ73	1.75197	3-phosphoshikimate 1-carboxyvinyltransferase, chloroplast precursor [Lycopersicon esculentum (Tomato)]
	STMEH61	1.7498	F15K9.16 protein [Arabidopsis thaliana (Mouse-ear cress)]
	STMIS06	1.74784	None
	STMIC22	1.74629	Ras-related protein Rab2BV [Beta vulgaris (Sugar beet)]
	STMDS87	1.74567	Phosphoglycerate dehydrogenase-like protein [Arabidopsis thaliana (Mouse-ear cress)]
	STMJM43	1.74521	Gb|AAD25612.1 [Arabidopsis thaliana (Mouse-ear cress)]
	STMIX53	1.74403	Hypersensitive-induced reaction protein [Capsicum annuum (Bell pepper)]
	STMDO79	1.74053	Phosphoserine aminotransferase, chloroplast precursor [Arabidopsis thaliana (Mouse-ear cress)]
	STMJP54	1.74041	Patatin-like protein 3 [Nicotiana tabacum (Common tobacco)]
	STMIL95	1.73761	At3g57030 [Arabidopsis thaliana (Mouse-ear cress)]
	STMGN28	1.73636	H0212B02.14 protein [Oryza sativa (Rice)]
	STMCU29	1.73017	Adenosylhomocysteinase [Lycopersicon esculentum (Tomato)]
	STMEJ71	1.72722	None
	STMDT51	1.72678	Protein disulfide isomerase-like [Arabidopsis thaliana (Mouse-ear cress)]
	STMHR82	1.72616	None
	STMJJ67	1.72252	Adenosylhomocysteinase [Lycopersicon esculentum (Tomato)]
	STMCN77	1.71943	Monodehydroascorbate reductase [Lycopersicon esculentum (Tomato)]
	STMDU65	1.7169	UDP-glucose:protein transglucosylase-like [Solanum tuberosum (Potato)]
	STMIT38	1.71286	Ferrochelatase-2, chloroplast precursor [Cucumis sativus (Cucumber)]
	STMJM47	1.71123	OSJNBa0065B15.8 protein [Oryza sativa (japonica cultivar-group)]
	STMCZ10	1.70869	Putative PrMC3 [Oryza sativa (japonica cultivar-group)]
	STMIP04	1.7047	Hexose transporter [Lycopersicon esculentum (Tomato)]
	STMCK37	1.69638	Protein disulfide isomerase-like [Arabidopsis thaliana (Mouse-ear cress)]
	STMGO88	1.69425	T18A20.15 protein [Arabidopsis thaliana (Mouse-ear cress)]
	STMJA37	1.69006	None
	STMEA84	1.69002	Methionine synthase [Solanum tuberosum (Potato)]
	STMEW20	1.68865	Monodehydroascorbate reductase [Lycopersicon esculentum (Tomato)]
	STMGN12	1.68772	AT5g07350/T2I1_60 [Arabidopsis thaliana (Mouse-ear cress)]
	STMHE34	1.68665	At1g31300/T19E23_12 [Arabidopsis thaliana (Mouse-ear cress)]
	STMCY02	1.68633	AT4g18950/F13C5_120 [Arabidopsis thaliana (Mouse-ear cress)]
	STMJG17	1.68633	None
	STMHX10	1.68295	Glutathione S-transferase APIC [Nicotiana tabacum (Common tobacco)]
	STMIJ86	1.67727	Hypothetical protein T31B5_10 [Arabidopsis thaliana (Mouse-ear cress)]
	STMFB45	1.67641	F3M18.18 [Arabidopsis thaliana (Mouse-ear cress)]
	STMDD57	1.67017	Expressed protein [Arabidopsis thaliana (Mouse-ear cress)]
	STMGH29	1.66277	Gb|AAD55296.1 [Arabidopsis thaliana (Mouse-ear cress)]
	STMGV29	1.66036	None
	STMHW72	1.65742	Peroxidase precursor [Lycopersicon esculentum (Tomato)]
	STMEZ84	1.65152	N-hydroxycinnamoyl-CoA:tyramine N-hydroxycinnamoyl transferase THT7- 8 [Lycopersicon esculentum (Tomato)]
	STMIR20	1.65151	None
	STMEI04	1.64907	Putative spermine synthase [Lycopersicon esculentum (Tomato)]
	STMGM29	1.64843	None
	STMET82	1.64817	Hypothetical protein OSJNBa0079B15.16 [Oryza sativa (japonica cultivar-group)]
	STMJE62	1.6453	OSJNBb0015D13.18 protein [Oryza sativa (Rice)]
	STMIR86	1.64364	OSJNBb0059K02.17 protein [Oryza sativa (japonica cultivar-group)]
	STMEL24	1.63802	Putative dihydrolipoamide succinyltransferase [Arabidopsis thaliana (Mouse-ear cress)]
	STMHU48	1.63563	Putative dihydrolipoamide succinyltransferase [Arabidopsis thaliana (Mouse-ear cress)]
	STMHH64	1.63483	F18O14.21 [Arabidopsis thaliana (Mouse-ear cress)]
	STMIH59	1.63317	Nicotiana tabacum ORF [Nicotiana tabacum (Common tobacco)]
	STMEZ92	1.63286	Hypothetical protein F13M23.170 [Arabidopsis thaliana (Mouse-ear cress)]
	STMIW05	1.63284	None
	STMGQ35	1.63189	None
	STMEU79	1.62873	None
	STMGF93	1.62435	Hypothetical protein At2g20190 [Arabidopsis thaliana (Mouse-ear cress)]
	STMDT60	1.622	None
	STMIS30	1.62004	MLO-like protein 7 [Arabidopsis thaliana (Mouse-ear cress)]
	STMFB80	1.61725	F3M18.18 [Arabidopsis thaliana (Mouse-ear cress)]
	STMHY61	1.61132	Plastidic phosphate translocator-like protein2 [Mesembryanthemum crystallinum (Common ice plant)]
	STMJN61	1.608	Hypothetical protein OJ1163_C07.26-2 [Oryza sativa (japonica cultivar-group)]
	STMEC08	1.60686	Glucose-6-phosphate/phosphate translocator 2 [Solanum tuberosum (Potato)]
	STMDT39	1.60443	Putative dihydrolipoamide succinyltransferase [Arabidopsis thaliana (Mouse-ear cress)]
	STMET22	1.60416	Putative glutathione S-transferase T2 [Lycopersicon esculentum (Tomato)]
	STMIL01	1.60299	Helix-loop-helix-like protein [Oryza sativa (japonica cultivar-group)]
	STMGJ74	1.6026	Hypothetical protein [Trifolium pratense (Red clover)]
	STMEB02	1.60043	S-adenosyl-L-homocysteine hydrolase-like [Solanum tuberosum (Potato)]
	STMDS59	1.59296	Putative UDP-glucuronate decarboxylase 3 [Nicotiana tabacum (Common tobacco)]
	STMGL45	1.59255	None
	STMDO73	1.58913	None
	STMEY92	1.5884	Expressed protein [Arabidopsis thaliana (Mouse-ear cress)]
	STMEU84	1.58747	Methionine synthase [Solanum tuberosum (Potato)]
	STMII44	1.58111	Serine/threonine protein kinase pk23 [Lycopersicon esculentum (Tomato)]
	STMGS28	1.57434	6-phosphogluconate dehydrogenase, putative; 13029-14489 [Arabidopsis thaliana (Mouse-ear cress)]
	STMCM07	1.57366	Hypothetical protein At5g07910 [Arabidopsis thaliana (Mouse-ear cress)]
	STMHA35	1.57239	Putative mitochondrial dicarboxylate carrier protein [Arabidopsis thaliana (Mouse-ear cress)]
	STMIH83	1.57216	Hydrolase-like [Oryza sativa (japonica cultivar-group)]
	STMDP29	1.56948	Disulfide-isomerase-like protein [Solanum tuberosum (Potato)]
	STMDV86	1.56833	Serine hydroxymethyltransferase [Arabidopsis thaliana (Mouse-ear cress)]
	STMIU72	1.56661	Cyclopropane fatty acid synthase [Gossypium hirsutum (Upland cotton)]
	STMHF56	1.56635	Phosphoserine aminotransferase, chloroplast precursor [Arabidopsis thaliana (Mouse-ear cress)]
	STMJK22	1.56564	Similarity to AT-hook DNA-binding protein [Arabidopsis thaliana (Mouse-ear cress)]
	STMGL44	1.56017	Putative squalene epoxidase [Lycopersicon esculentum (Tomato)]
	STMHX62	1.5535	None
	STMEK55	1.55163	Probable glycosyltransferase At3g02350 [Arabidopsis thaliana (Mouse-ear cress)]
	STMJC66	1.54587	Serine/threonine protein kinase-like protein [Arabidopsis thaliana (Mouse-ear cress)]
	STMHW02	1.52932	Peroxidase [Nicotiana tabacum (Common tobacco)]
	STMEH03	1.52225	Flagellar adenylate kinase [Chlamydomonas reinhardtii]
	STMEG93	1.52102	Putative integral membrane protein [Phaseolus vulgaris (Kidney bean) (French bean)]
	STMIS27	1.52098	Putative diacylglycerol kinase [Arabidopsis thaliana (Mouse-ear cress)]
	STMIG89	1.5199	AT5g20410/F5O24_300 [Arabidopsis thaliana (Mouse-ear cress)]
	STMIZ06	1.51613	Cytochrome P450 76A2 [Solanum melongena (Eggplant) (Aubergine)]
	STMDC73	1.51566	SNAP25 homologous protein SNAP33 [Arabidopsis thaliana (Mouse-ear cress)]
	STMCP87	1.50644	Hypothetical protein At2g07180 [Arabidopsis thaliana (Mouse-ear cress)]
	STMCJ75	1.50469	Serine hydroxymethyltransferase [Arabidopsis thaliana (Mouse-ear cress)]
	STMEY66	1.50425	Putative receptor-like serine-threonine protein kinase [Solanum tuberosum (Potato)]
	STMEV48	1.5003	Emb|CAB72177.1 [Arabidopsis thaliana (Mouse-ear cress)]
	STMHJ24	1.49996	Autophagy protein ATG7 [Nicotiana benthamiana]
	STMGM90	1.49748	Putative receptor protein kinase PERK1 [Glycine max (Soybean)]
	STMIJ04	1.49493	Putative Septum-promoting GTP-binding protein 1 [Oryza sativa (japonica cultivar-group)]
	STMDF26	1.49344	Plasma membrane H+ATPase [Lycopersicon esculentum (Tomato)]
	STMGG91	1.49034	Hypothetical protein F6D5.3 [Arabidopsis thaliana (Mouse-ear cress)]
	STMHR44	1.43052	Arm repeat-containing protein [Nicotiana tabacum (Common tobacco)]
	STMIY06	-1.68374	Chloroplast RNA binding protein precursor [Phaseolus vulgaris (Kidney bean) (French bean)]
	STMIG38	-1.72919	30S ribosomal protein S6, chloroplast precursor [Spinacia oleracea (Spinach)]
	STMET67	-1.73786	UDP-glucose glucosyltransferase [Fragaria ananassa (Strawberry)]
	STMIR90	-1.74342	None
	STMHK80	-1.74668	Subtilisin-like protease precursor [Arabidopsis thaliana (Mouse-ear cress)]
	STMCN89	-1.74938	Chlorophyllase-2, chloroplast precursor [Arabidopsis thaliana (Mouse-ear cress)]
	STMCK77	-1.7556	Malate dehydrogenase [Lycopersicon esculentum (Tomato)]
	STMGE30	-1.76163	Gb|AAF24840.1 [Arabidopsis thaliana (Mouse-ear cress)]
	STMHQ72	-1.76377	Putative thioredoxin reductase [Arabidopsis thaliana (Mouse-ear cress)]
	STMIZ28	-1.76408	Homeobox-leucine zipper protein HAT22 [Arabidopsis thaliana (Mouse-ear cress)]
	STMIF26	-1.76559	Metallothionein-like protein type 2 A (LeMT(A)) [Lycopersicon esculentum (Tomato)]
	STMIX84	-1.77014	Ribulose bisphosphate carboxylase small chains, chloroplast precursor (EC 4.1.1.39) (RuBisCO small subunits) [Contains: Ribulose bisphosphate carboxylase small chain P1; Ribulose bisphosphate carboxylase small chain P2; Ribulose bisphosphate carboxylase s
	STMJK81	-1.77881	50S ribosomal protein L5, chloroplast [Spinacia oleracea (Spinach)]
	STMEC68	-1.78461	Aldehyde dehydrogenase family 7 member A1 [Euphorbia characias (Spurge)]
	STMGP63	-1.79001	Alanyl-tRNA synthetase [Arabidopsis thaliana (Mouse-ear cress)]
	STMCN19	-1.79844	Hypothetical protein F23E12.190 [Arabidopsis thaliana (Mouse-ear cress)]
	STMGS74	-1.80157	Putative alpha-galactosidase [Arabidopsis thaliana (Mouse-ear cress)]
	STMCV20	-1.80455	None
	STMEZ31	-1.80894	Hypothetical protein F16A16.150 [Arabidopsis thaliana (Mouse-ear cress)]
	STMHY94	-1.80981	F17A17.35 protein [Arabidopsis thaliana (Mouse-ear cress)]
	STMEJ17	-1.8119	Cell division protein ftsH homolog, chloroplast precursor [Nicotiana tabacum (Common tobacco)]
	STMGW25	-1.81844	Water channel protein [Nicotiana excelsior]
	STMCP81	-1.8203	Phosphoribulokinase [Oryza sativa (indica cultivar-group)]
	STMEY02	-1.8203	AlaT1 [Vitis vinifera (Grape)]
	STMEZ18	-1.82081	Chloroplast protease precursor [Capsicum annuum (Bell pepper)]
	STMCJ19	-1.82541	Cytochrome P450 76B1 [Helianthus tuberosus (Jerusalem artichoke)]
	STMET04	-1.82593	Chlorophyll a-b binding protein 8, chloroplast precursor [Lycopersicon esculentum (Tomato)]
	STMDW86	-1.82679	Glucose-1-phosphate adenylyltransferase small subunit, chloroplast precursor [Solanum tuberosum (Potato)]
	STMDM57	-1.83458	Putative serine/threonine protein kinase [Ipomoea batatas (Sweet potato) (Batate)]
	STMHR52	-1.83896	Ribulose-phosphate 3-epimerase, chloroplast precursor [Solanum tuberosum (Potato)]
	STMDF78	-1.84068	30S ribosomal protein S13, chloroplast precursor [Arabidopsis thaliana (Mouse-ear cress)]
	STMDW17	-1.84675	Glucose-1-phosphate adenylyltransferase small subunit, chloroplast precursor [Solanum tuberosum (Potato)]
	STMJM75	-1.8474	Cellulose synthase-like protein CslG [Nicotiana tabacum (Common tobacco)]
	STMCX09	-1.85145	L1 protein [Arabidopsis thaliana (Mouse-ear cress)]
	STMJL87	-1.85209	Putative chaperon P13.9 [Castanea sativa (Sweet chestnut)]
	STMCA93	-1.8529	NAD-dependent epimerase/dehydratase family protein-like protein [Solanum tuberosum (Potato)]
	STMCQ90	-1.8581	Chlorophyll a-b binding protein 6A, chloroplast precursor [Lycopersicon esculentum (Tomato)]
	STMCE84	-1.86012	Peroxisomal (S)-2-hydroxy-acid oxidase [Spinacia oleracea (Spinach)]
	STMES83	-1.86058	Photosystem II core complex proteins psbY, chloroplast precursor (L- arginine metabolising enzyme) (L-AME) [Contains: Photosystem II protein psbY-1 (psbY-A1); Photosystem II protein psbY-2 (psbY-A2)] [Spinacia oleracea (Spinach)]
	STMHY51	-1.86266	Hypothetical protein OJ1714_H10.123 [Oryza sativa (japonica cultivar-group)]
	STMIW46	-1.86266	DNA binding protein WRKY2 [Vitis vinifera (Grape)]
	STMDJ94	-1.86539	Plastidic cysteine synthase 1 [Solanum tuberosum (Potato)]
	STMCA87	-1.86754	Protein 1 [Petunia hybrida (Petunia)]
	STMIX78	-1.86894	Chloroplast photosystem II 22 kDa component [Nicotiana benthamiana]
	STMIR73	-1.87745	Emb|CAB72194.1 [Arabidopsis thaliana (Mouse-ear cress)]
	STMGV01	-1.87822	None
	STMCR44	-1.87896	MRNA binding protein precursor [Lycopersicon esculentum (Tomato)]
	STMCC31	-1.88437	MRNA binding protein precursor [Lycopersicon esculentum (Tomato)]
	STMIT14	-1.88605	AT5g08050/F13G24_250 [Arabidopsis thaliana (Mouse-ear cress)]
	STMCD23	-1.89186	OSJNBa0035M09.17 protein [Oryza sativa (japonica cultivar-group)]
	STMDP40	-1.89346	ABC transporter protein 1-like [Arabidopsis thaliana (Mouse-ear cress)]
	STMCO15	-1.89376	Putative ribosomal protein L29 [Oryza sativa (japonica cultivar-group)]
	STMGN19	-1.89502	30S ribosomal protein S1, chloroplast precursor [Spinacia oleracea (Spinach)]
	STMCX92	-1.89531	None
	STMIW18	-1.89897	Hypothetical protein [Arabidopsis thaliana (Mouse-ear cress)]
	STMDB40	-1.89967	Sigma factor [Nicotiana tabacum (Common tobacco)]
	STMFB24	-1.90092	Ribulose bisphosphate carboxylase small chains, chloroplast precursor (EC 4.1.1.39) (RuBisCO small subunits) [Contains: Ribulose bisphosphate carboxylase small chain P1; Ribulose bisphosphate carboxylase small chain P2; Ribulose bisphosphate carboxylase s
	STMIR27	-1.90242	Ribulose bisphosphate carboxylase small chains, chloroplast precursor (EC 4.1.1.39) (RuBisCO small subunits) [Contains: Ribulose bisphosphate carboxylase small chain P1; Ribulose bisphosphate carboxylase small chain P2; Ribulose bisphosphate carboxylase s
	STMES92	-1.90408	Hypothetical protein [Arabidopsis thaliana (Mouse-ear cress)]
	STMHS88	-1.90494	None
	STMJA75	-1.91309	Plastidic cysteine synthase 1 [Solanum tuberosum (Potato)]
	STMCZ29	-1.91309	50S ribosomal protein L27, chloroplast precursor [Nicotiana tabacum (Common tobacco)]
	STMCS93	-1.91309	Hypothetical protein At4g26850 [Arabidopsis thaliana (Mouse-ear cress)]
	STMJB75	-1.91495	Plasma membrane polypeptide [Nicotiana tabacum (Common tobacco)]
	STMEJ90	-1.91618	None
	STMEQ11	-1.92479	Chaperone protein dnaJ 20, chloroplast precursor [Arabidopsis thaliana (Mouse-ear cress)]
	STMCX90	-1.92622	Putative serine carboxypeptidase precursor [Pisum sativum (Garden pea)]
	STMCA80	-1.92812	Nicotiana tabacum wound inducive mRNA , complete cds [Nicotiana tabacum (Common tobacco)]
	STMBB09	-1.9294	Elongation factor TuA, chloroplast precursor [Nicotiana sylvestris (Wood tobacco)]
	STMJG96	-1.93679	Glyceraldehyde-3-phosphate dehydrogenase A, chloroplast precursor [Nicotiana tabacum (Common tobacco)]
	STMCV09	-1.93776	Photosystem II core complex proteins psbY, chloroplast precursor (L- arginine metabolising enzyme) (L-AME) [Contains: Photosystem II protein psbY-1 (psbY-A1); Photosystem II protein psbY-2 (psbY-A2)] [Spinacia oleracea (Spinach)]
	STMHF46	-1.9455	Hypothetical protein AT4g34190 [Arabidopsis thaliana (Mouse-ear cress)]
	STMCQ17	-1.94627	Emb|CAB75797.1 [Arabidopsis thaliana (Mouse-ear cress)]
	STMCG22	-1.95025	Hypothetical protein At1g55480 [Arabidopsis thaliana (Mouse-ear cress)]
	STMEW05	-1.95309	Nitric-oxide synthase 1 [Arabidopsis thaliana (Mouse-ear cress)]
	STMIM46	-1.9537	Hypothetical protein At1g62780 [Arabidopsis thaliana (Mouse-ear cress)]
	STMCF51	-1.96239	Chloroplast ferredoxin-NADP oxidoreductase precursor [Capsicum annuum (Bell pepper)]
	STMJE89	-1.9633	Hypothetical protein F9I5.10 [Arabidopsis thaliana (Mouse-ear cress)]
	STMCV10	-1.96476	Phytoene synthase, chloroplast precursor [Capsicum annuum (Bell pepper)]
	STMIW38	-1.9672	Nicotiana tabacum wound inducive mRNA , complete cds [Nicotiana tabacum (Common tobacco)]
	STMEH29	-1.96916	Ribulose-phosphate 3-epimerase, chloroplast precursor [Solanum tuberosum (Potato)]
	STMJO33	-1.97075	None
	STMEV52	-1.98058	Putative rubredoxin [Oryza sativa (japonica cultivar-group)]
	STMHT08	-1.98835	Branched-chain alpha keto-acid dehydrogenase E1 alpha subunit [Arabidopsis thaliana (Mouse-ear cress)]
	STMIR79	-1.9898	Photosystem I reaction center subunit psaK, chloroplast precursor [Hordeum vulgare (Barley)]
	STMEV03	-1.99234	Putative rubredoxin [Oryza sativa (japonica cultivar-group)]
	STMEW38	-2.00225	Glyoxisomal malate dehydrogenase [Lycopersicon esculentum (Tomato)]
	STMEV50	-2.00723	OSJNBa0091D06.25 protein [Oryza sativa (Rice)]
	STMDW26	-2.01011	None
	STMGZ02	-2.02641	UDP-Glc-4-epimerase [Solanum tuberosum (Potato)]
	STMCB43	-2.03164	None
	STMIL65	-2.03793	Remorin 2 [Lycopersicon esculentum (Tomato)]
	STMFB30	-2.03926	Ferredoxin I precursor [Solanum tuberosum (Potato)]
	STMHP05	-2.0443	None
	STMCL93	-2.04572	Catalase isozyme 2 [Lycopersicon esculentum (Tomato)]
	STMJD64	-2.05764	Magnesium-protoporphyrin IX monomethyl ester [oxidative] cyclase, chloroplast precursor [Arabidopsis thaliana (Mouse-ear cress)]
	STMCB94	-2.07158	Oxygen-evolving enhancer protein 2, chloroplast precursor [Solanum tuberosum (Potato)]
	STMCA92	-2.07244	None
	STMHL76	-2.08993	GTP-binding protein typA [Arabidopsis thaliana (Mouse-ear cress)]
	STMEW75	-2.09142	Photosystem II 7kD protein [Arabidopsis thaliana (Mouse-ear cress)]
	STMBB06	-2.09351	Light harvesting chlorophyll a /b binding protein of PSII [Euglena gracilis]
	STMHU07	-2.09463	Arabidopsis thaliana genomic DNA, chromosome 3, BAC clone: T13O13 [Arabidopsis thaliana (Mouse-ear cress)]
	STMGE78	-2.09523	None
	STMIX38	-2.09741	Hypothetical protein F5A18.6 [Arabidopsis thaliana (Mouse-ear cress)]
	STMIX69	-2.10685	Putative photosystem I subunit III [Nicotiana tabacum (Common tobacco)]
	STMHE41	-2.1121	Hypothetical protein [Arabidopsis thaliana (Mouse-ear cress)]
	STMIX79	-2.1146	OSJNBb0070J16.3 protein [Oryza sativa (japonica cultivar-group)]
	STMGA58	-2.12382	Orcinol O-methyltransferase 1 [Rosa chinensis (China rose)]
	STMDB23	-2.12814	MRNA binding protein precursor [Lycopersicon esculentum (Tomato)]
	STMCL85	-2.13275	Aminomethyltransferase, mitochondrial precursor [Solanum tuberosum (Potato)]
	STMGO41	-2.14126	None
	STMJH53	-2.14524	None
	STMGU79	-2.14808	Cysteine protease [Solanum tuberosum (Potato)]
	STMIF47	-2.17362	None
	STMIF70	-2.17601	Putative DnaJ protein [Malus domestica (Apple) (Malus sylvestris)]
	STMCB44	-2.17761	None
	STMHT60	-2.18479	None
	STMCF69	-2.18842	50S ribosomal protein L24, chloroplast precursor [Nicotiana tabacum (Common tobacco)]
	STMIJ77	-2.18842	Glu-tRNA(Gln) amidotransferase subunit A [Arabidopsis thaliana (Mouse-ear cress)]
	STMJN07	-2.19557	None
	STMCD42	-2.20059	Photosystem I reaction center subunit N, chloroplast precursor [Arabidopsis thaliana (Mouse-ear cress)]
	STMJE69	-2.20059	Triose phosphate/phosphate translocator, chloroplast precursor [Solanum tuberosum (Potato)]
	STMDR17	-2.20368	Oxygen-evolving enhancer protein 2, chloroplast precursor [Solanum tuberosum (Potato)]
	STMCK36	-2.20746	Chlorophyll a-b binding protein 7, chloroplast precursor [Lycopersicon esculentum (Tomato)]
	STMCI32	-2.22159	Putative photosystem I subunit III [Nicotiana tabacum (Common tobacco)]
	STMCL39	-2.22424	H-Protein [Flaveria pringlei]
	STMCJ06	-2.22917	37kDa chloroplast inner envelope membrane polypeptide [Nicotiana tabacum (Common tobacco)]
	STMCG60	-2.23355	Hypothetical protein Z97343.41 [Arabidopsis thaliana (Mouse-ear cress)]
	STMJL59	-2.24643	Putative disease resistance protein I2C-5 [Solanum demissum (Wild potato)]
	STMEZ38	-2.25221	Heat shock factor RHSF9 [Oryza sativa (japonica cultivar-group)]
	STMCY19	-2.25813	None
	STMCG41	-2.26145	Trigger factor-like protein [Arabidopsis thaliana (Mouse-ear cress)]
	STMGA90	-2.26369	Beta-galactosidase precursor (EC 3.2.1.23) (Lactase) (Acid beta- galactosidase) (Exo-(1-->4)-beta-D-galactanase) [Lycopersicon esculentum (Tomato)]
	STMCJ04	-2.26641	Light harvesting chlorophyll a /b binding protein of PSII [Euglena gracilis]
	STMJI81	-2.26689	Tyrosine aminotransferase-like protein [Arabidopsis thaliana (Mouse-ear cress)]
	STMIW29	-2.26893	Similarity to pherophorin [Arabidopsis thaliana (Mouse-ear cress)]
	STMCR63	-2.27207	Serine hydroxymethyltransferase, mitochondrial precursor [Solanum tuberosum (Potato)]
	STMCK93	-2.2725	Fructose-1,6-bisphosphatase [Solanum tuberosum (Potato)]
	STMGD02	-2.27391	None
	STMEZ77	-2.27391	Plasma membrane polypeptide [Nicotiana tabacum (Common tobacco)]
	STMEU31	-2.275	Photosystem I reaction center subunit N, chloroplast precursor [Arabidopsis thaliana (Mouse-ear cress)]
	STMCV74	-2.275	NAD-dependent epimerase/dehydratase family protein-like protein [Solanum tuberosum (Potato)]
	STMJJ04	-2.2796	Ubiquitin carrier-like protein [Solanum tuberosum (Potato)]
	STMHX51	-2.28325	Hypothetical protein [Arabidopsis thaliana (Mouse-ear cress)]
	STMIT27	-2.3033	Phototropin [Phaseolus vulgaris (Kidney bean) (French bean)]
	STMDT29	-2.31064	None
	STMFB43	-2.31595	Putative allantoinase [Solanum tuberosum (Potato)]
	STMFB49	-2.3181	Arabidopsis thaliana genomic DNA, chromosome 3, P1 clone: MVI11 [Arabidopsis thaliana (Mouse-ear cress)]
	STMIW60	-2.33164	Light harvesting chlorophyll a /b binding protein of PSII [Euglena gracilis]
	STMIY04	-2.34156	None
	STMCN29	-2.34382	Cysteine protease [Solanum tuberosum (Potato)]
	STMCO53	-2.34659	Fructose-1,6-bisphosphatase [Solanum tuberosum (Potato)]
	STMCH86	-2.34913	Chloroplast-specific ribosomal protein precursor [Lycopersicon esculentum (Tomato)]
	STMIU17	-2.35041	Light harvesting chlorophyll a /b binding protein of PSII [Euglena gracilis]
	STMCG35	-2.35296	Chloroplast ferredoxin-NADP oxidoreductase precursor [Capsicum annuum (Bell pepper)]
	STMHT72	-2.35683	None
	STMEQ31	-2.35786	None
	STMDF29	-2.3726	Hypothetical protein [Oryza sativa (japonica cultivar-group)]
	STMCB57	-2.38614	Photosystem I subunit XI [Nicotiana attenuata]
	STMCF47	-2.39195	Fructose-1,6-bisphosphatase [Solanum tuberosum (Potato)]
	STMIR91	-2.39306	None
	STMCP10	-2.3998	L1 protein [Arabidopsis thaliana (Mouse-ear cress)]
	STMGZ48	-2.41269	UDP-Glc-4-epimerase [Solanum tuberosum (Potato)]
	STMCC39	-2.41357	Oxygen-evolving enhancer protein 2, chloroplast precursor [Solanum tuberosum (Potato)]
	STMEY61	-2.41971	ATP synthase gamma chain, chloroplast precursor [Pisum sativum (Garden pea)]
	STMCO87	-2.43407	30S ribosomal protein S1, chloroplast precursor [Spinacia oleracea (Spinach)]
	STMDB96	-2.43911	Photosystem II reaction center W protein, chloroplast precursor [Spinacia oleracea (Spinach)]
	STMIP23	-2.44544	None
	STMBB03	-2.44544	None
	STMCE82	-2.46027	Oxygen-evolving enhancer protein 1, chloroplast precursor [Solanum tuberosum (Potato)]
	STMIA83	-2.46608	UDP-Glc-4-epimerase [Solanum tuberosum (Potato)]
	STMIW68	-2.46999	Ribulose bisphosphate carboxylase small chains, chloroplast precursor (EC 4.1.1.39) (RuBisCO small subunits) [Contains: Ribulose bisphosphate carboxylase small chain P1; Ribulose bisphosphate carboxylase small chain P2; Ribulose bisphosphate carboxylase s
	STMGX24	-2.47245	Glucose-6-phosphate 1-dehydrogenase, chloroplast precursor [Solanum tuberosum (Potato)]
	STMIU20	-2.47991	Putative CAAX prenyl protease [Arabidopsis thaliana (Mouse-ear cress)]
	STMIX65	-2.48108	None
	STMCP20	-2.48875	Ribulose bisphosphate carboxylase small chains, chloroplast precursor (EC 4.1.1.39) (RuBisCO small subunits) [Contains: Ribulose bisphosphate carboxylase small chain P1; Ribulose bisphosphate carboxylase small chain P2; Ribulose bisphosphate carboxylase s
	STMEV93	-2.49131	GTP-binding protein [Pisum sativum (Garden pea)]
	STMCM59	-2.49208	Plastocyanin, chloroplast precursor [Lycopersicon esculentum (Tomato)]
	STMBB18	-2.50457	None
	STMEW09	-2.50563	Glyceraldehyde-3-phosphate dehydrogenase A, chloroplast precursor [Nicotiana tabacum (Common tobacco)]
	STMGE11	-2.51094	Hypothetical protein F15D2.29 [Arabidopsis thaliana (Mouse-ear cress)]
	STMIV90	-2.51308	Copper-containing amine oxidase [Lycopersicon esculentum (Tomato)]
	STMIA26	-2.53057	None
	STMCX84	-2.53355	None
	STMIU43	-2.54127	Hypothetical protein At5g46420 [Arabidopsis thaliana (Mouse-ear cress)]
	STMCX03	-2.54127	Ribulose bisphosphate carboxylase small chains, chloroplast precursor (EC 4.1.1.39) (RuBisCO small subunits) [Contains: Ribulose bisphosphate carboxylase small chain P1; Ribulose bisphosphate carboxylase small chain P2; Ribulose bisphosphate carboxylase s
	STMCG74	-2.56161	Ribulose bisphosphate carboxylase small chains, chloroplast precursor (EC 4.1.1.39) (RuBisCO small subunits) [Contains: Ribulose bisphosphate carboxylase small chain P1; Ribulose bisphosphate carboxylase small chain P2; Ribulose bisphosphate carboxylase s
	STMEU43	-2.56879	Hypothetical protein [Oryza sativa (japonica cultivar-group)]
	STMCG30	-2.57242	Cold-induced glucosyl transferase [Solanum sogarandinum]
	STMCC66	-2.57516	Type I (26 kD) CP29 polypeptide [Lycopersicon esculentum (Tomato)]
	STMHZ21	-2.57976	None
	STMIY23	-2.57976	Glycine decarboxylase complex H-protein [Populus tremuloides (Quaking aspen)]
	STMER46	-2.59057	Hypothetical protein AT4g04955 [Arabidopsis thaliana (Mouse-ear cress)]
	STMIV36	-2.59225	Oxygen evolving complex protein-like [Oryza sativa (japonica cultivar-group)]
	STMCP14	-2.60023	Glyceraldehyde-3-phosphate dehydrogenase A, chloroplast precursor [Nicotiana tabacum (Common tobacco)]
	STMEO35	-2.61272	None
	STMEO76	-2.61825	AlaT1 [Vitis vinifera (Grape)]
	STMEQ29	-2.62228	Thylakoid membrane phosphoprotein 14 kDa, chloroplast [Medicago truncatula (Barrel medic)]
	STMCU44	-2.63663	Hypothetical protein F16J13.30 [Arabidopsis thaliana (Mouse-ear cress)]
	STMCS78	-2.65143	None
	STMCG40	-2.65478	Trigger factor-like protein [Arabidopsis thaliana (Mouse-ear cress)]
	STMCP60	-2.65876	Putative allantoinase [Solanum tuberosum (Potato)]
	STMCZ35	-2.67489	Photosystem I reaction center subunit IV A, chloroplast precursor (PSI-E A) [Contains: Photosystem I reaction center subunit IV A isoform 2] [Nicotiana sylvestris (Wood tobacco)]
	STMCZ53	-2.6764	Putative chloroplast thiazole biosynthetic protein [Nicotiana tabacum (Common tobacco)]
	STMIZ57	-2.67677	Photosystem II 10 kDa polypeptide, chloroplast precursor [Lycopersicon esculentum (Tomato)]
	STMIZ11	-2.67715	Triose phosphate/phosphate translocator, chloroplast precursor [Solanum tuberosum (Potato)]
	STMIQ48	-2.67892	At1g07080/F10K1_15 [Arabidopsis thaliana (Mouse-ear cress)]
	STMCP35	-2.68476	None
	STMCG72	-2.68476	Photosystem II oxygen-evolving complex protein 3 precursor [Lycopersicon esculentum (Tomato)]
	STMIS61	-2.68707	None
	STMII15	-2.68707	Nitrate transporter [Arabidopsis thaliana (Mouse-ear cress)]
	STMET36	-2.69042	Ribulose bisphosphate carboxylase small chains, chloroplast precursor (EC 4.1.1.39) (RuBisCO small subunits) [Contains: Ribulose bisphosphate carboxylase small chain P1; Ribulose bisphosphate carboxylase small chain P2; Ribulose bisphosphate carboxylase s
	STMJB96	-2.69327	None
	STMCG27	-2.69327	Ribulose bisphosphate carboxylase small chains, chloroplast precursor (EC 4.1.1.39) (RuBisCO small subunits) [Contains: Ribulose bisphosphate carboxylase small chain P1; Ribulose bisphosphate carboxylase small chain P2; Ribulose bisphosphate carboxylase s
	STMCK28	-2.70753	Putative chloroplast thiazole biosynthetic protein [Nicotiana tabacum (Common tobacco)]
	STMIU18	-2.71374	Fructose-1,6-bisphosphatase precursor [Brassica napus (Rape)]
	STMCK94	-2.7181	Ribulose bisphosphate carboxylase small chains, chloroplast precursor (EC 4.1.1.39) (RuBisCO small subunits) [Contains: Ribulose bisphosphate carboxylase small chain P1; Ribulose bisphosphate carboxylase small chain P2; Ribulose bisphosphate carboxylase s
	STMHT09	-2.73313	protein binding / signal transducer [Arabidopsis thaliana]
	STMIF38	-2.74777	None
	STMIH61	-2.74938	None
	STMIY91	-2.7566	Type I (26 kD) CP29 polypeptide [Lycopersicon esculentum (Tomato)]
	STMCG51	-2.75749	Ribulose bisphosphate carboxylase small chains, chloroplast precursor (EC 4.1.1.39) (RuBisCO small subunits) [Contains: Ribulose bisphosphate carboxylase small chain P1; Ribulose bisphosphate carboxylase small chain P2; Ribulose bisphosphate carboxylase s
	STMCP64	-2.76257	Oxygen-evolving enhancer protein 1, chloroplast precursor [Lycopersicon esculentum (Tomato)]
	STMBB26	-2.78787	Phosphoribulokinase [Oryza sativa (indica cultivar-group)]
	STMHX87	-2.78978	PSI-H precursor [Nicotiana sylvestris (Wood tobacco)]
	STMIS64	-2.78978	None
	STMCM20	-2.80562	Glyceraldehyde-3-phosphate dehydrogenase A, chloroplast precursor [Nicotiana tabacum (Common tobacco)]
	STMHZ22	-2.80792	Photosystem II 10 kDa polypeptide, chloroplast precursor [Lycopersicon esculentum (Tomato)]
	STMEB83	-2.80991	Catalase isozyme 2 [Solanum tuberosum (Potato)]
	STMBB29	-2.81827	Oxygen-evolving enhancer protein 1, chloroplast precursor related cluster
	STMER62	-2.82473	Copper-containing amine oxidase [Lycopersicon esculentum (Tomato)]
	STMCO48	-2.83162	Photosystem I subunit XI [Nicotiana attenuata]
	STMER13	-2.8529	Plastidic aldolase NPALDP1 [Nicotiana paniculata]
	STMHV95	-2.85417	Remorin [Solanum tuberosum (Potato)]
	STMGR50	-2.85508	Beta-D-galactosidase [Pyrus pyrifolia (Japanese pear) (Pyrus serotina)]
	STMET72	-2.85508	Ribulose bisphosphate carboxylase small chains, chloroplast precursor (EC 4.1.1.39) (RuBisCO small subunits) [Contains: Ribulose bisphosphate carboxylase small chain P1; Ribulose bisphosphate carboxylase small chain P2; Ribulose bisphosphate carboxylase s
	STMCU08	-2.91063	Oxygen-evolving enhancer protein 1, chloroplast precursor [Solanum tuberosum (Potato)]
	STMBB25	-2.91309	None
	STMCS27	-2.92055	None
	STMIK72	-2.93495	Hypothetical protein [Arabidopsis thaliana (Mouse-ear cress)]
	STMIS49	-2.94276	Patellin-6 [Arabidopsis thaliana (Mouse-ear cress)]
	STMCH07	-2.95158	Plastocyanin, chloroplast precursor [Lycopersicon esculentum (Tomato)]
	STMIY09	-2.95158	Type I (26 kD) CP29 polypeptide [Lycopersicon esculentum (Tomato)]
	STMCY78	-2.95876	Oxygen-evolving enhancer protein 1, chloroplast precursor [Lycopersicon esculentum (Tomato)]
	STMIH60	-2.96513	None
	STMIZ92	-2.97625	ACI13 [Lycopersicon esculentum (Tomato)]
	STMGU87	-3.0158	protein binding / signal transducer [Arabidopsis thaliana]
	STMIX26	-3.03289	Oxygen-evolving enhancer protein 1, chloroplast precursor [Lycopersicon esculentum (Tomato)]
	STMID61	-3.03926	None
	STMCD74	-3.07244	Hypothetical protein F6I1.12 [Arabidopsis thaliana (Mouse-ear cress)]
	STMCJ24	-3.07936	Ribulose bisphosphate carboxylase small chains, chloroplast precursor (EC 4.1.1.39) (RuBisCO small subunits) [Contains: Ribulose bisphosphate carboxylase small chain P1; Ribulose bisphosphate carboxylase small chain P2; Ribulose bisphosphate carboxylase s
	STMEQ70	-3.08993	Peroxisomal (S)-2-hydroxy-acid oxidase [Spinacia oleracea (Spinach)]
	STMCO92	-3.0959	Photosystem II oxygen-evolving complex protein 3 precursor [Lycopersicon esculentum (Tomato)]
	STMCB56	-3.11742	Ribulose bisphosphate carboxylase small chains, chloroplast precursor (EC 4.1.1.39) (RuBisCO small subunits) [Contains: Ribulose bisphosphate carboxylase small chain P1; Ribulose bisphosphate carboxylase small chain P2; Ribulose bisphosphate carboxylase s
	STMEZ78	-3.15738	Carotenoid cleavage dioxygenase 1 [Lactuca sativa (Garden lettuce)]
	STMEG23	-3.20059	None
	STMHQ84	-3.23827	Photosystem II 10 kDa polypeptide, chloroplast precursor [Lycopersicon esculentum (Tomato)]
	STMIS09	-3.27609	Uroporphyrinogen decarboxylase, chloroplast precursor [Nicotiana tabacum (Common tobacco)]
	STMJD59	-3.3181	Cyclic nucleotide-gated ion channel 4 [Arabidopsis thaliana (Mouse-ear cress)]
	STMIR26	-3.37474	Ribulose bisphosphate carboxylase/oxygenase activase, chloroplast precursor [Lycopersicon pennellii (Tomato)]
	STMEY49	-3.46999	Ribulose bisphosphate carboxylase/oxygenase activase, chloroplast precursor [Lycopersicon pennellii (Tomato)]
	STMJB23	-3.60076	Serine-glyoxylate aminotransferase [Spirodela polyrrhiza (Giant duckweed)]
	STMDD63	-3.61825	CAX [Suaeda salsa]
	STMDB09	-3.61825	Tfm7 protein [Lycopersicon esculentum (Tomato)]
	STMES37	-3.65143	Ribulose bisphosphate carboxylase/oxygenase activase, chloroplast precursor [Lycopersicon pennellii (Tomato)]
	STMII56	-3.70593	CAX [Suaeda salsa]
	STMCP95	-3.70593	Serine-glyoxylate aminotransferase [Spirodela polyrrhiza (Giant duckweed)]
	STMDB44	-3.78095	Ribulose bisphosphate carboxylase/oxygenase activase, chloroplast precursor [Lycopersicon pennellii (Tomato)]
	STMHE26	-4.84642	CAX [Suaeda salsa]

## Sheet: B
B) ETI modified tobacco genes at 6 hpi (leaf samples were infiltrated with P. syringae 61 )
aEST identifier of NCBI EST database (http://www.ncbi.nlm.nih.gov/nucest/)
b gene expression in log2 transformed form compared to water infiltrated control (average of three repeats)
	ida	Fold-changeb	Similarity, Function
	STMCK06	3.97097	None
	STMIP84	3.69735	MutT domain protein-like [Oryza sativa (japonica cultivar-group)]
	STMJG85	3.53868	Hypothetical protein [Arabidopsis lyrata (Lyre-leaved rock-cress)]
	STMIM75	3.45158	Beta-fructofuranosidase [Solanum tuberosum (Potato)]
	STMJA60	3.39187	Hin1-like protein [Solanum tuberosum (Potato)]
	STMIF60	3.37684	NtEIG-E80 protein [Nicotiana tabacum (Common tobacco)]
	STMJO36	3.35676	Catechol O-methyltransferase [Nicotiana tabacum (Common tobacco)]
	STMHZ79	3.2956	Dirigent-like protein pDIR10 [Picea glauca (White spruce)]
	STMGL69	3.28369	Phospholipase PLDb1 [Lycopersicon esculentum (Tomato)]
	STMHZ50	3.23607	Caffeoyl-CoA O-methyltransferase [Solanum tuberosum (Potato)]
	STMEP88	3.18333	Histidine decarboxylase [Lycopersicon esculentum (Tomato)]
	STMJP54	3.17999	Patatin-like protein 3 [Nicotiana tabacum (Common tobacco)]
	STMIC76	3.11972	Cytochrome P450 monooxygenase CYP98A [Medicago truncatula (Barrel medic)]
	STMIM62	3.10111	None
	STMEZ75	3.0957	Putative membrane protein [Solanum tuberosum (Potato)]
	STMJG07	3.09532	None
	STMER81	3.0758	Ascorbate oxidase [Lycopersicon esculentum (Tomato)]
	STMIT09	3.00719	Hypothetical protein At2g46620 [Arabidopsis thaliana (Mouse-ear cress)]
	STMGX55	3.002	Avr9/Cf-9 rapidly elicited protein 74 [Nicotiana tabacum (Common tobacco)]
	STMCP52	2.97622	Ornithine decarboxylase [Lycopersicon esculentum (Tomato)]
	STMIY78	2.97253	None
	STMHY86	2.96447	T12H1.14 protein [Arabidopsis thaliana (Mouse-ear cress)]
	STMIP91	2.95759	None
	STMEL02	2.93278	Hypothetical protein At1g30750 [Arabidopsis thaliana (Mouse-ear cress)]
	STMEC84	2.92674	Catechol O-methyltransferase [Nicotiana tabacum (Common tobacco)]
	STMJG89	2.91988	None
	STMER61	2.91367	None
	STMEJ71	2.9058	None
	STMIZ38	2.87837	Receptor protein kinase PERK1-like protein [Oryza sativa (japonica cultivar-group)]
	STMJP52	2.87653	Phospho-2-dehydro-3-deoxyheptonate aldolase 1, chloroplast precursor [Solanum tuberosum (Potato)]
	STMDV29	2.86415	Ornithine decarboxylase [Lycopersicon esculentum (Tomato)]
	STMID82	2.84993	Hemoglobin [Solanum tuberosum (Potato)]
	STMJA37	2.84561	None
	STMJC65	2.83615	None
	STMJE62	2.81722	OSJNBb0015D13.18 protein [Oryza sativa (Rice)]
	STMJC42	2.81217	None
	STMJN12	2.80616	Protein kinase 1 [Nicotiana tabacum (Common tobacco)]
	STMIH22	2.80518	None
	STMIC34	2.78828	Hypothetical protein OSJNBa0012L23.48 [Oryza sativa (japonica cultivar-group)]
	STMIX06	2.78683	Receptor protein kinase PERK1-like protein [Oryza sativa (japonica cultivar-group)]
	STMHS15	2.7662	Harpin inducing protein 1-like 9 [Nicotiana tabacum (Common tobacco)]
	STMJM47	2.75767	OSJNBa0065B15.8 protein [Oryza sativa (japonica cultivar-group)]
	STMID68	2.75159	Avr9/Cf-9 induced kinase 1 [Nicotiana tabacum (Common tobacco)]
	STMIZ69	2.74536	NtEIG-A1 protein [Nicotiana tabacum (Common tobacco)]
	STMHZ49	2.71562	None
	STMIX36	2.70947	None
	STMIC60	2.7076	Caffeoyl-CoA O-methyltransferase 6 [Nicotiana tabacum (Common tobacco)]
	STMDU24	2.7075	Putative UDP-glucose dehydrogenase 2 [Nicotiana tabacum (Common tobacco)]
	STMHX78	2.70455	Glutaredoxin-like [Oryza sativa (japonica cultivar-group)]
	STMJB30	2.70039	Putative lipase; 20450-21648 [Arabidopsis thaliana (Mouse-ear cress)]
	STMIM43	2.69475	None
	STMEQ91	2.69217	None
	STMIH27	2.6873	Phytosulfokine receptor precursor [Daucus carota (Carrot)]
	STMDU93	2.68003	Annexin P38 [Capsicum annuum (Bell pepper)]
	STMFA36	2.67685	unknown protein [Arabidopsis thaliana]
	STMJE63	2.67603	Tyramine hydroxycinnamoyl transferase [Solanum tuberosum (Potato)]
	STMIS69	2.67211	OSJNBb0015D13.18 protein [Oryza sativa (Rice)]
	STMIJ44	2.66602	B1066G12.9 [Oryza sativa (japonica cultivar-group)]
	STMEK81	2.66352	Hypothetical protein At1g30750 [Arabidopsis thaliana (Mouse-ear cress)]
	STMDF49	2.64466	Putative AAA-type ATPase [Arabidopsis thaliana (Mouse-ear cress)]
	STMEO68	2.64133	Putative mitochondrial dicarboxylate carrier protein [Arabidopsis thaliana (Mouse-ear cress)]
	STMIP21	2.64054	Leucine-rich repeat protein [Capsicum annuum (Bell pepper)]
	STMJP67	2.64041	None
	STMEU05	2.63878	Gb|AAD25612.1 [Arabidopsis thaliana (Mouse-ear cress)]
	STMIK62	2.63433	Glutathione S-transferase, class-phi [Solanum commersonii (Commerson's wild potato)]
	STMHI68	2.62784	Hypothetical protein At4g14990 [Arabidopsis thaliana (Mouse-ear cress)]
	STMEV48	2.62586	Emb|CAB72177.1 [Arabidopsis thaliana (Mouse-ear cress)]
	STMIL92	2.62118	P-coumaroyl shikimate 3'-hydroxylase isoform 2 [Ocimum basilicum (Sweet basil)]
	STMJM43	2.60246	Gb|AAD25612.1 [Arabidopsis thaliana (Mouse-ear cress)]
	STMJO26	2.59689	T23E18.10 [Arabidopsis thaliana (Mouse-ear cress)]
	STMIT56	2.59378	Protein kinase; Type I EGF [Medicago truncatula (Barrel medic)]
	STMDW52	2.59097	None
	STMHA35	2.59022	Putative mitochondrial dicarboxylate carrier protein [Arabidopsis thaliana (Mouse-ear cress)]
	STMFB59	2.58694	Class IV chitinase [Arabidopsis thaliana (Mouse-ear cress)]
	STMGL51	2.57864	Phospho-2-dehydro-3-deoxyheptonate aldolase 1, chloroplast precursor [Solanum tuberosum (Potato)]
	STMHY26	2.57718	Avr9/Cf-9 rapidly elicited protein 76 [Nicotiana tabacum (Common tobacco)]
	STMGC36	2.56921	Putative cullin protein [Lycopersicon esculentum (Tomato)]
	STMHZ24	2.56568	MutT domain protein-like [Oryza sativa (japonica cultivar-group)]
	STMEA44	2.56393	None
	STMCK75	2.5368	None
	STMJO18	2.53612	At1g25390/F2J7_14 [Arabidopsis thaliana (Mouse-ear cress)]
	STMDZ38	2.53126	None
	STMEY26	2.52465	A_TM018A10.6 protein [Arabidopsis thaliana (Mouse-ear cress)]
	STMEY92	2.52447	Expressed protein [Arabidopsis thaliana (Mouse-ear cress)]
	STMES07	2.52331	Hydroxycinnamoyl transferase [Nicotiana tabacum (Common tobacco)]
	STMGT42	2.51962	Polygalacturonase inhibitor protein [Solanum brevidens]
	STMEI69	2.50942	Catechol O-methyltransferase [Nicotiana tabacum (Common tobacco)]
	STMHY91	2.50814	Calcium-binding allergen Ole e 8 [Olea europaea (Common olive)]
	STMEZ84	2.4998	N-hydroxycinnamoyl-CoA:tyramine N-hydroxycinnamoyl transferase THT7- 8 [Lycopersicon esculentum (Tomato)]
	STMGY50	2.48512	None
	STMDQ63	2.48272	Putative UDP-glucose dehydrogenase 1 [Nicotiana tabacum (Common tobacco)]
	STMIP13	2.47588	Mitochondrial phosphate translocator [Arabidopsis thaliana (Mouse-ear cress)]
	STMDC73	2.47324	SNAP25 homologous protein SNAP33 [Arabidopsis thaliana (Mouse-ear cress)]
	STMJL34	2.47043	OSJNBa0065B15.8 protein [Oryza sativa (japonica cultivar-group)]
	STMEP34	2.45427	Uncharacterized Cys-rich domain [Medicago truncatula (Barrel medic)]
	STMIK18	2.45204	H0818E11.1 protein [Oryza sativa (Rice)]
	STMGM71	2.43844	Putative AAA-type ATPase [Arabidopsis thaliana (Mouse-ear cress)]
	STMDZ40	2.42985	Trehalose-phosphate phosphatase [Nicotiana tabacum (Common tobacco)]
	STMEC76	2.41986	Caffeic acid O-methyltransferase II [Nicotiana tabacum (Common tobacco)]
	STMIR86	2.41137	OSJNBb0059K02.17 protein [Oryza sativa (japonica cultivar-group)]
	STMGT03	2.41022	Phenylalanine ammonia-lyase [Capsicum chinense (Scotch bonnet) (Bonnet pepper)]
	STMFB08	2.40539	Putative acyl-CoA synthetase [Capsicum annuum (Bell pepper)]
	STMDW32	2.40344	Cytosolic 6-phosphogluconate dehydrogenase [Spinacia oleracea (Spinach)]
	STMIS21	2.39678	Ripening regulated protein-like [Solanum tuberosum (Potato)]
	STMIG89	2.39385	AT5g20410/F5O24_300 [Arabidopsis thaliana (Mouse-ear cress)]
	STMIL04	2.38906	transferase, transferring glycosyl groups [Arabidopsis thaliana]
	STMEW02	2.37495	Syntaxin-related protein Nt-syr1 [Nicotiana tabacum (Common tobacco)]
	STMIS10	2.37478	Cytochrome P450 [Panax ginseng (Korean ginseng)]
	STMGY63	2.36496	Polyamine oxidase [Nicotiana tabacum (Common tobacco)]
	STMDP77	2.35348	None
	STMJN02	2.35135	F1E22.18 [Arabidopsis thaliana (Mouse-ear cress)]
	STMEH61	2.34834	F15K9.16 protein [Arabidopsis thaliana (Mouse-ear cress)]
	STMHG95	2.34574	MATE efflux family protein, putative [Oryza sativa (japonica cultivar-group)]
	STMGM11	2.34494	H0212B02.14 protein [Oryza sativa (Rice)]
	STMJP14	2.33995	Hypothetical protein [Arabidopsis thaliana (Mouse-ear cress)]
	STMCU44	2.33848	Hypothetical protein F16J13.30 [Arabidopsis thaliana (Mouse-ear cress)]
	STMDS19	2.33404	AT4g18950/F13C5_120 [Arabidopsis thaliana (Mouse-ear cress)]
	STMHZ48	2.33157	3-phosphoshikimate 1-carboxyvinyltransferase, chloroplast precursor [Lycopersicon esculentum (Tomato)]
	STMJE96	2.33049	None
	STMES24	2.31871	Prephenate dehydratase [Ipomoea trifida (Morning glory)]
	STMGU08	2.31673	Avr9/Cf-9 rapidly elicited protein 189 [Nicotiana tabacum (Common tobacco)]
	STMIO40	2.30948	NtEIG-E80 protein [Nicotiana tabacum (Common tobacco)]
	STMEY23	2.30898	None
	STMJC78	2.30187	Cytochrome P450 [Helianthus tuberosus (Jerusalem artichoke)]
	STMJB47	2.3007	Benzoyl coenzyme A: benzyl alcohol benzoyl transferase [Petunia hybrida (Petunia)]
	STMGN89	2.29831	HIPL1 protein precursor [Arabidopsis thaliana (Mouse-ear cress)]
	STMEZ40	2.2964	Hypothetical protein P0694A04.20 [Oryza sativa (japonica cultivar-group)]
	STMER96	2.29637	None
	STMGQ39	2.29404	Phenylalanine ammonia-lyase [Capsicum chinense (Scotch bonnet) (Bonnet pepper)]
	STMFA02	2.2852	Hypothetical protein AT4g36860 [Arabidopsis thaliana (Mouse-ear cress)]
	STMEI16	2.27372	UDP-glucose:protein transglucosylase-like [Solanum tuberosum (Potato)]
	STMIY85	2.27349	Putative chloroplast nucleoid DNA-binding protein [Arabidopsis thaliana (Mouse-ear cress)]
	STMGZ62	2.26874	Hypothetical protein At5g23590 [Arabidopsis thaliana (Mouse-ear cress)]
	STMEP77	2.26867	Arginine decarboxylase [Lycopersicon esculentum (Tomato)]
	STMIT38	2.26711	Ferrochelatase-2, chloroplast precursor [Cucumis sativus (Cucumber)]
	STMII43	2.26065	Putative ankyrin [Arabidopsis thaliana (Mouse-ear cress)]
	STMJG17	2.2551	None
	STMJC75	2.23869	None
	STMFB78	2.23659	Similarity to transcription factor [Arabidopsis thaliana (Mouse-ear cress)]
	STMJA73	2.23554	Putative receptor-like serine-threonine protein kinase [Solanum tuberosum (Potato)]
	STMJB34	2.22949	None
	STMGL45	2.22521	None
	STMIF91	2.22018	Hypothetical protein [Arabidopsis thaliana (Mouse-ear cress)]
	STMIZ68	2.2136	Serine/threonine-specific protein kinase-like [Oryza sativa (japonica cultivar-group)]
	STMJL95	2.20742	Caffeoyl-CoA O-methyltransferase [Solanum tuberosum (Potato)]
	STMCC79	2.2073	Catechol O-methyltransferase [Nicotiana tabacum (Common tobacco)]
	STMIF50	2.20387	None
	STMEY89	2.18433	PEARLI 1-like protein [Arabidopsis thaliana (Mouse-ear cress)]
	STMIQ72	2.17972	Putative acyl-CoA synthetase [Arabidopsis thaliana (Mouse-ear cress)]
	STMII44	2.17962	Serine/threonine protein kinase pk23 [Lycopersicon esculentum (Tomato)]
	STMEJ65	2.16895	Methionine synthase [Solanum tuberosum (Potato)]
	STMIC26	2.16559	Putative disease resistance RPP13-like protein 4 [Arabidopsis thaliana (Mouse-ear cress)]
	STMII34	2.16031	At2g21045 [Arabidopsis thaliana (Mouse-ear cress)]
	STMGJ89	2.1576	Peroxidase precursor [Euphorbia characias (Spurge)]
	STMHY17	2.15696	Serine/threonine-specific protein kinase-like [Oryza sativa (japonica cultivar-group)]
	STMGW78	2.15679	AT5g66920/MUD21_18 [Arabidopsis thaliana (Mouse-ear cress)]
	STMIV65	2.15096	CONSTANS-LIKE b [Pisum sativum (Garden pea)]
	STMJI59	2.14801	None
	STMIB85	2.14739	Epoxide hydrolase [Nicotiana tabacum (Common tobacco)]
	STMIM29	2.14332	4-coumarate--CoA ligase 1 [Solanum tuberosum (Potato)]
	STMHI10	2.1382	Hypothetical protein F24J7.20 [Arabidopsis thaliana (Mouse-ear cress)]
	STMEZ92	2.13349	Hypothetical protein F13M23.170 [Arabidopsis thaliana (Mouse-ear cress)]
	STMID54	2.12342	Arabidopsis thaliana genomic DNA, chromosome 5, P1 clone:MQD22 [Arabidopsis thaliana (Mouse-ear cress)]
	STMIS30	2.12003	MLO-like protein 7 [Arabidopsis thaliana (Mouse-ear cress)]
	STMDU65	2.11839	UDP-glucose:protein transglucosylase-like [Solanum tuberosum (Potato)]
	STMDE91	2.11794	Arginine decarboxylase 1 [Datura stramonium (Jimsonweed) (Common thornapple)]
	STMIQ44	2.11669	Lipase class 3-like [Oryza sativa (japonica cultivar-group)]
	STMFA41	2.1106	PEARLI 1-like protein [Arabidopsis thaliana (Mouse-ear cress)]
	STMDT60	2.10973	None
	STMGC50	2.10699	Myb-related transcription factor [Lycopersicon esculentum (Tomato)]
	STMEJ83	2.10202	T4P13.28 protein [Arabidopsis thaliana (Mouse-ear cress)]
	STMIL42	2.10065	T4P13.28 protein [Arabidopsis thaliana (Mouse-ear cress)]
	STMIU55	2.09924	None
	STMEJ57	2.08875	Glucose-6-phosphate/phosphate translocator 2 [Solanum tuberosum (Potato)]
	STMGN28	2.08703	H0212B02.14 protein [Oryza sativa (Rice)]
	STMEP36	2.08442	None
	STMJA20	2.08171	Putative acyl-CoA synthetase [Capsicum annuum (Bell pepper)]
	STMCR03	2.08141	Hypothetical protein [Caenorhabditis elegans]
	STMEA69	2.07922	UDP-glucose:protein transglucosylase-like [Solanum tuberosum (Potato)]
	STMDS87	2.0752	Phosphoglycerate dehydrogenase-like protein [Arabidopsis thaliana (Mouse-ear cress)]
	STMHJ44	2.07277	Putative phosphoglycerate dehydrogenase [Arabidopsis thaliana (Mouse-ear cress)]
	STMGL83	2.0701	Putative p-coumaroyl 3'-hydroxylase CYP98A-C1 [Coffea canephora (Robusta coffee)]
	STMJH73	2.06637	None
	STMGM90	2.06488	Putative receptor protein kinase PERK1 [Glycine max (Soybean)]
	STMDS59	2.06092	Putative UDP-glucuronate decarboxylase 3 [Nicotiana tabacum (Common tobacco)]
	STMDI94	2.05879	None
	STMDP46	2.05076	Nt-iaa2.3 deduced protein [Nicotiana tabacum (Common tobacco)]
	STMIP54	2.04538	Glutathione S-transferase, class-phi [Solanum commersonii (Commerson's wild potato)]
	STMJL24	2.04291	DNA-binding protein DF1 [Pisum sativum (Garden pea)]
	STMEU79	2.04013	None
	STMIW66	2.03734	Putative receptor-like protein kinase 2 [Oryza sativa (japonica cultivar-group)]
	STMDZ53	2.03654	Expressed protein [Arabidopsis thaliana (Mouse-ear cress)]
	STMGP26	2.03652	Protein phosphatase 2C [Solanum tuberosum (Potato)]
	STMGB03	2.03542	None
	STMEF62	2.03383	Chitin-inducible gibberellin-responsive protein 1 [Oryza sativa (Rice)]
	STMER89	2.0338	None
	STMDW47	2.02667	Stress-related protein [Vitis riparia (Frost grape) (Vitis vulpina)]
	STMEV84	2.01043	Putative receptor serine/threonine kinase PR5K [Oryza sativa (japonica cultivar-group)]
	STMGV72	2.0092	ATP citrate lyase b-subunit [Lupinus albus (White lupin)]
	STMIO04	2.00536	Putative chorismate mutase [Fagus sylvatica (Beechnut)]
	STMCP96	2.00515	None
	STMFB68	1.99719	Similarity to transcription factor [Arabidopsis thaliana (Mouse-ear cress)]
	STMIV50	1.99495	Extra-large G-protein [Oryza sativa (japonica cultivar-group)]
	STMEQ43	1.99167	Hypothetical protein T20K14_80 [Arabidopsis thaliana (Mouse-ear cress)]
	STMGM29	1.99147	None
	STMJI95	1.98962	Formin homology 2 domain-containing protein 5 [Arabidopsis thaliana (Mouse-ear cress)]
	STMEK04	1.9887	Hypothetical protein F14F18_180 [Arabidopsis thaliana (Mouse-ear cress)]
	STMJL84	1.98761	None
	STMED06	1.98422	Hypothetical protein [Caenorhabditis elegans]
	STMDO79	1.98398	Phosphoserine aminotransferase, chloroplast precursor [Arabidopsis thaliana (Mouse-ear cress)]
	STMIZ48	1.98364	At1g52750/F14G24_2 [Arabidopsis thaliana (Mouse-ear cress)]
	STMIM83	1.98246	Hypothetical protein At1g57610 [Arabidopsis thaliana (Mouse-ear cress)]
	STMEC08	1.97668	Glucose-6-phosphate/phosphate translocator 2 [Solanum tuberosum (Potato)]
	STMEK53	1.97461	Nt-iaa2.3 deduced protein [Nicotiana tabacum (Common tobacco)]
	STMIJ86	1.97096	Hypothetical protein T31B5_10 [Arabidopsis thaliana (Mouse-ear cress)]
	STMGA73	1.96809	T12H1.26 protein [Arabidopsis thaliana (Mouse-ear cress)]
	STMFB94	1.96611	B12D protein [Ipomoea batatas (Sweet potato) (Batate)]
	STMEY66	1.96423	Putative receptor-like serine-threonine protein kinase [Solanum tuberosum (Potato)]
	STMEG05	1.96106	Putative calmodulin [Arabidopsis thaliana (Mouse-ear cress)]
	STMID28	1.95881	Protein At3g47550 [Arabidopsis thaliana (Mouse-ear cress)]
	STMJL27	1.94956	Chitin-inducible gibberellin-responsive protein 1 [Oryza sativa (Rice)]
	STMJD48	1.94842	GPI-anchored protein [Vigna radiata]
	STMIR20	1.94564	None
	STMHT01	1.9442	Hypothetical protein At2g34410 [Arabidopsis thaliana (Mouse-ear cress)]
	STMHV25	1.93697	Hypothetical protein At2g23810 [Arabidopsis thaliana (Mouse-ear cress)]
	STMIS27	1.93662	Putative diacylglycerol kinase [Arabidopsis thaliana (Mouse-ear cress)]
	STMGH29	1.93598	Gb|AAD55296.1 [Arabidopsis thaliana (Mouse-ear cress)]
	STMCE77	1.92576	None
	STMIZ34	1.90986	Nectarin 5 [Nicotiana langsdorffii x Nicotiana sanderae (Ornemental tabacco)]
	STMIW73	1.90959	Glucan endo-1,3-beta-glucosidase A precursor (EC 3.2.1.39) ((1->3)- beta-glucan endohydrolase A) ((1->3)-beta-glucanase A) [Lycopersicon esculentum (Tomato)]
	STMIA15	1.90685	None
	STMDR65	1.9052	None
	STMIS51	1.89533	None
	STMEI04	1.89354	Putative spermine synthase [Lycopersicon esculentum (Tomato)]
	STMIX67	1.88083	NtEIG-A1 protein [Nicotiana tabacum (Common tobacco)]
	STMGJ19	1.87959	Multidrug resistance protein 17 [Arabidopsis thaliana (Mouse-ear cress)]
	STMGN23	1.8741	Putative HSP protein [Arabidopsis thaliana (Mouse-ear cress)]
	STMIF76	1.8674	Dbj|BAA95711.1 [Arabidopsis thaliana (Mouse-ear cress)]
	STMIA02	1.86697	Prolyl 4-hydroxylase alpha subunit-like protein [Arabidopsis thaliana (Mouse-ear cress)]
	STMIY53	1.86648	None
	STMJC77	1.86327	Hypothetical protein At1g74640 [Arabidopsis thaliana (Mouse-ear cress)]
	STMCH21	1.86158	None
	STMGA56	1.85741	Glycerol-3-phosphate dehydrogenase-like protein [Oryza sativa (japonica cultivar-group)]
	STMDF40	1.85513	Epidermis-specific secreted glycoprotein EP1 precursor [Daucus carota (Carrot)]
	STMDQ34	1.85353	Cytosolic 6-phosphogluconate dehydrogenase [Spinacia oleracea (Spinach)]
	STMHZ60	1.84917	Peroxidase [Nicotiana tabacum (Common tobacco)]
	STMCY19	1.84697	None
	STMHX10	1.84482	Glutathione S-transferase APIC [Nicotiana tabacum (Common tobacco)]
	STMEV47	1.84381	ZPT2-13 [Petunia hybrida (Petunia)]
	STMGU22	1.83657	Hypothetical protein [Arabidopsis thaliana (Mouse-ear cress)]
	STMER18	1.83526	Lysophospholipase-like protein [Arabidopsis thaliana (Mouse-ear cress)]
	STMGF13	1.83455	None
	STMJC91	1.83166	Resistance protein SlVe1 precursor [Solanum lycopersicoides]
	STMIR96	1.8248	None
	STMEW07	1.82167	Hypothetical protein At4g24380/T22A6_210 [Arabidopsis thaliana (Mouse-ear cress)]
	STMIR07	1.81748	F24J5.8 protein [Arabidopsis thaliana (Mouse-ear cress)]
	STMGJ17	1.81586	Hypothetical protein B1097D05.32 [Oryza sativa (japonica cultivar-group)]
	STMIC22	1.81244	Ras-related protein Rab2BV [Beta vulgaris (Sugar beet)]
	STMJI26	1.81078	F5O8.30 protein [Arabidopsis thaliana (Mouse-ear cress)]
	STMJC11	1.81024	None
	STMJH49	1.80308	Expressed protein [Oryza sativa (japonica cultivar-group)]
	STMGV29	1.80265	None
	STMGL52	1.79736	OSJNBb0015D13.18 protein [Oryza sativa (Rice)]
	STMFB36	1.78207	Hypothetical protein At2g28890 [Arabidopsis thaliana (Mouse-ear cress)]
	STMFA09	1.78187	Putative pollen specific LIM domain-containing protein [Lycopersicon esculentum (Tomato)]
	STMES53	1.77801	None
	STMEU14	1.7775	Heat shock protein [Lycopersicon esculentum (Tomato)]
	STMIL02	1.77438	P-rich protein EIG-I30 [Nicotiana tabacum (Common tobacco)]
	STMIL86	1.77229	Cytosolic 6-phosphogluconate dehydrogenase [Spinacia oleracea (Spinach)]
	STMEZ87	1.77133	None
	STMIB34	1.77055	Putative glycosyltransferase [Solanum tuberosum (Potato)]
	STMEQ39	1.76915	MLO-like protein 7 [Arabidopsis thaliana (Mouse-ear cress)]
	STMEQ16	1.76594	Hypothetical protein P0419C03.10-3 [Oryza sativa (japonica cultivar-group)]
	STMIQ73	1.7598	3-phosphoshikimate 1-carboxyvinyltransferase, chloroplast precursor [Lycopersicon esculentum (Tomato)]
	STMIO76	1.75974	Epoxide hydrolase [Nicotiana tabacum (Common tobacco)]
	STMCL63	1.75915	Protein kinase-like [Oryza sativa (japonica cultivar-group)]
	STMHT10	1.75266	5-methyltetrahydropteroyltriglutamate--homocysteine methyltransferase [Catharanthus roseus (Rosy periwinkle) (Madagascar periwinkle)]
	STMCE79	1.75169	Farnesyl pyrophosphate synthase [Lycopersicon esculentum (Tomato)]
	STMEB53	1.73432	At3g29200 [Arabidopsis thaliana (Mouse-ear cress)]
	STMEW90	1.7303	F10B6.27 [Arabidopsis thaliana (Mouse-ear cress)]
	STMIS06	1.71952	None
	STMIR22	1.71309	Metal transport protein [Medicago truncatula (Barrel medic)]
	STMDD55	1.70786	Methionine synthase [Solanum tuberosum (Potato)]
	STMEK75	1.6938	Acyl carrier protein [Capsicum chinense (Scotch bonnet) (Bonnet pepper)]
	STMDO32	1.68887	Adenosylhomocysteinase [Lycopersicon esculentum (Tomato)]
	STMFB72	1.67769	Putative peroxidase [Solanum tuberosum (Potato)]
	STMER52	1.66878	Glutathione S-transferase, class-phi [Solanum commersonii (Commerson's wild potato)]
	STMFB48	1.66649	Peroxidase [Capsicum annuum (Bell pepper)]
	STMEV52	-1.87413	Putative rubredoxin [Oryza sativa (japonica cultivar-group)]
	STMGJ58	-1.87531	MZB10.9 protein [Arabidopsis thaliana (Mouse-ear cress)]
	STMEJ90	-1.90659	None
	STMGP63	-1.91541	Alanyl-tRNA synthetase [Arabidopsis thaliana (Mouse-ear cress)]
	STMEW11	-1.92021	ASR4 [Lycopersicon esculentum (Tomato)]
	STMDW86	-1.92558	Glucose-1-phosphate adenylyltransferase small subunit, chloroplast precursor [Solanum tuberosum (Potato)]
	STMHY93	-1.92812	F17A17.35 protein [Arabidopsis thaliana (Mouse-ear cress)]
	STMDF78	-1.94058	30S ribosomal protein S13, chloroplast precursor [Arabidopsis thaliana (Mouse-ear cress)]
	STMES92	-1.9455	Hypothetical protein [Arabidopsis thaliana (Mouse-ear cress)]
	STMIM46	-1.94986	Hypothetical protein At1g62780 [Arabidopsis thaliana (Mouse-ear cress)]
	STMHT17	-1.95471	Putative NADH dehydrogenase [Arabidopsis thaliana (Mouse-ear cress)]
	STMGN19	-1.95992	30S ribosomal protein S1, chloroplast precursor [Spinacia oleracea (Spinach)]
	STMFB43	-1.96376	Putative allantoinase [Solanum tuberosum (Potato)]
	STMEW38	-1.98262	Glyoxisomal malate dehydrogenase [Lycopersicon esculentum (Tomato)]
	STMCX10	-1.9831	None
	STMCN19	-1.99152	Hypothetical protein F23E12.190 [Arabidopsis thaliana (Mouse-ear cress)]
	STMDM57	-1.99152	Putative serine/threonine protein kinase [Ipomoea batatas (Sweet potato) (Batate)]
	STMES77	-1.99234	Hypothetical protein [Medicago truncatula (Barrel medic)]
	STMIL12	-1.99617	GTP-binding protein, putative [Oryza sativa (japonica cultivar-group)]
	STMJF39	-1.99813	Cytochrome P450 homolog [Arabidopsis thaliana (Mouse-ear cress)]
	STMCK77	-1.99831	Malate dehydrogenase [Lycopersicon esculentum (Tomato)]
	STMIL28	-2.0056	Arabinoxylan arabinofuranohydrolase isoenzyme AXAH-II, putative [Oryza sativa (japonica cultivar-group)]
	STMEN16	-2.00698	Translation releasing factor RF-1-like protein [Arabidopsis thaliana (Mouse-ear cress)]
	STMDM72	-2.00698	ATP-dependent Clp protease proteolytic subunit ClpR4, putative [Arabidopsis thaliana (Mouse-ear cress)]
	STMFA14	-2.0204	None
	STMHT08	-2.02272	Branched-chain alpha keto-acid dehydrogenase E1 alpha subunit [Arabidopsis thaliana (Mouse-ear cress)]
	STMCS35	-2.02349	Putative water channel protein [Lycopersicon esculentum (Tomato)]
	STMJE39	-2.02366	Sulfur [Nicotiana tabacum (Common tobacco)]
	STMCQ28	-2.02421	Ribosomal protein S5 [Spinacia oleracea (Spinach)]
	STMCY18	-2.02446	None
	STMIB46	-2.02661	T12C24.27 [Arabidopsis thaliana (Mouse-ear cress)]
	STMGO41	-2.0321	None
	STMIR79	-2.03395	Photosystem I reaction center subunit psaK, chloroplast precursor [Hordeum vulgare (Barley)]
	STMDC75	-2.03593	Malate dehydrogenase [Lycopersicon esculentum (Tomato)]
	STMGC72	-2.03627	Alpha-glucan water dikinase, chloroplast precursor [Solanum tuberosum (Potato)]
	STMCP03	-2.03926	Putative photosystem I reaction centre PSI-D subunit precursor [Solanum tuberosum (Potato)]
	STMHE41	-2.0398	Hypothetical protein [Arabidopsis thaliana (Mouse-ear cress)]
	STMCO15	-2.04329	Putative ribosomal protein L29 [Oryza sativa (japonica cultivar-group)]
	STMIX78	-2.0441	Chloroplast photosystem II 22 kDa component [Nicotiana benthamiana]
	STMGD02	-2.04816	None
	STMEW74	-2.04898	Ci21A protein [Solanum tuberosum (Potato)]
	STMED79	-2.05021	Putative MTN3 protein [Arabidopsis thaliana (Mouse-ear cress)]
	STMHF46	-2.06224	Hypothetical protein AT4g34190 [Arabidopsis thaliana (Mouse-ear cress)]
	STMCC31	-2.06224	MRNA binding protein precursor [Lycopersicon esculentum (Tomato)]
	STMEU11	-2.06361	Cathepsin B-like cysteine proteinase [Solanum tuberosum (Potato)]
	STMCA93	-2.06499	NAD-dependent epimerase/dehydratase family protein-like protein [Solanum tuberosum (Potato)]
	STMCN37	-2.06959	Putative NADH dehydrogenase [Arabidopsis thaliana (Mouse-ear cress)]
	STMCZ10	-2.07893	Putative PrMC3 [Oryza sativa (japonica cultivar-group)]
	STMJH69	-2.08001	Arabidopsis thaliana genomic DNA, chromosome 3, P1 clone: MSJ11 [Arabidopsis thaliana (Mouse-ear cress)]
	STMIX69	-2.08129	Putative photosystem I subunit III [Nicotiana tabacum (Common tobacco)]
	STMCG22	-2.08202	Hypothetical protein At1g55480 [Arabidopsis thaliana (Mouse-ear cress)]
	STMJF72	-2.08462	GTP binding protein-like [Arabidopsis thaliana (Mouse-ear cress)]
	STMHG03	-2.08638	Cryptochrome 1 [Lycopersicon esculentum (Tomato)]
	STMEW05	-2.08874	Nitric-oxide synthase 1 [Arabidopsis thaliana (Mouse-ear cress)]
	STMEW75	-2.08993	Photosystem II 7kD protein [Arabidopsis thaliana (Mouse-ear cress)]
	STMEQ06	-2.09711	Major intrinsic protein 2 [Solanum tuberosum (Potato)]
	STMJK81	-2.09907	50S ribosomal protein L5, chloroplast [Spinacia oleracea (Spinach)]
	STMGV06	-2.10142	Hypothetical protein At3g48200 [Arabidopsis thaliana (Mouse-ear cress)]
	STMJJ04	-2.10562	Ubiquitin carrier-like protein [Solanum tuberosum (Potato)]
	STMES83	-2.1121	Photosystem II core complex proteins psbY, chloroplast precursor (L- arginine metabolising enzyme) (L-AME) [Contains: Photosystem II protein psbY-1 (psbY-A1); Photosystem II protein psbY-2 (psbY-A2)] [Spinacia oleracea (Spinach)]
	STMHT72	-2.11507	None
	STMGH86	-2.11667	Major intrinsic protein 2 [Solanum tuberosum (Potato)]
	STMHZ35	-2.1186	Plasma membrane intrinsic protein 2-1 [Pyrus communis (Pear)]
	STMCN94	-2.12025	Magnesium-protoporphyrin IX monomethyl ester [oxidative] cyclase, chloroplast precursor [Arabidopsis thaliana (Mouse-ear cress)]
	STMIW93	-2.12694	Ribulose bisphosphate carboxylase small chains, chloroplast precursor (EC 4.1.1.39) (RuBisCO small subunits) [Contains: Ribulose bisphosphate carboxylase small chain P1; Ribulose bisphosphate carboxylase small chain P2; Ribulose bisphosphate carboxylase s
	STMIW88	-2.12694	Ribulose bisphosphate carboxylase small chains, chloroplast precursor (EC 4.1.1.39) (RuBisCO small subunits) [Contains: Ribulose bisphosphate carboxylase small chain P1; Ribulose bisphosphate carboxylase small chain P2; Ribulose bisphosphate carboxylase s
	STMCO53	-2.12959	Fructose-1,6-bisphosphatase [Solanum tuberosum (Potato)]
	STMFB92	-2.13133	None
	STMIU30	-2.13401	None
	STMDF13	-2.13788	29 kDa ribonucleoprotein B, chloroplast precursor [Nicotiana sylvestris (Wood tobacco)]
	STMGA58	-2.13788	Orcinol O-methyltransferase 1 [Rosa chinensis (China rose)]
	STMIT90	-2.13912	None
	STMDB40	-2.14208	Sigma factor [Nicotiana tabacum (Common tobacco)]
	STMEP35	-2.14258	Hypothetical protein OSJNBb0016H12.19 [Oryza sativa (japonica cultivar-group)]
	STMED94	-2.14366	Putative MTN3 protein [Arabidopsis thaliana (Mouse-ear cress)]
	STMCR44	-2.14741	MRNA binding protein precursor [Lycopersicon esculentum (Tomato)]
	STMCB43	-2.14808	None
	STMCL93	-2.15127	Catalase isozyme 2 [Lycopersicon esculentum (Tomato)]
	STMEC54	-2.15224	29 kDa ribonucleoprotein B, chloroplast precursor [Nicotiana sylvestris (Wood tobacco)]
	STMGM44	-2.15415	Nodulin-like protein [Arabidopsis thaliana (Mouse-ear cress)]
	STMHT60	-2.15491	None
	STMCQ63	-2.16012	Ribulose bisphosphate carboxylase small chains, chloroplast precursor (EC 4.1.1.39) (RuBisCO small subunits) [Contains: Ribulose bisphosphate carboxylase small chain P1; Ribulose bisphosphate carboxylase small chain P2; Ribulose bisphosphate carboxylase s
	STMIH34	-2.16051	Flavonoid 3',5'-hydroxylase-like; cytochrome P450 [Arabidopsis thaliana (Mouse-ear cress)]
	STMDO18	-2.16288	Drm3-like protein [Solanum tuberosum (Potato)]
	STMCQ90	-2.16586	Chlorophyll a-b binding protein 6A, chloroplast precursor [Lycopersicon esculentum (Tomato)]
	STMCK93	-2.16983	Fructose-1,6-bisphosphatase [Solanum tuberosum (Potato)]
	STMCB94	-2.17045	Oxygen-evolving enhancer protein 2, chloroplast precursor [Solanum tuberosum (Potato)]
	STMJA75	-2.17045	Plastidic cysteine synthase 1 [Solanum tuberosum (Potato)]
	STMEZ18	-2.17229	Chloroplast protease precursor [Capsicum annuum (Bell pepper)]
	STMEZ38	-2.18163	Heat shock factor RHSF9 [Oryza sativa (japonica cultivar-group)]
	STMCF69	-2.18244	50S ribosomal protein L24, chloroplast precursor [Nicotiana tabacum (Common tobacco)]
	STMDW17	-2.18732	Glucose-1-phosphate adenylyltransferase small subunit, chloroplast precursor [Solanum tuberosum (Potato)]
	STMCX11	-2.1886	None
	STMIF47	-2.19724	None
	STMCF47	-2.20022	Fructose-1,6-bisphosphatase [Solanum tuberosum (Potato)]
	STMHY94	-2.20087	F17A17.35 protein [Arabidopsis thaliana (Mouse-ear cress)]
	STMJE89	-2.21079	Hypothetical protein F9I5.10 [Arabidopsis thaliana (Mouse-ear cress)]
	STMHR52	-2.21945	Ribulose-phosphate 3-epimerase, chloroplast precursor [Solanum tuberosum (Potato)]
	STMCA87	-2.22296	Protein 1 [Petunia hybrida (Petunia)]
	STMCZ29	-2.22424	50S ribosomal protein L27, chloroplast precursor [Nicotiana tabacum (Common tobacco)]
	STMGA90	-2.2264	Beta-galactosidase precursor (EC 3.2.1.23) (Lactase) (Acid beta- galactosidase) (Exo-(1-->4)-beta-D-galactanase) [Lycopersicon esculentum (Tomato)]
	STMEZ77	-2.22917	Plasma membrane polypeptide [Nicotiana tabacum (Common tobacco)]
	STMCL39	-2.24694	H-Protein [Flaveria pringlei]
	STMJD64	-2.26369	Magnesium-protoporphyrin IX monomethyl ester [oxidative] cyclase, chloroplast precursor [Arabidopsis thaliana (Mouse-ear cress)]
	STMCJ34	-2.26422	Cysteine protease [Nicotiana tabacum (Common tobacco)]
	STMEH29	-2.26529	Ribulose-phosphate 3-epimerase, chloroplast precursor [Solanum tuberosum (Potato)]
	STMEJ17	-2.2725	Cell division protein ftsH homolog, chloroplast precursor [Nicotiana tabacum (Common tobacco)]
	STMGY01	-2.28492	None
	STMCV03	-2.28575	U1snRNP-specific protein, U1A [Solanum tuberosum (Potato)]
	STMCN89	-2.28581	Chlorophyllase-2, chloroplast precursor [Arabidopsis thaliana (Mouse-ear cress)]
	STMEV34	-2.29846	Hypothetical protein [Medicago truncatula (Barrel medic)]
	STMDJ94	-2.30457	Plastidic cysteine synthase 1 [Solanum tuberosum (Potato)]
	STMCJ06	-2.30841	37kDa chloroplast inner envelope membrane polypeptide [Nicotiana tabacum (Common tobacco)]
	STMIL66	-2.31064	None
	STMCM21	-2.31294	Peptidyl-prolyl cis-trans isomerase, FKBP-type, putative [Oryza sativa (japonica cultivar-group)]
	STMHX51	-2.31595	Hypothetical protein [Arabidopsis thaliana (Mouse-ear cress)]
	STMDW26	-2.31595	None
	STMCG60	-2.31833	Hypothetical protein Z97343.41 [Arabidopsis thaliana (Mouse-ear cress)]
	STMCI32	-2.32343	Putative photosystem I subunit III [Nicotiana tabacum (Common tobacco)]
	STMFB30	-2.33005	Ferredoxin I precursor [Solanum tuberosum (Potato)]
	STMDR17	-2.3341	Oxygen-evolving enhancer protein 2, chloroplast precursor [Solanum tuberosum (Potato)]
	STMEC68	-2.33559	Aldehyde dehydrogenase family 7 member A1 [Euphorbia characias (Spurge)]
	STMIM58	-2.33782	Integral membrane family protein-like [Oryza sativa (japonica cultivar-group)]
	STMIX79	-2.33856	OSJNBb0070J16.3 protein [Oryza sativa (japonica cultivar-group)]
	STMCD42	-2.33894	Photosystem I reaction center subunit N, chloroplast precursor [Arabidopsis thaliana (Mouse-ear cress)]
	STMCG28	-2.34031	Ribulose bisphosphate carboxylase small chains, chloroplast precursor (EC 4.1.1.39) (RuBisCO small subunits) [Contains: Ribulose bisphosphate carboxylase small chain P1; Ribulose bisphosphate carboxylase small chain P2; Ribulose bisphosphate carboxylase s
	STMJN07	-2.34106	None
	STMCY67	-2.34219	None
	STMDF54	-2.34457	Putative MTN3 protein [Arabidopsis thaliana (Mouse-ear cress)]
	STMGC01	-2.35168	Putative MTN3 protein [Arabidopsis thaliana (Mouse-ear cress)]
	STMIJ77	-2.35373	Glu-tRNA(Gln) amidotransferase subunit A [Arabidopsis thaliana (Mouse-ear cress)]
	STMCK36	-2.35373	Chlorophyll a-b binding protein 7, chloroplast precursor [Lycopersicon esculentum (Tomato)]
	STMCP60	-2.35683	Putative allantoinase [Solanum tuberosum (Potato)]
	STMGL86	-2.35994	F24J5.19 protein [Arabidopsis thaliana (Mouse-ear cress)]
	STMJB45	-2.36072	Cathepsin B-like cysteine proteinase [Solanum tuberosum (Potato)]
	STMJI81	-2.36544	Tyrosine aminotransferase-like protein [Arabidopsis thaliana (Mouse-ear cress)]
	STMJH53	-2.36662	None
	STMCP35	-2.36728	None
	STMCB44	-2.369	None
	STMHL76	-2.37126	GTP-binding protein typA [Arabidopsis thaliana (Mouse-ear cress)]
	STMJL87	-2.3726	Putative chaperon P13.9 [Castanea sativa (Sweet chestnut)]
	STMCH86	-2.3738	Chloroplast-specific ribosomal protein precursor [Lycopersicon esculentum (Tomato)]
	STMCM59	-2.37662	Plastocyanin, chloroplast precursor [Lycopersicon esculentum (Tomato)]
	STMCL85	-2.38122	Aminomethyltransferase, mitochondrial precursor [Solanum tuberosum (Potato)]
	STMCG30	-2.38231	Cold-induced glucosyl transferase [Solanum sogarandinum]
	STMCB57	-2.38477	Photosystem I subunit XI [Nicotiana attenuata]
	STMJM75	-2.39174	Cellulose synthase-like protein CslG [Nicotiana tabacum (Common tobacco)]
	STMER46	-2.39726	Hypothetical protein AT4g04955 [Arabidopsis thaliana (Mouse-ear cress)]
	STMDB23	-2.40807	MRNA binding protein precursor [Lycopersicon esculentum (Tomato)]
	STMDG47	-2.41795	Pre-pro-cysteine proteinase precursor [Lycopersicon esculentum (Tomato)]
	STMCJ04	-2.43225	Light harvesting chlorophyll a /b binding protein of PSII [Euglena gracilis]
	STMBB06	-2.43225	Light harvesting chlorophyll a /b binding protein of PSII [Euglena gracilis]
	STMBB09	-2.43681	Elongation factor TuA, chloroplast precursor [Nicotiana sylvestris (Wood tobacco)]
	STMDC52	-2.44443	Light harvesting chlorophyll a /b binding protein of PSII [Euglena gracilis]
	STMDB96	-2.44762	Photosystem II reaction center W protein, chloroplast precursor [Spinacia oleracea (Spinach)]
	STMCP10	-2.45628	L1 protein [Arabidopsis thaliana (Mouse-ear cress)]
	STMIX84	-2.46027	Ribulose bisphosphate carboxylase small chains, chloroplast precursor (EC 4.1.1.39) (RuBisCO small subunits) [Contains: Ribulose bisphosphate carboxylase small chain P1; Ribulose bisphosphate carboxylase small chain P2; Ribulose bisphosphate carboxylase s
	STMFB49	-2.46027	Arabidopsis thaliana genomic DNA, chromosome 3, P1 clone: MVI11 [Arabidopsis thaliana (Mouse-ear cress)]
	STMIU17	-2.46673	Light harvesting chlorophyll a /b binding protein of PSII [Euglena gracilis]
	STMIT27	-2.49345	Phototropin [Phaseolus vulgaris (Kidney bean) (French bean)]
	STMCU38	-2.49517	None
	STMCS42	-2.50037	60S ribosomal protein L27 [Solanum tuberosum (Potato)]
	STMIW60	-2.51255	Light harvesting chlorophyll a /b binding protein of PSII [Euglena gracilis]
	STMCX79	-2.53206	None
	STMEV93	-2.53392	GTP-binding protein [Pisum sativum (Garden pea)]
	STMEU31	-2.54222	Photosystem I reaction center subunit N, chloroplast precursor [Arabidopsis thaliana (Mouse-ear cress)]
	STMJB96	-2.54412	None
	STMCF51	-2.54642	Chloroplast ferredoxin-NADP oxidoreductase precursor [Capsicum annuum (Bell pepper)]
	STMHT09	-2.55279	protein binding / signal transducer [Arabidopsis thaliana]
	STMDT29	-2.5631	None
	STMCQ72	-2.56758	Major intrinsic protein 1-like protein [Solanum tuberosum (Potato)]
	STMCC39	-2.57151	Oxygen-evolving enhancer protein 2, chloroplast precursor [Solanum tuberosum (Potato)]
	STMCG41	-2.57853	Trigger factor-like protein [Arabidopsis thaliana (Mouse-ear cress)]
	STMCA92	-2.57976	None
	STMIV36	-2.59057	Oxygen evolving complex protein-like [Oryza sativa (japonica cultivar-group)]
	STMEQ29	-2.59627	Thylakoid membrane phosphoprotein 14 kDa, chloroplast [Medicago truncatula (Barrel medic)]
	STMEQ31	-2.61426	None
	STMCA80	-2.61825	Nicotiana tabacum wound inducive mRNA , complete cds [Nicotiana tabacum (Common tobacco)]
	STMCU83	-2.61825	Hypothetical protein At1g25375 [Arabidopsis thaliana (Mouse-ear cress)]
	STMEW09	-2.61825	Glyceraldehyde-3-phosphate dehydrogenase A, chloroplast precursor [Nicotiana tabacum (Common tobacco)]
	STMIR91	-2.62906	None
	STMGR50	-2.6318	Beta-D-galactosidase [Pyrus pyrifolia (Japanese pear) (Pyrus serotina)]
	STMHU07	-2.63872	Arabidopsis thaliana genomic DNA, chromosome 3, BAC clone: T13O13 [Arabidopsis thaliana (Mouse-ear cress)]
	STMJE69	-2.64397	Triose phosphate/phosphate translocator, chloroplast precursor [Solanum tuberosum (Potato)]
	STMET67	-2.64692	UDP-glucose glucosyltransferase [Fragaria ananassa (Strawberry)]
	STMEB83	-2.65143	Catalase isozyme 2 [Solanum tuberosum (Potato)]
	STMCY90	-2.65143	MFL8.1/MFL8.1 [Arabidopsis thaliana (Mouse-ear cress)]
	STMIU18	-2.66009	Fructose-1,6-bisphosphatase precursor [Brassica napus (Rape)]
	STMGE11	-2.66498	Hypothetical protein F15D2.29 [Arabidopsis thaliana (Mouse-ear cress)]
	STMJL59	-2.66744	Putative disease resistance protein I2C-5 [Solanum demissum (Wild potato)]
	STMIQ48	-2.67364	At1g07080/F10K1_15 [Arabidopsis thaliana (Mouse-ear cress)]
	STMCG72	-2.67364	Photosystem II oxygen-evolving complex protein 3 precursor [Lycopersicon esculentum (Tomato)]
	STMDF29	-2.68707	Hypothetical protein [Oryza sativa (japonica cultivar-group)]
	STMIZ57	-2.70593	Photosystem II 10 kDa polypeptide, chloroplast precursor [Lycopersicon esculentum (Tomato)]
	STMGX24	-2.70593	Glucose-6-phosphate 1-dehydrogenase, chloroplast precursor [Solanum tuberosum (Potato)]
	STMCE82	-2.70713	Oxygen-evolving enhancer protein 1, chloroplast precursor [Solanum tuberosum (Potato)]
	STMIW18	-2.71279	Hypothetical protein [Arabidopsis thaliana (Mouse-ear cress)]
	STMED93	-2.71605	Putative MTN3 protein [Arabidopsis thaliana (Mouse-ear cress)]
	STMEO35	-2.71674	None
	STMIX65	-2.72431	None
	STMHZ21	-2.73342	None
	STMIU43	-2.73512	Hypothetical protein At5g46420 [Arabidopsis thaliana (Mouse-ear cress)]
	STMIP23	-2.73512	None
	STMIY04	-2.73825	None
	STMIW68	-2.74371	Ribulose bisphosphate carboxylase small chains, chloroplast precursor (EC 4.1.1.39) (RuBisCO small subunits) [Contains: Ribulose bisphosphate carboxylase small chain P1; Ribulose bisphosphate carboxylase small chain P2; Ribulose bisphosphate carboxylase s
	STMGY49	-2.75128	None
	STMBB03	-2.75749	None
	STMCP20	-2.7674	Ribulose bisphosphate carboxylase small chains, chloroplast precursor (EC 4.1.1.39) (RuBisCO small subunits) [Contains: Ribulose bisphosphate carboxylase small chain P1; Ribulose bisphosphate carboxylase small chain P2; Ribulose bisphosphate carboxylase s
	STMJD59	-2.77014	Cyclic nucleotide-gated ion channel 4 [Arabidopsis thaliana (Mouse-ear cress)]
	STMIW29	-2.77014	Similarity to pherophorin [Arabidopsis thaliana (Mouse-ear cress)]
	STMIA83	-2.77229	UDP-Glc-4-epimerase [Solanum tuberosum (Potato)]
	STMCR63	-2.7729	Serine hydroxymethyltransferase, mitochondrial precursor [Solanum tuberosum (Potato)]
	STMCP14	-2.77351	Glyceraldehyde-3-phosphate dehydrogenase A, chloroplast precursor [Nicotiana tabacum (Common tobacco)]
	STMGE78	-2.77877	None
	STMBB18	-2.77877	None
	STMIU20	-2.78095	Putative CAAX prenyl protease [Arabidopsis thaliana (Mouse-ear cress)]
	STMDP40	-2.7822	ABC transporter protein 1-like [Arabidopsis thaliana (Mouse-ear cress)]
	STMCY11	-2.78408	2-isopropylmalate synthase B [Lycopersicon pennellii (Tomato)]
	STMGU79	-2.79361	Cysteine protease [Solanum tuberosum (Potato)]
	STMCS63	-2.79941	None
	STMCC66	-2.80332	Type I (26 kD) CP29 polypeptide [Lycopersicon esculentum (Tomato)]
	STMCM49	-2.81324	Photosystem II 10 kDa polypeptide, chloroplast precursor [Lycopersicon esculentum (Tomato)]
	STMCO48	-2.81324	Photosystem I subunit XI [Nicotiana attenuata]
	STMIY23	-2.81726	Glycine decarboxylase complex H-protein [Populus tremuloides (Quaking aspen)]
	STMCV43	-2.83162	Ania-6a type cyclin [Arabidopsis thaliana (Mouse-ear cress)]
	STMCK28	-2.83475	Putative chloroplast thiazole biosynthetic protein [Nicotiana tabacum (Common tobacco)]
	STMCO87	-2.83773	30S ribosomal protein S1, chloroplast precursor [Spinacia oleracea (Spinach)]
	STMEO76	-2.83773	AlaT1 [Vitis vinifera (Grape)]
	STMHZ22	-2.85508	Photosystem II 10 kDa polypeptide, chloroplast precursor [Lycopersicon esculentum (Tomato)]
	STMER13	-2.85508	Plastidic aldolase NPALDP1 [Nicotiana paniculata]
	STMIF38	-2.85911	None
	STMIA26	-2.86688	None
	STMJG56	-2.86988	Putative MTN3 protein [Arabidopsis thaliana (Mouse-ear cress)]
	STMIW38	-2.87176	Nicotiana tabacum wound inducive mRNA , complete cds [Nicotiana tabacum (Common tobacco)]
	STMHX87	-2.87555	PSI-H precursor [Nicotiana sylvestris (Wood tobacco)]
	STMCM20	-2.88826	Glyceraldehyde-3-phosphate dehydrogenase A, chloroplast precursor [Nicotiana tabacum (Common tobacco)]
	STMCK94	-2.90092	Ribulose bisphosphate carboxylase small chains, chloroplast precursor (EC 4.1.1.39) (RuBisCO small subunits) [Contains: Ribulose bisphosphate carboxylase small chain P1; Ribulose bisphosphate carboxylase small chain P2; Ribulose bisphosphate carboxylase s
	STMIY91	-2.90575	Type I (26 kD) CP29 polypeptide [Lycopersicon esculentum (Tomato)]
	STMIS61	-2.91309	None
	STMBB29	-2.91888	Oxygen-evolving enhancer protein 1, chloroplast precursor related cluster
	STMCO92	-2.92138	Photosystem II oxygen-evolving complex protein 3 precursor [Lycopersicon esculentum (Tomato)]
	STMEU43	-2.94167	Hypothetical protein [Oryza sativa (japonica cultivar-group)]
	STMCG74	-2.95561	Ribulose bisphosphate carboxylase small chains, chloroplast precursor (EC 4.1.1.39) (RuBisCO small subunits) [Contains: Ribulose bisphosphate carboxylase small chain P1; Ribulose bisphosphate carboxylase small chain P2; Ribulose bisphosphate carboxylase s
	STMHL75	-2.96513	Vacuolar processing enzyme-1a [Nicotiana tabacum (Common tobacco)]
	STMIZ11	-2.98476	Triose phosphate/phosphate translocator, chloroplast precursor [Solanum tuberosum (Potato)]
	STMCG40	-2.9944	Trigger factor-like protein [Arabidopsis thaliana (Mouse-ear cress)]
	STMGU87	-3.00424	protein binding / signal transducer [Arabidopsis thaliana]
	STMCP64	-3.0158	Oxygen-evolving enhancer protein 1, chloroplast precursor [Lycopersicon esculentum (Tomato)]
	STMGW25	-3.0204	Water channel protein [Nicotiana excelsior]
	STMCD74	-3.02298	Hypothetical protein F6I1.12 [Arabidopsis thaliana (Mouse-ear cress)]
	STMCG51	-3.04898	Ribulose bisphosphate carboxylase small chains, chloroplast precursor (EC 4.1.1.39) (RuBisCO small subunits) [Contains: Ribulose bisphosphate carboxylase small chain P1; Ribulose bisphosphate carboxylase small chain P2; Ribulose bisphosphate carboxylase s
	STMCG27	-3.04898	Ribulose bisphosphate carboxylase small chains, chloroplast precursor (EC 4.1.1.39) (RuBisCO small subunits) [Contains: Ribulose bisphosphate carboxylase small chain P1; Ribulose bisphosphate carboxylase small chain P2; Ribulose bisphosphate carboxylase s
	STMIS64	-3.05144	None
	STMIH61	-3.05889	None
	STMEY61	-3.06393	ATP synthase gamma chain, chloroplast precursor [Pisum sativum (Garden pea)]
	STMHV95	-3.07244	Remorin [Solanum tuberosum (Potato)]
	STMFB17	-3.07704	Ribulose bisphosphate carboxylase small chains, chloroplast precursor (EC 4.1.1.39) (RuBisCO small subunits) [Contains: Ribulose bisphosphate carboxylase small chain P1; Ribulose bisphosphate carboxylase small chain P2; Ribulose bisphosphate carboxylase s
	STMBB26	-3.08638	Phosphoribulokinase [Oryza sativa (indica cultivar-group)]
	STMCN29	-3.09291	Cysteine protease [Solanum tuberosum (Potato)]
	STMIZ92	-3.0959	ACI13 [Lycopersicon esculentum (Tomato)]
	STMEQ70	-3.11554	Peroxisomal (S)-2-hydroxy-acid oxidase [Spinacia oleracea (Spinach)]
	STMID61	-3.12822	None
	STMIV90	-3.14258	Copper-containing amine oxidase [Lycopersicon esculentum (Tomato)]
	STMII56	-3.14657	CAX [Suaeda salsa]
	STMCU28	-3.14992	Hypothetical protein [Solanum tuberosum (Potato)]
	STMCH07	-3.16495	Plastocyanin, chloroplast precursor [Lycopersicon esculentum (Tomato)]
	STMIY09	-3.17406	Type I (26 kD) CP29 polypeptide [Lycopersicon esculentum (Tomato)]
	STMII15	-3.17406	Nitrate transporter [Arabidopsis thaliana (Mouse-ear cress)]
	STMET36	-3.17975	Ribulose bisphosphate carboxylase small chains, chloroplast precursor (EC 4.1.1.39) (RuBisCO small subunits) [Contains: Ribulose bisphosphate carboxylase small chain P1; Ribulose bisphosphate carboxylase small chain P2; Ribulose bisphosphate carboxylase s
	STMCV13	-3.2051	None
	STMEZ78	-3.21079	Carotenoid cleavage dioxygenase 1 [Lactuca sativa (Garden lettuce)]
	STMET72	-3.22159	Ribulose bisphosphate carboxylase small chains, chloroplast precursor (EC 4.1.1.39) (RuBisCO small subunits) [Contains: Ribulose bisphosphate carboxylase small chain P1; Ribulose bisphosphate carboxylase small chain P2; Ribulose bisphosphate carboxylase s
	STMBB25	-3.23425	None
	STMIS49	-3.23827	Patellin-6 [Arabidopsis thaliana (Mouse-ear cress)]
	STMIX26	-3.26529	Oxygen-evolving enhancer protein 1, chloroplast precursor [Lycopersicon esculentum (Tomato)]
	STMCG35	-3.28492	Chloroplast ferredoxin-NADP oxidoreductase precursor [Capsicum annuum (Bell pepper)]
	STMER62	-3.29572	Copper-containing amine oxidase [Lycopersicon esculentum (Tomato)]
	STMCE84	-3.31241	Peroxisomal (S)-2-hydroxy-acid oxidase [Spinacia oleracea (Spinach)]
	STMDD63	-3.35994	CAX [Suaeda salsa]
	STMCZ89	-3.36728	Acyltransferase homolog [Petunia hybrida (Petunia)]
	STMIS09	-3.40577	Uroporphyrinogen decarboxylase, chloroplast precursor [Nicotiana tabacum (Common tobacco)]
	STMIK72	-3.42326	Hypothetical protein [Arabidopsis thaliana (Mouse-ear cress)]
	STMJB23	-3.44887	Serine-glyoxylate aminotransferase [Spirodela polyrrhiza (Giant duckweed)]
	STMHQ84	-3.45075	Photosystem II 10 kDa polypeptide, chloroplast precursor [Lycopersicon esculentum (Tomato)]
	STMIH60	-3.46027	None
	STMCB56	-3.46027	Ribulose bisphosphate carboxylase small chains, chloroplast precursor (EC 4.1.1.39) (RuBisCO small subunits) [Contains: Ribulose bisphosphate carboxylase small chain P1; Ribulose bisphosphate carboxylase small chain P2; Ribulose bisphosphate carboxylase s
	STMIR26	-3.61825	Ribulose bisphosphate carboxylase/oxygenase activase, chloroplast precursor [Lycopersicon pennellii (Tomato)]
	STMEY49	-3.70062	Ribulose bisphosphate carboxylase/oxygenase activase, chloroplast precursor [Lycopersicon pennellii (Tomato)]
	STMCJ24	-3.71674	Ribulose bisphosphate carboxylase small chains, chloroplast precursor (EC 4.1.1.39) (RuBisCO small subunits) [Contains: Ribulose bisphosphate carboxylase small chain P1; Ribulose bisphosphate carboxylase small chain P2; Ribulose bisphosphate carboxylase s
	STMEG23	-3.81324	None
	STMCP95	-3.84642	Serine-glyoxylate aminotransferase [Spirodela polyrrhiza (Giant duckweed)]
	STMDB09	-3.86391	Tfm7 protein [Lycopersicon esculentum (Tomato)]
	STMDB44	-3.88826	Ribulose bisphosphate carboxylase/oxygenase activase, chloroplast precursor [Lycopersicon pennellii (Tomato)]
	STMES37	-3.9341	Ribulose bisphosphate carboxylase/oxygenase activase, chloroplast precursor [Lycopersicon pennellii (Tomato)]
	STMHE26	-4.11554	CAX [Suaeda salsa]

## Sheet: C
C) living P. tabaci modified tobacco genes at 6 hpi (leaf samples were infiltrated with compatible P. tabaci )
aEST identifier of NCBI EST database (http://www.ncbi.nlm.nih.gov/nucest/)
b gene expression in log2 transformed form compared to water infiltrated control (average of three repeats)
	ida	Fold-changeb	Similarity, Function
	STMCK06	3.62793	None
	STMJO36	3.34972	Catechol O-methyltransferase [Nicotiana tabacum (Common tobacco)]
	STMIM75	3.34535	Beta-fructofuranosidase [Solanum tuberosum (Potato)]
	STMIP84	3.22367	MutT domain protein-like [Oryza sativa (japonica cultivar-group)]
	STMEC84	3.18745	Catechol O-methyltransferase [Nicotiana tabacum (Common tobacco)]
	STMIY78	3.10269	None
	STMHT30	2.93428	Homeobox-leucine zipper protein ATHB-7 [Arabidopsis thaliana (Mouse-ear cress)]
	STMIC60	2.8004	Caffeoyl-CoA O-methyltransferase 6 [Nicotiana tabacum (Common tobacco)]
	STMJP52	2.79354	Phospho-2-dehydro-3-deoxyheptonate aldolase 1, chloroplast precursor [Solanum tuberosum (Potato)]
	STMJM47	2.77442	OSJNBa0065B15.8 protein [Oryza sativa (japonica cultivar-group)]
	STMHZ79	2.7112	Dirigent-like protein pDIR10 [Picea glauca (White spruce)]
	STMEO91	2.67677	Class II chitinase [Solanum tuberosum (Potato)]
	STMFB08	2.6626	Putative acyl-CoA synthetase [Capsicum annuum (Bell pepper)]
	STMJL95	2.65028	Caffeoyl-CoA O-methyltransferase [Solanum tuberosum (Potato)]
	STMEI69	2.61346	Catechol O-methyltransferase [Nicotiana tabacum (Common tobacco)]
	STMIF60	2.58062	NtEIG-E80 protein [Nicotiana tabacum (Common tobacco)]
	STMGL51	2.58006	Phospho-2-dehydro-3-deoxyheptonate aldolase 1, chloroplast precursor [Solanum tuberosum (Potato)]
	STMHI68	2.55291	Hypothetical protein At4g14990 [Arabidopsis thaliana (Mouse-ear cress)]
	STMGL69	2.53987	Phospholipase PLDb1 [Lycopersicon esculentum (Tomato)]
	STMCV54	2.49846	Hsp90-2-like [Solanum tuberosum (Potato)]
	STMJL34	2.4873	OSJNBa0065B15.8 protein [Oryza sativa (japonica cultivar-group)]
	STMJG85	2.43875	Hypothetical protein [Arabidopsis lyrata (Lyre-leaved rock-cress)]
	STMIP21	2.40555	Leucine-rich repeat protein [Capsicum annuum (Bell pepper)]
	STMIH22	2.3853	None
	STMEQ91	2.37735	None
	STMHE19	2.36807	None
	STMJG89	2.34488	None
	STMHY32	2.31084	Putative xyloglucanase inhibitor [Solanum tuberosum (Potato)]
	STMIM43	2.31047	None
	STMIC76	2.30449	Cytochrome P450 monooxygenase CYP98A [Medicago truncatula (Barrel medic)]
	STMEP77	2.2951	Arginine decarboxylase [Lycopersicon esculentum (Tomato)]
	STMJB30	2.28884	Putative lipase; 20450-21648 [Arabidopsis thaliana (Mouse-ear cress)]
	STMHA03	2.26802	SOS2-like protein kinase [Glycine max (Soybean)]
	STMCP52	2.25091	Ornithine decarboxylase [Lycopersicon esculentum (Tomato)]
	STMEO68	2.24052	Putative mitochondrial dicarboxylate carrier protein [Arabidopsis thaliana (Mouse-ear cress)]
	STMEC76	2.22376	Caffeic acid O-methyltransferase II [Nicotiana tabacum (Common tobacco)]
	STMEY89	2.22112	PEARLI 1-like protein [Arabidopsis thaliana (Mouse-ear cress)]
	STMGV72	2.20182	ATP citrate lyase b-subunit [Lupinus albus (White lupin)]
	STMDV29	2.19097	Ornithine decarboxylase [Lycopersicon esculentum (Tomato)]
	STMGQ39	2.18486	Phenylalanine ammonia-lyase [Capsicum chinense (Scotch bonnet) (Bonnet pepper)]
	STMHZ50	2.17755	Caffeoyl-CoA O-methyltransferase [Solanum tuberosum (Potato)]
	STMES07	2.17691	Hydroxycinnamoyl transferase [Nicotiana tabacum (Common tobacco)]
	STMEQ90	2.16535	Probable phospholipid hydroperoxide glutathione peroxidase [Lycopersicon esculentum (Tomato)]
	STMIQ72	2.14075	Putative acyl-CoA synthetase [Arabidopsis thaliana (Mouse-ear cress)]
	STMIA06	2.14065	Nodulin-26 [Glycine max (Soybean)]
	STMCX06	2.13143	None
	STMDW52	2.09815	None
	STMCU44	2.09217	Hypothetical protein F16J13.30 [Arabidopsis thaliana (Mouse-ear cress)]
	STMIL92	2.08699	P-coumaroyl shikimate 3'-hydroxylase isoform 2 [Ocimum basilicum (Sweet basil)]
	STMGY50	2.08596	None
	STMIB85	2.08344	Epoxide hydrolase [Nicotiana tabacum (Common tobacco)]
	STMGN38	2.07955	Histidine-containing phosphotransfer protein [Catharanthus roseus (Rosy periwinkle) (Madagascar periwinkle)]
	STMJC65	2.07611	None
	STMIH11	2.07468	Membrane channel protein [Solanum tuberosum (Potato)]
	STMEJ57	2.06803	Glucose-6-phosphate/phosphate translocator 2 [Solanum tuberosum (Potato)]
	STMID78	2.05276	Hydrolase-like [Oryza sativa (japonica cultivar-group)]
	STMCC79	2.04686	Catechol O-methyltransferase [Nicotiana tabacum (Common tobacco)]
	STMJA20	2.04025	Putative acyl-CoA synthetase [Capsicum annuum (Bell pepper)]
	STMDC64	2.03426	Probable phospholipid hydroperoxide glutathione peroxidase [Lycopersicon esculentum (Tomato)]
	STMGC36	2.02551	Putative cullin protein [Lycopersicon esculentum (Tomato)]
	STMIC34	2.02045	Hypothetical protein OSJNBa0012L23.48 [Oryza sativa (japonica cultivar-group)]
	STMIU06	2.01964	Pathogenesis-related protein P2 precursor [Lycopersicon esculentum (Tomato)]
	STMGT03	2.01658	Phenylalanine ammonia-lyase [Capsicum chinense (Scotch bonnet) (Bonnet pepper)]
	STMEZ75	1.99812	Putative membrane protein [Solanum tuberosum (Potato)]
	STMIZ38	1.99507	Receptor protein kinase PERK1-like protein [Oryza sativa (japonica cultivar-group)]
	STMIX06	1.98022	Receptor protein kinase PERK1-like protein [Oryza sativa (japonica cultivar-group)]
	STMDE91	1.96102	Arginine decarboxylase 1 [Datura stramonium (Jimsonweed) (Common thornapple)]
	STMDO79	1.94915	Phosphoserine aminotransferase, chloroplast precursor [Arabidopsis thaliana (Mouse-ear cress)]
	STMFA41	1.94406	PEARLI 1-like protein [Arabidopsis thaliana (Mouse-ear cress)]
	STMDP46	1.94071	Nt-iaa2.3 deduced protein [Nicotiana tabacum (Common tobacco)]
	STMHS17	1.93464	Protein phosphatase 2C [Nicotiana tabacum (Common tobacco)]
	STMGN23	1.92186	Putative HSP protein [Arabidopsis thaliana (Mouse-ear cress)]
	STMJO18	1.91922	At1g25390/F2J7_14 [Arabidopsis thaliana (Mouse-ear cress)]
	STMIS21	1.91629	Ripening regulated protein-like [Solanum tuberosum (Potato)]
	STMIZ48	1.91562	At1g52750/F14G24_2 [Arabidopsis thaliana (Mouse-ear cress)]
	STMGS28	1.91346	6-phosphogluconate dehydrogenase, putative; 13029-14489 [Arabidopsis thaliana (Mouse-ear cress)]
	STMIP04	1.91325	Hexose transporter [Lycopersicon esculentum (Tomato)]
	STMDF49	1.91152	Putative AAA-type ATPase [Arabidopsis thaliana (Mouse-ear cress)]
	STMJC78	1.91142	Cytochrome P450 [Helianthus tuberosus (Jerusalem artichoke)]
	STMEJ65	1.90538	Methionine synthase [Solanum tuberosum (Potato)]
	STMGA89	1.90294	Ribose-phosphate pyrophosphokinase 4 [Arabidopsis thaliana (Mouse-ear cress)]
	STMCP23	1.90259	SHEPHERD [Arabidopsis thaliana (Mouse-ear cress)]
	STMEG24	1.90252	SHEPHERD [Arabidopsis thaliana (Mouse-ear cress)]
	STMER52	1.89792	Glutathione S-transferase, class-phi [Solanum commersonii (Commerson's wild potato)]
	STMJB34	1.88351	None
	STMHZ48	1.87597	3-phosphoshikimate 1-carboxyvinyltransferase, chloroplast precursor [Lycopersicon esculentum (Tomato)]
	STMIP13	1.87421	Mitochondrial phosphate translocator [Arabidopsis thaliana (Mouse-ear cress)]
	STMHY17	1.86904	Serine/threonine-specific protein kinase-like [Oryza sativa (japonica cultivar-group)]
	STMJN76	1.86628	Low temperature and salt responsive protein [Solanum tuberosum (Potato)]
	STMDQ63	1.86569	Putative UDP-glucose dehydrogenase 1 [Nicotiana tabacum (Common tobacco)]
	STMEC08	1.85811	Glucose-6-phosphate/phosphate translocator 2 [Solanum tuberosum (Potato)]
	STMDU93	1.85678	Annexin P38 [Capsicum annuum (Bell pepper)]
	STMIS69	1.85483	OSJNBb0015D13.18 protein [Oryza sativa (Rice)]
	STMCH21	1.83959	None
	STMDU24	1.83367	Putative UDP-glucose dehydrogenase 2 [Nicotiana tabacum (Common tobacco)]
	STMGM29	1.83331	None
	STMJD19	1.82884	Jasmonic acid 2 [Solanum tuberosum (Potato)]
	STMEA44	1.8279	None
	STMIY82	1.82533	Jasmonic acid 2 [Lycopersicon esculentum (Tomato)]
	STMDJ88	1.82368	Zinc finger protein, putative [Arabidopsis thaliana (Mouse-ear cress)]
	STMIJ44	1.81961	B1066G12.9 [Oryza sativa (japonica cultivar-group)]
	STMIS31	1.816	Expressed protein [Oryza sativa (japonica cultivar-group)]
	STMJL24	1.81421	DNA-binding protein DF1 [Pisum sativum (Garden pea)]
	STMGQ20	1.80425	Nonspecific lipid-transfer protein 2 precursor [Nicotiana tabacum (Common tobacco)]
	STMIT38	1.80213	Ferrochelatase-2, chloroplast precursor [Cucumis sativus (Cucumber)]
	STMIZ69	1.79983	NtEIG-A1 protein [Nicotiana tabacum (Common tobacco)]
	STMII43	1.797	Putative ankyrin [Arabidopsis thaliana (Mouse-ear cress)]
	STMEL02	1.79256	Hypothetical protein At1g30750 [Arabidopsis thaliana (Mouse-ear cress)]
	STMEP36	1.79014	None
	STMJE63	1.78864	Tyramine hydroxycinnamoyl transferase [Solanum tuberosum (Potato)]
	STMES53	1.7852	None
	STMED04	1.78184	Hypothetical protein At2g48080 [Arabidopsis thaliana (Mouse-ear cress)]
	STMEI16	1.77768	UDP-glucose:protein transglucosylase-like [Solanum tuberosum (Potato)]
	STMDP27	1.77695	Serine/threonine protein kinase [Arabidopsis thaliana (Mouse-ear cress)]
	STMFA09	1.77359	Putative pollen specific LIM domain-containing protein [Lycopersicon esculentum (Tomato)]
	STMHO79	1.76769	Protein phosphatase 2C [Nicotiana tabacum (Common tobacco)]
	STMEF70	1.76583	Ankyrin like protein [Arabidopsis thaliana (Mouse-ear cress)]
	STMCK75	1.76177	None
	STMJA60	1.75968	Hin1-like protein [Solanum tuberosum (Potato)]
	STMJG07	1.75393	None
	STMEK53	1.75041	Nt-iaa2.3 deduced protein [Nicotiana tabacum (Common tobacco)]
	STMGA88	1.74443	Hypothetical protein [Arabidopsis thaliana (Mouse-ear cress)]
	STMJC77	1.74384	Hypothetical protein At1g74640 [Arabidopsis thaliana (Mouse-ear cress)]
	STMCP96	1.74081	None
	STMEG79	1.73739	Sucrose synthase [Solanum tuberosum (Potato)]
	STMIS51	1.73673	None
	STMDD55	1.7338	Methionine synthase [Solanum tuberosum (Potato)]
	STMGR44	1.73236	Nonspecific lipid-transfer protein 2 precursor [Nicotiana tabacum (Common tobacco)]
	STMGB03	1.71504	None
	STMJB47	1.71279	Benzoyl coenzyme A: benzyl alcohol benzoyl transferase [Petunia hybrida (Petunia)]
	STMIO76	1.7083	Epoxide hydrolase [Nicotiana tabacum (Common tobacco)]
	STMIK62	1.70464	Glutathione S-transferase, class-phi [Solanum commersonii (Commerson's wild potato)]
	STMDI37	1.701	AT3g29575/MWE13_2 [Arabidopsis thaliana (Mouse-ear cress)]
	STMDQ34	1.69234	Cytosolic 6-phosphogluconate dehydrogenase [Spinacia oleracea (Spinach)]
	STMGM71	1.67407	Putative AAA-type ATPase [Arabidopsis thaliana (Mouse-ear cress)]
	STMDW32	1.67242	Cytosolic 6-phosphogluconate dehydrogenase [Spinacia oleracea (Spinach)]
	STMHT10	1.66906	5-methyltetrahydropteroyltriglutamate--homocysteine methyltransferase [Catharanthus roseus (Rosy periwinkle) (Madagascar periwinkle)]
	STMIY85	1.66855	Putative chloroplast nucleoid DNA-binding protein [Arabidopsis thaliana (Mouse-ear cress)]
	STMEA69	1.66692	UDP-glucose:protein transglucosylase-like [Solanum tuberosum (Potato)]
	STMHA35	1.66407	Putative mitochondrial dicarboxylate carrier protein [Arabidopsis thaliana (Mouse-ear cress)]
	STMIH83	1.65705	Hydrolase-like [Oryza sativa (japonica cultivar-group)]
	STMEJ13	1.65385	Hypothetical protein F18O22_210 [Arabidopsis thaliana (Mouse-ear cress)]
	STMIL86	1.6517	Cytosolic 6-phosphogluconate dehydrogenase [Spinacia oleracea (Spinach)]
	STMGA48	1.64892	Hypothetical protein [Trifolium pratense (Red clover)]
	STMCS32	1.64614	Ethylene-responsive nuclear protein [Lycopersicon esculentum (Tomato)]
	STMIL02	1.63677	P-rich protein EIG-I30 [Nicotiana tabacum (Common tobacco)]
	STMGS40	1.63469	None
	STMHZ24	1.63338	MutT domain protein-like [Oryza sativa (japonica cultivar-group)]
	STMGW76	1.62503	Arabidopsis thaliana genomic DNA, chromosome 3, P1 clone: MJK13 [Arabidopsis thaliana (Mouse-ear cress)]
	STMER81	1.62432	Ascorbate oxidase [Lycopersicon esculentum (Tomato)]
	STMJN02	1.62244	F1E22.18 [Arabidopsis thaliana (Mouse-ear cress)]
	STMGN10	1.62193	F22G5.22 [Arabidopsis thaliana (Mouse-ear cress)]
	STMBB15	1.62125	SHEPHERD [Arabidopsis thaliana (Mouse-ear cress)]
	STMEK81	1.61901	Hypothetical protein At1g30750 [Arabidopsis thaliana (Mouse-ear cress)]
	STMDO32	1.61261	Adenosylhomocysteinase [Lycopersicon esculentum (Tomato)]
	STMIS10	1.61213	Cytochrome P450 [Panax ginseng (Korean ginseng)]
	STMFB59	1.612	Class IV chitinase [Arabidopsis thaliana (Mouse-ear cress)]
	STMIV65	1.61194	CONSTANS-LIKE b [Pisum sativum (Garden pea)]
	STMJD93	1.61063	Class II chitinase [Solanum tuberosum (Potato)]
	STMDU58	1.60867	Guanylate kinase [Nicotiana tabacum (Common tobacco)]
	STMHS50	1.60165	Methionine synthase [Solanum tuberosum (Potato)]
	STMIJ65	1.6016	None
	STMEG54	1.60055	Mevalonate disphosphate decarboxylase [Hevea brasiliensis (Para rubber tree)]
	STMJC75	1.59873	None
	STMGN28	1.59686	H0212B02.14 protein [Oryza sativa (Rice)]
	STMCV30	1.58643	OSJNBa0084K20.14 protein [Oryza sativa (japonica cultivar-group)]
	STMDH30	1.58239	ATP:citrate lyase [Capsicum annuum (Bell pepper)]
	STMCN73	1.58082	None
	STMHH42	1.57429	Cytochrome P450 92B1 [Petunia hybrida (Petunia)]
	STMEV84	1.57051	Putative receptor serine/threonine kinase PR5K [Oryza sativa (japonica cultivar-group)]
	STMEH03	1.56847	Flagellar adenylate kinase [Chlamydomonas reinhardtii]
	STMGH29	1.5673	Gb|AAD55296.1 [Arabidopsis thaliana (Mouse-ear cress)]
	STMEI04	1.56489	Putative spermine synthase [Lycopersicon esculentum (Tomato)]
	STMIZ68	1.56359	Serine/threonine-specific protein kinase-like [Oryza sativa (japonica cultivar-group)]
	STMCM91	1.56322	EIN3-binding F-box protein 1 [Lycopersicon esculentum (Tomato)]
	STMHF56	1.56069	Phosphoserine aminotransferase, chloroplast precursor [Arabidopsis thaliana (Mouse-ear cress)]
	STMGV29	1.56037	None
	STMIY93	1.55904	Annexin p34 [Solanum tuberosum (Potato)]
	STMGP31	1.55771	Enolase [Lycopersicon esculentum (Tomato)]
	STMJP54	1.55611	Patatin-like protein 3 [Nicotiana tabacum (Common tobacco)]
	STMHJ44	1.55372	Putative phosphoglycerate dehydrogenase [Arabidopsis thaliana (Mouse-ear cress)]
	STMGN56	1.55253	Adenosylhomocysteinase [Lycopersicon esculentum (Tomato)]
	STMGM11	1.55249	H0212B02.14 protein [Oryza sativa (Rice)]
	STMDS59	1.54763	Putative UDP-glucuronate decarboxylase 3 [Nicotiana tabacum (Common tobacco)]
	STMJJ67	1.5475	Adenosylhomocysteinase [Lycopersicon esculentum (Tomato)]
	STMJD04	1.5468	N-rich protein [Glycine max (Soybean)]
	STMJE59	1.54564	None
	STMEP34	1.54447	Uncharacterized Cys-rich domain [Medicago truncatula (Barrel medic)]
	STMGU08	1.54175	Avr9/Cf-9 rapidly elicited protein 189 [Nicotiana tabacum (Common tobacco)]
	STMCG12	1.5379	ATP:citrate lyase [Capsicum annuum (Bell pepper)]
	STMEU14	1.533	Heat shock protein [Lycopersicon esculentum (Tomato)]
	STMEV23	1.52953	Low temperature and salt responsive protein [Solanum tuberosum (Potato)]
	STMED06	1.51711	Hypothetical protein [Caenorhabditis elegans]
	STMEK62	1.51513	Guanylate kinase [Nicotiana tabacum (Common tobacco)]
	STMHH92	1.51425	Protein At5g13750 [Arabidopsis thaliana (Mouse-ear cress)]
	STMED50	1.51163	AT4g33900 [Arabidopsis thaliana (Mouse-ear cress)]
	STMEZ84	1.50323	N-hydroxycinnamoyl-CoA:tyramine N-hydroxycinnamoyl transferase THT7- 8 [Lycopersicon esculentum (Tomato)]
	STMEW02	1.5014	Syntaxin-related protein Nt-syr1 [Nicotiana tabacum (Common tobacco)]
	STMIR21	1.50107	None
	STMIR20	1.4994	None
	STMES91	1.49887	Sorbitol transporter [Malus domestica (Apple) (Malus sylvestris)]
	STMCE79	1.4957	Farnesyl pyrophosphate synthase [Lycopersicon esculentum (Tomato)]
	STMIT09	1.49082	Hypothetical protein At2g46620 [Arabidopsis thaliana (Mouse-ear cress)]
	STMCR03	1.48799	Hypothetical protein [Caenorhabditis elegans]
	STMGJ19	1.47919	Multidrug resistance protein 17 [Arabidopsis thaliana (Mouse-ear cress)]
	STMIP91	1.47893	None
	STMCU67	1.47744	None
	STMIW74	1.47195	Dehydration-responsive element binding protein 3 [Lycopersicon esculentum (Tomato)]
	STMFB94	1.46954	B12D protein [Ipomoea batatas (Sweet potato) (Batate)]
	STMEU05	1.46907	Gb|AAD25612.1 [Arabidopsis thaliana (Mouse-ear cress)]
	STMEY92	1.46401	Expressed protein [Arabidopsis thaliana (Mouse-ear cress)]
	STMEA84	1.46027	Methionine synthase [Solanum tuberosum (Potato)]
	STMEC85	1.45658	Sugar transporter [Citrus unshiu (Satsuma orange)]
	STMGN89	1.45604	HIPL1 protein precursor [Arabidopsis thaliana (Mouse-ear cress)]
	STMCF08	1.4543	Serine/threonine-protein phosphatase PP1 isozyme 8 [Arabidopsis thaliana (Mouse-ear cress)]
	STMDZ13	1.45256	Sorbitol transporter [Malus domestica (Apple) (Malus sylvestris)]
	STMHZ35	1.45146	Plasma membrane intrinsic protein 2-1 [Pyrus communis (Pear)]
	STMGO88	1.44973	T18A20.15 protein [Arabidopsis thaliana (Mouse-ear cress)]
	STMIO04	1.44867	Putative chorismate mutase [Fagus sylvatica (Beechnut)]
	STMIP54	1.44463	Glutathione S-transferase, class-phi [Solanum commersonii (Commerson's wild potato)]
	STMEY85	1.44186	None
	STMIQ73	1.44078	3-phosphoshikimate 1-carboxyvinyltransferase, chloroplast precursor [Lycopersicon esculentum (Tomato)]
	STMDS87	1.43947	Phosphoglycerate dehydrogenase-like protein [Arabidopsis thaliana (Mouse-ear cress)]
	STMJP05	1.43767	Epoxide hydrolase [Nicotiana tabacum (Common tobacco)]
	STMJM43	1.43735	Gb|AAD25612.1 [Arabidopsis thaliana (Mouse-ear cress)]
	STMDU65	1.43637	UDP-glucose:protein transglucosylase-like [Solanum tuberosum (Potato)]
	STMJJ26	1.42285	Putative late embryonic abundant protein EMB8 [Oryza sativa (japonica cultivar-group)]
	STMCN17	1.41822	Putative integral membrane protein [Phaseolus vulgaris (Kidney bean) (French bean)]
	STMIX07	1.41573	Putative inositol polyphosphate 5-phosphatase [Oryza sativa (japonica cultivar-group)]
	STMGF93	1.39798	Hypothetical protein At2g20190 [Arabidopsis thaliana (Mouse-ear cress)]
	STMDP29	1.39743	Disulfide-isomerase-like protein [Solanum tuberosum (Potato)]
	STMIB20	1.39658	NtPRp27-like protein [Solanum tuberosum (Potato)]
	STMIW73	1.39618	Glucan endo-1,3-beta-glucosidase A precursor (EC 3.2.1.39) ((1->3)- beta-glucan endohydrolase A) ((1->3)-beta-glucanase A) [Lycopersicon esculentum (Tomato)]
	STMDP77	1.39495	None
	STMCB59	1.39314	Mevalonate disphosphate decarboxylase [Hevea brasiliensis (Para rubber tree)]
	STMIJ86	1.39283	Hypothetical protein T31B5_10 [Arabidopsis thaliana (Mouse-ear cress)]
	STMED26	1.3903	Hypothetical protein [Solanum tuberosum (Potato)]
	STMEG93	1.39024	Putative integral membrane protein [Phaseolus vulgaris (Kidney bean) (French bean)]
	STMIJ87	1.38814	F18B13.24 protein [Arabidopsis thaliana (Mouse-ear cress)]
	STMJC42	1.38519	None
	STMJE62	1.38039	OSJNBb0015D13.18 protein [Oryza sativa (Rice)]
	STMIG17	1.37983	Hypothetical protein [Solanum demissum (Wild potato)]
	STMEN55	1.3776	None
	STMEK94	1.37743	None
	STMGF13	1.37688	None
	STMHN16	1.37682	Enolase [Lycopersicon esculentum (Tomato)]
	STMEY23	1.37454	None
	STMJA73	1.37394	Putative receptor-like serine-threonine protein kinase [Solanum tuberosum (Potato)]
	STMGI73	1.37373	None
	STMIZ53	1.3732	Cytochrome P450 [Arabidopsis thaliana (Mouse-ear cress)]
	STMJI26	1.37073	F5O8.30 protein [Arabidopsis thaliana (Mouse-ear cress)]
	STMIU01	1.36726	None
	STMGN12	1.36398	AT5g07350/T2I1_60 [Arabidopsis thaliana (Mouse-ear cress)]
	STMIH59	1.35867	Nicotiana tabacum ORF [Nicotiana tabacum (Common tobacco)]
	STMHT34	1.35601	Glyceraldehyde 3-phosphate dehydrogenase [Linum usitatissimum (Flax) (Linseed)]
	STMIR22	1.35499	Metal transport protein [Medicago truncatula (Barrel medic)]
	STMIF76	1.35485	Dbj|BAA95711.1 [Arabidopsis thaliana (Mouse-ear cress)]
	STMDV72	1.35436	Guanylate kinase [Nicotiana tabacum (Common tobacco)]
	STMGN67	1.35228	Hypothetical protein At3g15430 [Arabidopsis thaliana (Mouse-ear cress)]
	STMIK18	1.35227	H0818E11.1 protein [Oryza sativa (Rice)]
	STMJL84	1.34949	None
	STMEB22	1.34946	Nam-like protein 10 [Petunia hybrida (Petunia)]
	STMIL47	1.34921	LOB domain protein 40 [Arabidopsis thaliana (Mouse-ear cress)]
	STMIG89	1.34797	AT5g20410/F5O24_300 [Arabidopsis thaliana (Mouse-ear cress)]
	STMIS27	1.34335	Putative diacylglycerol kinase [Arabidopsis thaliana (Mouse-ear cress)]
	STMET22	1.3363	Putative glutathione S-transferase T2 [Lycopersicon esculentum (Tomato)]
	STMEU84	1.33268	Methionine synthase [Solanum tuberosum (Potato)]
	STMGP79	1.33024	None
	STMEB02	1.33003	S-adenosyl-L-homocysteine hydrolase-like [Solanum tuberosum (Potato)]
	STMID54	1.32824	Arabidopsis thaliana genomic DNA, chromosome 5, P1 clone:MQD22 [Arabidopsis thaliana (Mouse-ear cress)]
	STMEW69	1.32803	Mevalonate kinase/phosphomevalonate kinase [Medicago truncatula (Barrel medic)]
	STMIZ06	1.32635	Cytochrome P450 76A2 [Solanum melongena (Eggplant) (Aubergine)]
	STMGA69	1.32292	Hypothetical protein [Arabidopsis thaliana (Mouse-ear cress)]
	STMHX62	1.32125	None
	STMHY86	1.31886	T12H1.14 protein [Arabidopsis thaliana (Mouse-ear cress)]
	STMEK75	1.31637	Acyl carrier protein [Capsicum chinense (Scotch bonnet) (Bonnet pepper)]
	STMDT60	1.31397	None
	STMCO88	1.31185	Inositol-tetrakisphosphate 1-kinase 1 [Zea mays (Maize)]
	STMIY72	1.3115	None
	STMDZ38	1.31058	None
	STMFA40	1.30971	T1B9.26 protein [Arabidopsis thaliana (Mouse-ear cress)]
	STMIM29	1.30948	4-coumarate--CoA ligase 1 [Solanum tuberosum (Potato)]
	STMEZ62	1.30615	Putative receptor serine/threonine kinase PR5K [Oryza sativa (japonica cultivar-group)]
	STMJK24	1.30565	Probable glutathione S-transferase [Nicotiana tabacum (Common tobacco)]
	STMIS06	1.30563	None
	STMGJ95	1.30558	Hypothetical protein [Solanum tuberosum (Potato)]
	STMIP55	1.30286	None
	STMES39	1.29862	S-adenosyl-L-methionine synthetase [Nicotiana tabacum (Common tobacco)]
	STMEP23	1.29509	3-hydroxy-3-methylglutaryl-coenzyme A reductase 3 [Solanum tuberosum (Potato)]
	STMET19	1.29424	None
	STMIN27	1.29332	None
	STMDH48	1.29075	Hypothetical protein OSJNBb0092G21.1 [Oryza sativa (japonica cultivar-group)]
	STMDO73	1.28283	None
	STMCV12	1.27981	Hypothetical protein T11I11.190 [Arabidopsis thaliana (Mouse-ear cress)]
	STMID82	1.27499	Hemoglobin [Solanum tuberosum (Potato)]
	STMDB27	1.27359	Adenosine kinase isoform 1T-like protein [Solanum tuberosum (Potato)]
	STMGQ35	1.27222	None
	STMIY06	-1.61603	Chloroplast RNA binding protein precursor [Phaseolus vulgaris (Kidney bean) (French bean)]
	STMJE47	-1.61992	Hypothetical protein At1g01320 [Arabidopsis thaliana (Mouse-ear cress)]
	STMES92	-1.6318	Hypothetical protein [Arabidopsis thaliana (Mouse-ear cress)]
	STMIO56	-1.63289	Hypothetical protein F12P21.9 [Arabidopsis thaliana (Mouse-ear cress)]
	STMGV06	-1.64929	Hypothetical protein At3g48200 [Arabidopsis thaliana (Mouse-ear cress)]
	STMIR58	-1.65143	Ultraviolet-B-repressible protein [Gossypium hirsutum (Upland cotton)]
	STMJL62	-1.65791	Putative cytochrome P450 [Oryza sativa (japonica cultivar-group)]
	STMCP85	-1.66009	Ribokinase-like [Oryza sativa (japonica cultivar-group)]
	STMCP27	-1.66204	Phosphoribulokinase [Oryza sativa (indica cultivar-group)]
	STMCD24	-1.66864	Chloroplast photosystem II 22 kDa component [Nicotiana benthamiana]
	STMEN16	-1.66892	Translation releasing factor RF-1-like protein [Arabidopsis thaliana (Mouse-ear cress)]
	STMGX63	-1.67041	Myb DNA binding protein-like [Arabidopsis thaliana (Mouse-ear cress)]
	STMHY93	-1.67053	F17A17.35 protein [Arabidopsis thaliana (Mouse-ear cress)]
	STMJH52	-1.67101	None
	STMIH73	-1.67227	Xyloglucan endotransglycosylase [Malus domestica (Apple) (Malus sylvestris)]
	STMIQ66	-1.67389	GTP-binding-like protein [Arabidopsis thaliana (Mouse-ear cress)]
	STMJB55	-1.67536	Beta-amylase PCT-BMYI [Solanum tuberosum (Potato)]
	STMJK18	-1.67634	None
	STMCN19	-1.67634	Hypothetical protein F23E12.190 [Arabidopsis thaliana (Mouse-ear cress)]
	STMHF46	-1.67795	Hypothetical protein AT4g34190 [Arabidopsis thaliana (Mouse-ear cress)]
	STMCI30	-1.67838	Putative PAP_fibrillin [Oryza sativa (japonica cultivar-group)]
	STMDH24	-1.67914	50S ribosomal protein L12, chloroplast precursor [Nicotiana tabacum (Common tobacco)]
	STMEO84	-1.68247	Thylakoid lumenal 17.4 kDa protein, chloroplast precursor [Arabidopsis thaliana (Mouse-ear cress)]
	STMJF39	-1.68476	Cytochrome P450 homolog [Arabidopsis thaliana (Mouse-ear cress)]
	STMEC54	-1.69042	29 kDa ribonucleoprotein B, chloroplast precursor [Nicotiana sylvestris (Wood tobacco)]
	STMET90	-1.69113	A_IG002N01.18 protein [Arabidopsis thaliana (Mouse-ear cress)]
	STMCR82	-1.69418	Probable signal peptidase complex subunit 2 [Arabidopsis thaliana (Mouse-ear cress)]
	STMEH14	-1.69418	Ribosomal protein S5 [Spinacia oleracea (Spinach)]
	STMCG48	-1.69641	AT5g49940/K9P8_8 [Arabidopsis thaliana (Mouse-ear cress)]
	STMCM38	-1.69641	Putative thylakoid lumen rotamase [Arabidopsis thaliana (Mouse-ear cress)]
	STMIQ06	-1.70293	LEXYL2 protein [Lycopersicon esculentum (Tomato)]
	STMJJ30	-1.70713	Rhodanese-like family protein [Arabidopsis thaliana (Mouse-ear cress)]
	STMGN19	-1.70713	30S ribosomal protein S1, chloroplast precursor [Spinacia oleracea (Spinach)]
	STMEW38	-1.70802	Glyoxisomal malate dehydrogenase [Lycopersicon esculentum (Tomato)]
	STMEQ11	-1.70995	Chaperone protein dnaJ 20, chloroplast precursor [Arabidopsis thaliana (Mouse-ear cress)]
	STMIL12	-1.71588	GTP-binding protein, putative [Oryza sativa (japonica cultivar-group)]
	STMJJ04	-1.71687	Ubiquitin carrier-like protein [Solanum tuberosum (Potato)]
	STMJL87	-1.7212	Putative chaperon P13.9 [Castanea sativa (Sweet chestnut)]
	STMCQ44	-1.73745	Lil3 protein [Arabidopsis thaliana (Mouse-ear cress)]
	STMIC02	-1.74559	60S ribosomal protein L37 [Arabidopsis thaliana (Mouse-ear cress)]
	STMIO94	-1.74837	Pyruvate, phosphate dikinase, chloroplast precursor [Mesembryanthemum crystallinum (Common ice plant)]
	STMHY94	-1.75128	F17A17.35 protein [Arabidopsis thaliana (Mouse-ear cress)]
	STMDZ44	-1.7566	None
	STMCB92	-1.75995	None
	STMCN94	-1.77351	Magnesium-protoporphyrin IX monomethyl ester [oxidative] cyclase, chloroplast precursor [Arabidopsis thaliana (Mouse-ear cress)]
	STMHF52	-1.78978	GAL83-like protein [Solanum tuberosum (Potato)]
	STMHY51	-1.79047	Hypothetical protein OJ1714_H10.123 [Oryza sativa (japonica cultivar-group)]
	STMCL73	-1.79187	Ribosomal protein S5 [Spinacia oleracea (Spinach)]
	STMGY24	-1.79187	Calcium-dependent protein kinase 4 [Capsicum annuum (Bell pepper)]
	STMCJ21	-1.79361	None
	STMDF13	-1.79521	29 kDa ribonucleoprotein B, chloroplast precursor [Nicotiana sylvestris (Wood tobacco)]
	STMDG20	-1.80047	50S ribosomal protein L12, chloroplast precursor [Nicotiana tabacum (Common tobacco)]
	STMIH34	-1.80251	Flavonoid 3',5'-hydroxylase-like; cytochrome P450 [Arabidopsis thaliana (Mouse-ear cress)]
	STMDW17	-1.80764	Glucose-1-phosphate adenylyltransferase small subunit, chloroplast precursor [Solanum tuberosum (Potato)]
	STMHU07	-1.8123	Arabidopsis thaliana genomic DNA, chromosome 3, BAC clone: T13O13 [Arabidopsis thaliana (Mouse-ear cress)]
	STMHY50	-1.81324	Pectin methylesterase isoform alpha [Phaseolus aureus (Mung bean) (Vigna radiata)]
	STMEH63	-1.81468	None
	STMIM91	-1.81726	Chloroplast phosphate transporter [Solanum tuberosum (Potato)]
	STMJM75	-1.81726	Cellulose synthase-like protein CslG [Nicotiana tabacum (Common tobacco)]
	STMEB78	-1.82081	Glucan endo-1,3-beta-glucosidase, basic isoform 2 precursor (EC 3.2.1.39) ((1->3)-beta-glucan endohydrolase) ((1->3)-beta- glucanase) [Solanum tuberosum (Potato)]
	STMHL76	-1.82081	GTP-binding protein typA [Arabidopsis thaliana (Mouse-ear cress)]
	STMCG22	-1.82851	Hypothetical protein At1g55480 [Arabidopsis thaliana (Mouse-ear cress)]
	STMCY18	-1.8311	None
	STMJE39	-1.83253	Sulfur [Nicotiana tabacum (Common tobacco)]
	STMIY49	-1.83327	Ribulose bisphosphate carboxylase small chains, chloroplast precursor (EC 4.1.1.39) (RuBisCO small subunits) [Contains: Ribulose bisphosphate carboxylase small chain P1; Ribulose bisphosphate carboxylase small chain P2; Ribulose bisphosphate carboxylase s
	STMIL28	-1.83773	Arabinoxylan arabinofuranohydrolase isoenzyme AXAH-II, putative [Oryza sativa (japonica cultivar-group)]
	STMGL21	-1.84028	F12A21.16 [Arabidopsis thaliana (Mouse-ear cress)]
	STMJH26	-1.84068	Diphenol oxidase [Nicotiana tabacum (Common tobacco)]
	STMET04	-1.84911	Chlorophyll a-b binding protein 8, chloroplast precursor [Lycopersicon esculentum (Tomato)]
	STMIX38	-1.85145	Hypothetical protein F5A18.6 [Arabidopsis thaliana (Mouse-ear cress)]
	STMCS35	-1.8546	Putative water channel protein [Lycopersicon esculentum (Tomato)]
	STMCY51	-1.85526	None
	STMCJ10	-1.86085	VIP2 [Nicotiana benthamiana]
	STMJM02	-1.86672	Myb DNA binding protein-like [Arabidopsis thaliana (Mouse-ear cress)]
	STMIK32	-1.86688	Ultraviolet-B-repressible protein [Gossypium hirsutum (Upland cotton)]
	STMHS88	-1.8766	None
	STMCQ28	-1.87896	Ribosomal protein S5 [Spinacia oleracea (Spinach)]
	STMEQ47	-1.88215	Hypothetical protein F26A9.12 [Arabidopsis thaliana (Mouse-ear cress)]
	STMCP33	-1.88612	Light harvesting chlorophyll a /b binding protein of PSII [Euglena gracilis]
	STMEV03	-1.891	Putative rubredoxin [Oryza sativa (japonica cultivar-group)]
	STMIW46	-1.89223	DNA binding protein WRKY2 [Vitis vinifera (Grape)]
	STMGP63	-1.89346	Alanyl-tRNA synthetase [Arabidopsis thaliana (Mouse-ear cress)]
	STMJO48	-1.90778	Putative NAD dependent epimerase [Trifolium pratense (Red clover)]
	STMEZ31	-1.90902	Hypothetical protein F16A16.150 [Arabidopsis thaliana (Mouse-ear cress)]
	STMEY28	-1.90976	FKBP-type peptidyl-prolyl cis-trans isomerase 3, chloroplast precursor [Arabidopsis thaliana (Mouse-ear cress)]
	STMCJ19	-1.91125	Cytochrome P450 76B1 [Helianthus tuberosus (Jerusalem artichoke)]
	STMJK81	-1.91125	50S ribosomal protein L5, chloroplast [Spinacia oleracea (Spinach)]
	STMIW93	-1.93195	Ribulose bisphosphate carboxylase small chains, chloroplast precursor (EC 4.1.1.39) (RuBisCO small subunits) [Contains: Ribulose bisphosphate carboxylase small chain P1; Ribulose bisphosphate carboxylase small chain P2; Ribulose bisphosphate carboxylase s
	STMFA14	-1.94189	None
	STMCB43	-1.94342	None
	STMGE11	-1.94605	Hypothetical protein F15D2.29 [Arabidopsis thaliana (Mouse-ear cress)]
	STMHW26	-1.94826	Agmatine deiminase [Arabidopsis thaliana (Mouse-ear cress)]
	STMCP81	-1.95242	Phosphoribulokinase [Oryza sativa (indica cultivar-group)]
	STMEN81	-1.95494	F10A5.10 [Arabidopsis thaliana (Mouse-ear cress)]
	STMFB17	-1.95662	Ribulose bisphosphate carboxylase small chains, chloroplast precursor (EC 4.1.1.39) (RuBisCO small subunits) [Contains: Ribulose bisphosphate carboxylase small chain P1; Ribulose bisphosphate carboxylase small chain P2; Ribulose bisphosphate carboxylase s
	STMCG50	-1.95786	Chlorophyll a-b binding protein 7, chloroplast precursor [Lycopersicon esculentum (Tomato)]
	STMIR90	-1.95992	None
	STMJD60	-1.96456	Hypothetical protein F12P21.9 [Arabidopsis thaliana (Mouse-ear cress)]
	STMJD59	-1.97508	Cyclic nucleotide-gated ion channel 4 [Arabidopsis thaliana (Mouse-ear cress)]
	STMJE89	-1.97766	Hypothetical protein F9I5.10 [Arabidopsis thaliana (Mouse-ear cress)]
	STMHT09	-1.9804	protein binding / signal transducer [Arabidopsis thaliana]
	STMCF69	-1.98423	50S ribosomal protein L24, chloroplast precursor [Nicotiana tabacum (Common tobacco)]
	STMIM46	-1.98811	Hypothetical protein At1g62780 [Arabidopsis thaliana (Mouse-ear cress)]
	STMEZ77	-1.99361	Plasma membrane polypeptide [Nicotiana tabacum (Common tobacco)]
	STMEY02	-1.99617	AlaT1 [Vitis vinifera (Grape)]
	STMIR70	-2.00225	T31J12.6 protein [Arabidopsis thaliana (Mouse-ear cress)]
	STMIB46	-2.00791	T12C24.27 [Arabidopsis thaliana (Mouse-ear cress)]
	STMIW68	-2.01011	Ribulose bisphosphate carboxylase small chains, chloroplast precursor (EC 4.1.1.39) (RuBisCO small subunits) [Contains: Ribulose bisphosphate carboxylase small chain P1; Ribulose bisphosphate carboxylase small chain P2; Ribulose bisphosphate carboxylase s
	STMCK76	-2.01181	Chlorophyll a/b-binding protein [Lycopersicon esculentum (Tomato)]
	STMJL59	-2.0158	Putative disease resistance protein I2C-5 [Solanum demissum (Wild potato)]
	STMGO41	-2.01915	None
	STMEY07	-2.0204	None
	STMCL15	-2.02349	Putative formamidase [Arabidopsis thaliana (Mouse-ear cress)]
	STMCN12	-2.02388	Chlorophyll a/b-binding protein [Lycopersicon esculentum (Tomato)]
	STMHA12	-2.02446	Putative cytochrome P450 [Arabidopsis thaliana (Mouse-ear cress)]
	STMCJ09	-2.03534	Chlorophyll a/b-binding protein [Lycopersicon esculentum (Tomato)]
	STMIW88	-2.03926	Ribulose bisphosphate carboxylase small chains, chloroplast precursor (EC 4.1.1.39) (RuBisCO small subunits) [Contains: Ribulose bisphosphate carboxylase small chain P1; Ribulose bisphosphate carboxylase small chain P2; Ribulose bisphosphate carboxylase s
	STMCR44	-2.04087	MRNA binding protein precursor [Lycopersicon esculentum (Tomato)]
	STMHT60	-2.05557	None
	STMCO15	-2.05973	Putative ribosomal protein L29 [Oryza sativa (japonica cultivar-group)]
	STMIW29	-2.06499	Similarity to pherophorin [Arabidopsis thaliana (Mouse-ear cress)]
	STMCK94	-2.0703	Ribulose bisphosphate carboxylase small chains, chloroplast precursor (EC 4.1.1.39) (RuBisCO small subunits) [Contains: Ribulose bisphosphate carboxylase small chain P1; Ribulose bisphosphate carboxylase small chain P2; Ribulose bisphosphate carboxylase s
	STMGD02	-2.07144	None
	STMGM44	-2.07187	Nodulin-like protein [Arabidopsis thaliana (Mouse-ear cress)]
	STMCC31	-2.0802	MRNA binding protein precursor [Lycopersicon esculentum (Tomato)]
	STMCQ17	-2.08023	Emb|CAB75797.1 [Arabidopsis thaliana (Mouse-ear cress)]
	STMCP03	-2.08396	Putative photosystem I reaction centre PSI-D subunit precursor [Solanum tuberosum (Potato)]
	STMGY01	-2.08403	None
	STMEV50	-2.08993	OSJNBa0091D06.25 protein [Oryza sativa (Rice)]
	STMCZ10	-2.09523	Putative PrMC3 [Oryza sativa (japonica cultivar-group)]
	STMCG51	-2.0959	Ribulose bisphosphate carboxylase small chains, chloroplast precursor (EC 4.1.1.39) (RuBisCO small subunits) [Contains: Ribulose bisphosphate carboxylase small chain P1; Ribulose bisphosphate carboxylase small chain P2; Ribulose bisphosphate carboxylase s
	STMJM56	-2.0959	None
	STMCA93	-2.10157	NAD-dependent epimerase/dehydratase family protein-like protein [Solanum tuberosum (Potato)]
	STMCG28	-2.10348	Ribulose bisphosphate carboxylase small chains, chloroplast precursor (EC 4.1.1.39) (RuBisCO small subunits) [Contains: Ribulose bisphosphate carboxylase small chain P1; Ribulose bisphosphate carboxylase small chain P2; Ribulose bisphosphate carboxylase s
	STMEV52	-2.10808	Putative rubredoxin [Oryza sativa (japonica cultivar-group)]
	STMIX79	-2.10958	OSJNBb0070J16.3 protein [Oryza sativa (japonica cultivar-group)]
	STMCH86	-2.10993	Chloroplast-specific ribosomal protein precursor [Lycopersicon esculentum (Tomato)]
	STMIQ48	-2.1186	At1g07080/F10K1_15 [Arabidopsis thaliana (Mouse-ear cress)]
	STMCA87	-2.12311	Protein 1 [Petunia hybrida (Petunia)]
	STMJG96	-2.12311	Glyceraldehyde-3-phosphate dehydrogenase A, chloroplast precursor [Nicotiana tabacum (Common tobacco)]
	STMEH13	-2.12594	Glucan endo-1,3-beta-glucosidase, basic isoform 2 precursor (EC 3.2.1.39) ((1->3)-beta-glucan endohydrolase) ((1->3)-beta- glucanase) [Solanum tuberosum (Potato)]
	STMCA92	-2.13372	None
	STMIW60	-2.13727	Light harvesting chlorophyll a /b binding protein of PSII [Euglena gracilis]
	STMET72	-2.13912	Ribulose bisphosphate carboxylase small chains, chloroplast precursor (EC 4.1.1.39) (RuBisCO small subunits) [Contains: Ribulose bisphosphate carboxylase small chain P1; Ribulose bisphosphate carboxylase small chain P2; Ribulose bisphosphate carboxylase s
	STMIK72	-2.14657	Hypothetical protein [Arabidopsis thaliana (Mouse-ear cress)]
	STMEW05	-2.15266	Nitric-oxide synthase 1 [Arabidopsis thaliana (Mouse-ear cress)]
	STMHL75	-2.15415	Vacuolar processing enzyme-1a [Nicotiana tabacum (Common tobacco)]
	STMCB94	-2.15419	Oxygen-evolving enhancer protein 2, chloroplast precursor [Solanum tuberosum (Potato)]
	STMCP10	-2.16012	L1 protein [Arabidopsis thaliana (Mouse-ear cress)]
	STMIX78	-2.16012	Chloroplast photosystem II 22 kDa component [Nicotiana benthamiana]
	STMIR73	-2.16791	Emb|CAB72194.1 [Arabidopsis thaliana (Mouse-ear cress)]
	STMCA80	-2.16809	Nicotiana tabacum wound inducive mRNA , complete cds [Nicotiana tabacum (Common tobacco)]
	STMGU87	-2.16809	protein binding / signal transducer [Arabidopsis thaliana]
	STMBB09	-2.17921	Elongation factor TuA, chloroplast precursor [Nicotiana sylvestris (Wood tobacco)]
	STMDF29	-2.18732	Hypothetical protein [Oryza sativa (japonica cultivar-group)]
	STMEU43	-2.20481	Hypothetical protein [Oryza sativa (japonica cultivar-group)]
	STMEW75	-2.2067	Photosystem II 7kD protein [Arabidopsis thaliana (Mouse-ear cress)]
	STMHE41	-2.21079	Hypothetical protein [Arabidopsis thaliana (Mouse-ear cress)]
	STMIR79	-2.21079	Photosystem I reaction center subunit psaK, chloroplast precursor [Hordeum vulgare (Barley)]
	STMIW18	-2.21079	Hypothetical protein [Arabidopsis thaliana (Mouse-ear cress)]
	STMCM49	-2.21251	Photosystem II 10 kDa polypeptide, chloroplast precursor [Lycopersicon esculentum (Tomato)]
	STMCL93	-2.21481	Catalase isozyme 2 [Lycopersicon esculentum (Tomato)]
	STMCV43	-2.22159	Ania-6a type cyclin [Arabidopsis thaliana (Mouse-ear cress)]
	STMIX69	-2.22679	Putative photosystem I subunit III [Nicotiana tabacum (Common tobacco)]
	STMCG60	-2.23586	Hypothetical protein Z97343.41 [Arabidopsis thaliana (Mouse-ear cress)]
	STMCR63	-2.24182	Serine hydroxymethyltransferase, mitochondrial precursor [Solanum tuberosum (Potato)]
	STMIZ92	-2.25892	ACI13 [Lycopersicon esculentum (Tomato)]
	STMCZ29	-2.25997	50S ribosomal protein L27, chloroplast precursor [Nicotiana tabacum (Common tobacco)]
	STMIX84	-2.25997	Ribulose bisphosphate carboxylase small chains, chloroplast precursor (EC 4.1.1.39) (RuBisCO small subunits) [Contains: Ribulose bisphosphate carboxylase small chain P1; Ribulose bisphosphate carboxylase small chain P2; Ribulose bisphosphate carboxylase s
	STMGE78	-2.27174	None
	STMCN28	-2.2731	Magnesium-protoporphyrin IX monomethyl ester [oxidative] cyclase, chloroplast precursor [Arabidopsis thaliana (Mouse-ear cress)]
	STMIW38	-2.27999	Nicotiana tabacum wound inducive mRNA , complete cds [Nicotiana tabacum (Common tobacco)]
	STMES83	-2.28192	Photosystem II core complex proteins psbY, chloroplast precursor (L- arginine metabolising enzyme) (L-AME) [Contains: Photosystem II protein psbY-1 (psbY-A1); Photosystem II protein psbY-2 (psbY-A2)] [Spinacia oleracea (Spinach)]
	STMCV03	-2.28192	U1snRNP-specific protein, U1A [Solanum tuberosum (Potato)]
	STMCX10	-2.28492	None
	STMCJ04	-2.29846	Light harvesting chlorophyll a /b binding protein of PSII [Euglena gracilis]
	STMIH60	-2.29846	None
	STMIZ57	-2.30019	Photosystem II 10 kDa polypeptide, chloroplast precursor [Lycopersicon esculentum (Tomato)]
	STMBB06	-2.30713	Light harvesting chlorophyll a /b binding protein of PSII [Euglena gracilis]
	STMDR17	-2.31064	Oxygen-evolving enhancer protein 2, chloroplast precursor [Solanum tuberosum (Potato)]
	STMHZ22	-2.31099	Photosystem II 10 kDa polypeptide, chloroplast precursor [Lycopersicon esculentum (Tomato)]
	STMCL85	-2.3181	Aminomethyltransferase, mitochondrial precursor [Solanum tuberosum (Potato)]
	STMGX24	-2.32169	Glucose-6-phosphate 1-dehydrogenase, chloroplast precursor [Solanum tuberosum (Potato)]
	STMDC52	-2.33466	Light harvesting chlorophyll a /b binding protein of PSII [Euglena gracilis]
	STMJH53	-2.33856	None
	STMDB23	-2.34659	MRNA binding protein precursor [Lycopersicon esculentum (Tomato)]
	STMJE69	-2.35143	Triose phosphate/phosphate translocator, chloroplast precursor [Solanum tuberosum (Potato)]
	STMCG41	-2.35296	Trigger factor-like protein [Arabidopsis thaliana (Mouse-ear cress)]
	STMIJ77	-2.35425	Glu-tRNA(Gln) amidotransferase subunit A [Arabidopsis thaliana (Mouse-ear cress)]
	STMCF51	-2.36203	Chloroplast ferredoxin-NADP oxidoreductase precursor [Capsicum annuum (Bell pepper)]
	STMEZ38	-2.3738	Heat shock factor RHSF9 [Oryza sativa (japonica cultivar-group)]
	STMCI32	-2.3742	Putative photosystem I subunit III [Nicotiana tabacum (Common tobacco)]
	STMIT27	-2.37595	Phototropin [Phaseolus vulgaris (Kidney bean) (French bean)]
	STMGY49	-2.37662	None
	STMFB30	-2.37662	Ferredoxin I precursor [Solanum tuberosum (Potato)]
	STMCO87	-2.37743	30S ribosomal protein S1, chloroplast precursor [Spinacia oleracea (Spinach)]
	STMCJ06	-2.39223	37kDa chloroplast inner envelope membrane polypeptide [Nicotiana tabacum (Common tobacco)]
	STMJN07	-2.40749	None
	STMCB56	-2.41444	Ribulose bisphosphate carboxylase small chains, chloroplast precursor (EC 4.1.1.39) (RuBisCO small subunits) [Contains: Ribulose bisphosphate carboxylase small chain P1; Ribulose bisphosphate carboxylase small chain P2; Ribulose bisphosphate carboxylase s
	STMCS42	-2.41605	60S ribosomal protein L27 [Solanum tuberosum (Potato)]
	STMDT29	-2.42326	None
	STMGA90	-2.42334	Beta-galactosidase precursor (EC 3.2.1.23) (Lactase) (Acid beta- galactosidase) (Exo-(1-->4)-beta-D-galactanase) [Lycopersicon esculentum (Tomato)]
	STMIF47	-2.42475	None
	STMCL39	-2.44018	H-Protein [Flaveria pringlei]
	STMIA83	-2.44544	UDP-Glc-4-epimerase [Solanum tuberosum (Potato)]
	STMCB44	-2.4539	None
	STMFB49	-2.46511	Arabidopsis thaliana genomic DNA, chromosome 3, P1 clone: MVI11 [Arabidopsis thaliana (Mouse-ear cress)]
	STMCU83	-2.46511	Hypothetical protein At1g25375 [Arabidopsis thaliana (Mouse-ear cress)]
	STMJD64	-2.47171	Magnesium-protoporphyrin IX monomethyl ester [oxidative] cyclase, chloroplast precursor [Arabidopsis thaliana (Mouse-ear cress)]
	STMEZ78	-2.48697	Carotenoid cleavage dioxygenase 1 [Lactuca sativa (Garden lettuce)]
	STMIV36	-2.48748	Oxygen evolving complex protein-like [Oryza sativa (japonica cultivar-group)]
	STMCB57	-2.48748	Photosystem I subunit XI [Nicotiana attenuata]
	STMCK36	-2.49345	Chlorophyll a-b binding protein 7, chloroplast precursor [Lycopersicon esculentum (Tomato)]
	STMIV90	-2.49517	Copper-containing amine oxidase [Lycopersicon esculentum (Tomato)]
	STMCE82	-2.49829	Oxygen-evolving enhancer protein 1, chloroplast precursor [Solanum tuberosum (Potato)]
	STMCX79	-2.50142	None
	STMEY61	-2.51094	ATP synthase gamma chain, chloroplast precursor [Pisum sativum (Garden pea)]
	STMII56	-2.52724	CAX [Suaeda salsa]
	STMCC66	-2.52835	Type I (26 kD) CP29 polypeptide [Lycopersicon esculentum (Tomato)]
	STMEV93	-2.53392	GTP-binding protein [Pisum sativum (Garden pea)]
	STMCG72	-2.54222	Photosystem II oxygen-evolving complex protein 3 precursor [Lycopersicon esculentum (Tomato)]
	STMCC39	-2.54412	Oxygen-evolving enhancer protein 2, chloroplast precursor [Solanum tuberosum (Potato)]
	STMEQ31	-2.56879	None
	STMBB30	-2.56879	None
	STMHX87	-2.5773	PSI-H precursor [Nicotiana sylvestris (Wood tobacco)]
	STMCK93	-2.57842	Fructose-1,6-bisphosphatase [Solanum tuberosum (Potato)]
	STMDB96	-2.58596	Photosystem II reaction center W protein, chloroplast precursor [Spinacia oleracea (Spinach)]
	STMIR91	-2.59057	None
	STMCS63	-2.59479	None
	STMCK28	-2.59777	Putative chloroplast thiazole biosynthetic protein [Nicotiana tabacum (Common tobacco)]
	STMER62	-2.59915	Copper-containing amine oxidase [Lycopersicon esculentum (Tomato)]
	STMCJ24	-2.60943	Ribulose bisphosphate carboxylase small chains, chloroplast precursor (EC 4.1.1.39) (RuBisCO small subunits) [Contains: Ribulose bisphosphate carboxylase small chain P1; Ribulose bisphosphate carboxylase small chain P2; Ribulose bisphosphate carboxylase s
	STMEB83	-2.61294	Catalase isozyme 2 [Solanum tuberosum (Potato)]
	STMCM21	-2.61825	Peptidyl-prolyl cis-trans isomerase, FKBP-type, putative [Oryza sativa (japonica cultivar-group)]
	STMHQ84	-2.65167	Photosystem II 10 kDa polypeptide, chloroplast precursor [Lycopersicon esculentum (Tomato)]
	STMCO53	-2.65791	Fructose-1,6-bisphosphatase [Solanum tuberosum (Potato)]
	STMEQ29	-2.66892	Thylakoid membrane phosphoprotein 14 kDa, chloroplast [Medicago truncatula (Barrel medic)]
	STMJB96	-2.67489	None
	STMIU20	-2.6854	Putative CAAX prenyl protease [Arabidopsis thaliana (Mouse-ear cress)]
	STMCF47	-2.68707	Fructose-1,6-bisphosphatase [Solanum tuberosum (Potato)]
	STMCD74	-2.69956	Hypothetical protein F6I1.12 [Arabidopsis thaliana (Mouse-ear cress)]
	STMEQ70	-2.70995	Peroxisomal (S)-2-hydroxy-acid oxidase [Spinacia oleracea (Spinach)]
	STMIY91	-2.71076	Type I (26 kD) CP29 polypeptide [Lycopersicon esculentum (Tomato)]
	STMCP25	-2.71674	Proline oxidase/dehydrogenase 2 [Nicotiana tabacum (Common tobacco)]
	STMIU17	-2.72334	Light harvesting chlorophyll a /b binding protein of PSII [Euglena gracilis]
	STMIU43	-2.72556	Hypothetical protein At5g46420 [Arabidopsis thaliana (Mouse-ear cress)]
	STMCP14	-2.7264	Glyceraldehyde-3-phosphate dehydrogenase A, chloroplast precursor [Nicotiana tabacum (Common tobacco)]
	STMIP23	-2.7306	None
	STMDD63	-2.73911	CAX [Suaeda salsa]
	STMER13	-2.73911	Plastidic aldolase NPALDP1 [Nicotiana paniculata]
	STMEW09	-2.74777	Glyceraldehyde-3-phosphate dehydrogenase A, chloroplast precursor [Nicotiana tabacum (Common tobacco)]
	STMEU31	-2.75305	Photosystem I reaction center subunit N, chloroplast precursor [Arabidopsis thaliana (Mouse-ear cress)]
	STMIA26	-2.75808	None
	STMCO48	-2.76377	Photosystem I subunit XI [Nicotiana attenuata]
	STMCM59	-2.79489	Plastocyanin, chloroplast precursor [Lycopersicon esculentum (Tomato)]
	STMBB29	-2.80726	Oxygen-evolving enhancer protein 1, chloroplast precursor related cluster
	STMCD42	-2.82541	Photosystem I reaction center subunit N, chloroplast precursor [Arabidopsis thaliana (Mouse-ear cress)]
	STMBB18	-2.84642	None
	STMCZ89	-2.85399	Acyltransferase homolog [Petunia hybrida (Petunia)]
	STMBB25	-2.87612	None
	STMIX65	-2.88826	None
	STMCM20	-2.89494	Glyceraldehyde-3-phosphate dehydrogenase A, chloroplast precursor [Nicotiana tabacum (Common tobacco)]
	STMET36	-2.89494	Ribulose bisphosphate carboxylase small chains, chloroplast precursor (EC 4.1.1.39) (RuBisCO small subunits) [Contains: Ribulose bisphosphate carboxylase small chain P1; Ribulose bisphosphate carboxylase small chain P2; Ribulose bisphosphate carboxylase s
	STMCY11	-2.90092	2-isopropylmalate synthase B [Lycopersicon pennellii (Tomato)]
	STMIF38	-2.90212	None
	STMBB03	-2.91063	None
	STMIU18	-2.92243	Fructose-1,6-bisphosphatase precursor [Brassica napus (Rape)]
	STMCG35	-2.92812	Chloroplast ferredoxin-NADP oxidoreductase precursor [Capsicum annuum (Bell pepper)]
	STMIS61	-2.9341	None
	STMIH61	-2.9341	None
	STMCG74	-2.9341	Ribulose bisphosphate carboxylase small chains, chloroplast precursor (EC 4.1.1.39) (RuBisCO small subunits) [Contains: Ribulose bisphosphate carboxylase small chain P1; Ribulose bisphosphate carboxylase small chain P2; Ribulose bisphosphate carboxylase s
	STMID61	-2.94804	None
	STMEO76	-2.95158	AlaT1 [Vitis vinifera (Grape)]
	STMIZ11	-2.95158	Triose phosphate/phosphate translocator, chloroplast precursor [Solanum tuberosum (Potato)]
	STMBB26	-2.95158	Phosphoribulokinase [Oryza sativa (indica cultivar-group)]
	STMCP64	-2.95158	Oxygen-evolving enhancer protein 1, chloroplast precursor [Lycopersicon esculentum (Tomato)]
	STMCE84	-2.97625	Peroxisomal (S)-2-hydroxy-acid oxidase [Spinacia oleracea (Spinach)]
	STMCV13	-2.9831	None
	STMIY23	-3.02661	Glycine decarboxylase complex H-protein [Populus tremuloides (Quaking aspen)]
	STMIX26	-3.02974	Oxygen-evolving enhancer protein 1, chloroplast precursor [Lycopersicon esculentum (Tomato)]
	STMCG27	-3.0414	Ribulose bisphosphate carboxylase small chains, chloroplast precursor (EC 4.1.1.39) (RuBisCO small subunits) [Contains: Ribulose bisphosphate carboxylase small chain P1; Ribulose bisphosphate carboxylase small chain P2; Ribulose bisphosphate carboxylase s
	STMCG40	-3.08462	Trigger factor-like protein [Arabidopsis thaliana (Mouse-ear cress)]
	STMIS49	-3.12025	Patellin-6 [Arabidopsis thaliana (Mouse-ear cress)]
	STMCO92	-3.15161	Photosystem II oxygen-evolving complex protein 3 precursor [Lycopersicon esculentum (Tomato)]
	STMIY09	-3.17761	Type I (26 kD) CP29 polypeptide [Lycopersicon esculentum (Tomato)]
	STMHE26	-3.32193	CAX [Suaeda salsa]
	STMCH07	-3.3834	Plastocyanin, chloroplast precursor [Lycopersicon esculentum (Tomato)]
	STMDB09	-3.43895	Tfm7 protein [Lycopersicon esculentum (Tomato)]
	STMCU28	-3.49829	Hypothetical protein [Solanum tuberosum (Potato)]
	STMIS09	-3.69327	Uroporphyrinogen decarboxylase, chloroplast precursor [Nicotiana tabacum (Common tobacco)]
	STMJB23	-3.95158	Serine-glyoxylate aminotransferase [Spirodela polyrrhiza (Giant duckweed)]
	STMES37	-4.0959	Ribulose bisphosphate carboxylase/oxygenase activase, chloroplast precursor [Lycopersicon pennellii (Tomato)]
	STMEY49	-4.0959	Ribulose bisphosphate carboxylase/oxygenase activase, chloroplast precursor [Lycopersicon pennellii (Tomato)]
	STMIR26	-4.0959	Ribulose bisphosphate carboxylase/oxygenase activase, chloroplast precursor [Lycopersicon pennellii (Tomato)]
	STMDB44	-4.20321	Ribulose bisphosphate carboxylase/oxygenase activase, chloroplast precursor [Lycopersicon pennellii (Tomato)]
	STMCP95	-4.26743	Serine-glyoxylate aminotransferase [Spirodela polyrrhiza (Giant duckweed)]

## Sheet: D
D) inactivated P. tabaci modified tobacco genes at 6 hpi (leaf samples were infiltrated with inactivated P. tabaci )
aEST identifier of NCBI EST database (http://www.ncbi.nlm.nih.gov/nucest/)
b gene expression in log2 transformed form compared to water infiltrated control (average of three repeats)
	ida	Fold-changeb	Similarity, Function
	STMCK06	3.59533	None
	STMIM75	3.07342	Beta-fructofuranosidase [Solanum tuberosum (Potato)]
	STMJO36	3.04942	Catechol O-methyltransferase [Nicotiana tabacum (Common tobacco)]
	STMEC84	2.70234	Catechol O-methyltransferase [Nicotiana tabacum (Common tobacco)]
	STMJG85	2.62308	Hypothetical protein [Arabidopsis lyrata (Lyre-leaved rock-cress)]
	STMEY89	2.60755	PEARLI 1-like protein [Arabidopsis thaliana (Mouse-ear cress)]
	STMIF60	2.58948	NtEIG-E80 protein [Nicotiana tabacum (Common tobacco)]
	STMJG89	2.53029	None
	STMIH22	2.49229	None
	STMIP21	2.48508	Leucine-rich repeat protein [Capsicum annuum (Bell pepper)]
	STMFA41	2.4685	PEARLI 1-like protein [Arabidopsis thaliana (Mouse-ear cress)]
	STMIQ72	2.43218	Putative acyl-CoA synthetase [Arabidopsis thaliana (Mouse-ear cress)]
	STMIZ38	2.4041	Receptor protein kinase PERK1-like protein [Oryza sativa (japonica cultivar-group)]
	STMIM43	2.3878	None
	STMIP84	2.34417	MutT domain protein-like [Oryza sativa (japonica cultivar-group)]
	STMGL69	2.34296	Phospholipase PLDb1 [Lycopersicon esculentum (Tomato)]
	STMIC60	2.33519	Caffeoyl-CoA O-methyltransferase 6 [Nicotiana tabacum (Common tobacco)]
	STMJL95	2.3148	Caffeoyl-CoA O-methyltransferase [Solanum tuberosum (Potato)]
	STMIX06	2.2949	Receptor protein kinase PERK1-like protein [Oryza sativa (japonica cultivar-group)]
	STMJB30	2.27299	Putative lipase; 20450-21648 [Arabidopsis thaliana (Mouse-ear cress)]
	STMDW52	2.23252	None
	STMJP52	2.23199	Phospho-2-dehydro-3-deoxyheptonate aldolase 1, chloroplast precursor [Solanum tuberosum (Potato)]
	STMER52	2.22599	Glutathione S-transferase, class-phi [Solanum commersonii (Commerson's wild potato)]
	STMEI69	2.22021	Catechol O-methyltransferase [Nicotiana tabacum (Common tobacco)]
	STMFB72	2.19237	Putative peroxidase [Solanum tuberosum (Potato)]
	STMCK75	2.18227	None
	STMIY78	2.17907	None
	STMHZ79	2.148	Dirigent-like protein pDIR10 [Picea glauca (White spruce)]
	STMIC76	2.11905	Cytochrome P450 monooxygenase CYP98A [Medicago truncatula (Barrel medic)]
	STMJB34	2.11561	None
	STMGL51	2.08502	Phospho-2-dehydro-3-deoxyheptonate aldolase 1, chloroplast precursor [Solanum tuberosum (Potato)]
	STMGQ39	2.06232	Phenylalanine ammonia-lyase [Capsicum chinense (Scotch bonnet) (Bonnet pepper)]
	STMIL92	2.03265	P-coumaroyl shikimate 3'-hydroxylase isoform 2 [Ocimum basilicum (Sweet basil)]
	STMJC77	2.02547	Hypothetical protein At1g74640 [Arabidopsis thaliana (Mouse-ear cress)]
	STMEP36	2.00892	None
	STMFB48	1.99392	Peroxidase [Capsicum annuum (Bell pepper)]
	STMHI68	1.97517	Hypothetical protein At4g14990 [Arabidopsis thaliana (Mouse-ear cress)]
	STMGB03	1.94172	None
	STMIS69	1.93293	OSJNBb0015D13.18 protein [Oryza sativa (Rice)]
	STMIC34	1.92083	Hypothetical protein OSJNBa0012L23.48 [Oryza sativa (japonica cultivar-group)]
	STMGM29	1.91791	None
	STMIK62	1.89333	Glutathione S-transferase, class-phi [Solanum commersonii (Commerson's wild potato)]
	STMGN89	1.89062	HIPL1 protein precursor [Arabidopsis thaliana (Mouse-ear cress)]
	STMHZ50	1.87257	Caffeoyl-CoA O-methyltransferase [Solanum tuberosum (Potato)]
	STMID78	1.86368	Hydrolase-like [Oryza sativa (japonica cultivar-group)]
	STMIL02	1.85682	P-rich protein EIG-I30 [Nicotiana tabacum (Common tobacco)]
	STMES07	1.85504	Hydroxycinnamoyl transferase [Nicotiana tabacum (Common tobacco)]
	STMIP91	1.84397	None
	STMHZ48	1.82601	3-phosphoshikimate 1-carboxyvinyltransferase, chloroplast precursor [Lycopersicon esculentum (Tomato)]
	STMEQ91	1.82447	None
	STMFB08	1.82237	Putative acyl-CoA synthetase [Capsicum annuum (Bell pepper)]
	STMDU93	1.82011	Annexin P38 [Capsicum annuum (Bell pepper)]
	STMCU44	1.81638	Hypothetical protein F16J13.30 [Arabidopsis thaliana (Mouse-ear cress)]
	STMID82	1.80162	Hemoglobin [Solanum tuberosum (Potato)]
	STMIR22	1.7981	Metal transport protein [Medicago truncatula (Barrel medic)]
	STMEZ75	1.78979	Putative membrane protein [Solanum tuberosum (Potato)]
	STMGT03	1.78806	Phenylalanine ammonia-lyase [Capsicum chinense (Scotch bonnet) (Bonnet pepper)]
	STMEC76	1.78723	Caffeic acid O-methyltransferase II [Nicotiana tabacum (Common tobacco)]
	STMCP23	1.78103	SHEPHERD [Arabidopsis thaliana (Mouse-ear cress)]
	STMIZ48	1.78093	At1g52750/F14G24_2 [Arabidopsis thaliana (Mouse-ear cress)]
	STMEG24	1.76828	SHEPHERD [Arabidopsis thaliana (Mouse-ear cress)]
	STMDO79	1.75179	Phosphoserine aminotransferase, chloroplast precursor [Arabidopsis thaliana (Mouse-ear cress)]
	STMCC79	1.74776	Catechol O-methyltransferase [Nicotiana tabacum (Common tobacco)]
	STMIB85	1.74727	Epoxide hydrolase [Nicotiana tabacum (Common tobacco)]
	STMEP77	1.74588	Arginine decarboxylase [Lycopersicon esculentum (Tomato)]
	STMDQ63	1.74024	Putative UDP-glucose dehydrogenase 1 [Nicotiana tabacum (Common tobacco)]
	STMFB59	1.73015	Class IV chitinase [Arabidopsis thaliana (Mouse-ear cress)]
	STMJC78	1.72567	Cytochrome P450 [Helianthus tuberosus (Jerusalem artichoke)]
	STMIP54	1.70736	Glutathione S-transferase, class-phi [Solanum commersonii (Commerson's wild potato)]
	STMEV84	1.70714	Putative receptor serine/threonine kinase PR5K [Oryza sativa (japonica cultivar-group)]
	STMEK75	1.70509	Acyl carrier protein [Capsicum chinense (Scotch bonnet) (Bonnet pepper)]
	STMEL02	1.70155	Hypothetical protein At1g30750 [Arabidopsis thaliana (Mouse-ear cress)]
	STMHY17	1.70027	Serine/threonine-specific protein kinase-like [Oryza sativa (japonica cultivar-group)]
	STMHZ49	1.69691	None
	STMDF49	1.68629	Putative AAA-type ATPase [Arabidopsis thaliana (Mouse-ear cress)]
	STMIX36	1.68552	None
	STMJO18	1.68381	At1g25390/F2J7_14 [Arabidopsis thaliana (Mouse-ear cress)]
	STMFA09	1.6804	Putative pollen specific LIM domain-containing protein [Lycopersicon esculentum (Tomato)]
	STMCN73	1.67911	None
	STMIZ68	1.67851	Serine/threonine-specific protein kinase-like [Oryza sativa (japonica cultivar-group)]
	STMCV30	1.66273	OSJNBa0084K20.14 protein [Oryza sativa (japonica cultivar-group)]
	STMDP46	1.66113	Nt-iaa2.3 deduced protein [Nicotiana tabacum (Common tobacco)]
	STMIU06	1.65159	Pathogenesis-related protein P2 precursor [Lycopersicon esculentum (Tomato)]
	STMJB63	1.63636	OSJNBa0021F22.13 protein [Oryza sativa (japonica cultivar-group)]
	STMIP04	1.62224	Hexose transporter [Lycopersicon esculentum (Tomato)]
	STMIJ44	1.62057	B1066G12.9 [Oryza sativa (japonica cultivar-group)]
	STMIZ06	1.62043	Cytochrome P450 76A2 [Solanum melongena (Eggplant) (Aubergine)]
	STMIR02	1.61946	H0818E11.1 protein [Oryza sativa (Rice)]
	STMGN28	1.59616	H0212B02.14 protein [Oryza sativa (Rice)]
	STMIZ69	1.59034	NtEIG-A1 protein [Nicotiana tabacum (Common tobacco)]
	STMER81	1.58979	Ascorbate oxidase [Lycopersicon esculentum (Tomato)]
	STMEI16	1.58804	UDP-glucose:protein transglucosylase-like [Solanum tuberosum (Potato)]
	STMDO32	1.58145	Adenosylhomocysteinase [Lycopersicon esculentum (Tomato)]
	STMGC36	1.5678	Putative cullin protein [Lycopersicon esculentum (Tomato)]
	STMJC65	1.5663	None
	STMJJ67	1.56572	Adenosylhomocysteinase [Lycopersicon esculentum (Tomato)]
	STMHW18	1.56429	None
	STMEJ65	1.55388	Methionine synthase [Solanum tuberosum (Potato)]
	STMES91	1.5489	Sorbitol transporter [Malus domestica (Apple) (Malus sylvestris)]
	STMII43	1.54528	Putative ankyrin [Arabidopsis thaliana (Mouse-ear cress)]
	STMIH83	1.54482	Hydrolase-like [Oryza sativa (japonica cultivar-group)]
	STMIR21	1.53813	None
	STMGN12	1.52832	AT5g07350/T2I1_60 [Arabidopsis thaliana (Mouse-ear cress)]
	STMGM11	1.52726	H0212B02.14 protein [Oryza sativa (Rice)]
	STMEO68	1.52725	Putative mitochondrial dicarboxylate carrier protein [Arabidopsis thaliana (Mouse-ear cress)]
	STMIL01	1.52217	Helix-loop-helix-like protein [Oryza sativa (japonica cultivar-group)]
	STMIS10	1.52028	Cytochrome P450 [Panax ginseng (Korean ginseng)]
	STMGT42	1.5201	Polygalacturonase inhibitor protein [Solanum brevidens]
	STMJN02	1.52006	F1E22.18 [Arabidopsis thaliana (Mouse-ear cress)]
	STMCP52	1.51471	Ornithine decarboxylase [Lycopersicon esculentum (Tomato)]
	STMIQ73	1.51089	3-phosphoshikimate 1-carboxyvinyltransferase, chloroplast precursor [Lycopersicon esculentum (Tomato)]
	STMEK81	1.50467	Hypothetical protein At1g30750 [Arabidopsis thaliana (Mouse-ear cress)]
	STMHS50	1.50146	Methionine synthase [Solanum tuberosum (Potato)]
	STMIT56	1.49386	Protein kinase; Type I EGF [Medicago truncatula (Barrel medic)]
	STMIS51	1.49274	None
	STMIP13	1.4921	Mitochondrial phosphate translocator [Arabidopsis thaliana (Mouse-ear cress)]
	STMJG07	1.49067	None
	STMGN23	1.48772	Putative HSP protein [Arabidopsis thaliana (Mouse-ear cress)]
	STMEZ62	1.4815	Putative receptor serine/threonine kinase PR5K [Oryza sativa (japonica cultivar-group)]
	STMGA09	1.4787	None
	STMEK53	1.47337	Nt-iaa2.3 deduced protein [Nicotiana tabacum (Common tobacco)]
	STMGY50	1.46835	None
	STMDU24	1.45957	Putative UDP-glucose dehydrogenase 2 [Nicotiana tabacum (Common tobacco)]
	STMJL84	1.45931	None
	STMGV72	1.45719	ATP citrate lyase b-subunit [Lupinus albus (White lupin)]
	STMJC75	1.45707	None
	STMGH29	1.44816	Gb|AAD55296.1 [Arabidopsis thaliana (Mouse-ear cress)]
	STMEA69	1.44788	UDP-glucose:protein transglucosylase-like [Solanum tuberosum (Potato)]
	STMCL63	1.44703	Protein kinase-like [Oryza sativa (japonica cultivar-group)]
	STMIU72	1.44663	Cyclopropane fatty acid synthase [Gossypium hirsutum (Upland cotton)]
	STMII34	1.44659	At2g21045 [Arabidopsis thaliana (Mouse-ear cress)]
	STMJA60	1.44389	Hin1-like protein [Solanum tuberosum (Potato)]
	STMIG17	1.44311	Hypothetical protein [Solanum demissum (Wild potato)]
	STMEC65	1.4378	None
	STMDV29	1.429	Ornithine decarboxylase [Lycopersicon esculentum (Tomato)]
	STMDZ13	1.42849	Sorbitol transporter [Malus domestica (Apple) (Malus sylvestris)]
	STMHF56	1.42515	Phosphoserine aminotransferase, chloroplast precursor [Arabidopsis thaliana (Mouse-ear cress)]
	STMIV65	1.42501	CONSTANS-LIKE b [Pisum sativum (Garden pea)]
	STMGN56	1.42133	Adenosylhomocysteinase [Lycopersicon esculentum (Tomato)]
	STMGU08	1.41559	Avr9/Cf-9 rapidly elicited protein 189 [Nicotiana tabacum (Common tobacco)]
	STMIM62	1.41522	None
	STMJI26	1.41416	F5O8.30 protein [Arabidopsis thaliana (Mouse-ear cress)]
	STMEH03	1.41145	Flagellar adenylate kinase [Chlamydomonas reinhardtii]
	STMHT10	1.41045	5-methyltetrahydropteroyltriglutamate--homocysteine methyltransferase [Catharanthus roseus (Rosy periwinkle) (Madagascar periwinkle)]
	STMEP34	1.40697	Uncharacterized Cys-rich domain [Medicago truncatula (Barrel medic)]
	STMBB15	1.39958	SHEPHERD [Arabidopsis thaliana (Mouse-ear cress)]
	STMGM71	1.39375	Putative AAA-type ATPase [Arabidopsis thaliana (Mouse-ear cress)]
	STMIO04	1.39141	Putative chorismate mutase [Fagus sylvatica (Beechnut)]
	STMET19	1.38828	None
	STMEY23	1.38663	None
	STMEI04	1.38468	Putative spermine synthase [Lycopersicon esculentum (Tomato)]
	STMIS21	1.384	Ripening regulated protein-like [Solanum tuberosum (Potato)]
	STMED04	1.37812	Hypothetical protein At2g48080 [Arabidopsis thaliana (Mouse-ear cress)]
	STMHX10	1.364	Glutathione S-transferase APIC [Nicotiana tabacum (Common tobacco)]
	STMIH59	1.35712	Nicotiana tabacum ORF [Nicotiana tabacum (Common tobacco)]
	STMIR23	1.35195	NBS-LRR protein [Solanum tuberosum (Potato)]
	STMCP96	1.3505	None
	STMIO76	1.34697	Epoxide hydrolase [Nicotiana tabacum (Common tobacco)]
	STMHJ44	1.34642	Putative phosphoglycerate dehydrogenase [Arabidopsis thaliana (Mouse-ear cress)]
	STMIY85	1.34489	Putative chloroplast nucleoid DNA-binding protein [Arabidopsis thaliana (Mouse-ear cress)]
	STMGO88	1.3442	T18A20.15 protein [Arabidopsis thaliana (Mouse-ear cress)]
	STMIM29	1.34332	4-coumarate--CoA ligase 1 [Solanum tuberosum (Potato)]
	STMJE63	1.34076	Tyramine hydroxycinnamoyl transferase [Solanum tuberosum (Potato)]
	STMJA91	1.33447	Tobacco calretulin [Nicotiana tabacum (Common tobacco)]
	STMIB20	1.33311	NtPRp27-like protein [Solanum tuberosum (Potato)]
	STMHY86	1.33082	T12H1.14 protein [Arabidopsis thaliana (Mouse-ear cress)]
	STMIJ86	1.32991	Hypothetical protein T31B5_10 [Arabidopsis thaliana (Mouse-ear cress)]
	STMEY26	1.32873	A_TM018A10.6 protein [Arabidopsis thaliana (Mouse-ear cress)]
	STMEU14	1.32148	Heat shock protein [Lycopersicon esculentum (Tomato)]
	STMIY93	1.31957	Annexin p34 [Solanum tuberosum (Potato)]
	STMHH92	1.31949	Protein At5g13750 [Arabidopsis thaliana (Mouse-ear cress)]
	STMJL24	1.31921	DNA-binding protein DF1 [Pisum sativum (Garden pea)]
	STMIW74	1.31812	Dehydration-responsive element binding protein 3 [Lycopersicon esculentum (Tomato)]
	STMEW02	1.31501	Syntaxin-related protein Nt-syr1 [Nicotiana tabacum (Common tobacco)]
	STMJP05	1.31497	Epoxide hydrolase [Nicotiana tabacum (Common tobacco)]
	STMGP31	1.31349	Enolase [Lycopersicon esculentum (Tomato)]
	STMHW65	1.31299	Cytochrome P450 76A2 [Solanum melongena (Eggplant) (Aubergine)]
	STMFB94	1.31291	B12D protein [Ipomoea batatas (Sweet potato) (Batate)]
	STMIS06	1.31156	None
	STMGL45	1.31136	None
	STMJM43	1.31029	Gb|AAD25612.1 [Arabidopsis thaliana (Mouse-ear cress)]
	STMJA73	1.31018	Putative receptor-like serine-threonine protein kinase [Solanum tuberosum (Potato)]
	STMER61	1.30821	None
	STMGV29	1.30684	None
	STMEU05	1.30173	Gb|AAD25612.1 [Arabidopsis thaliana (Mouse-ear cress)]
	STMGQ32	1.29869	Putative glucosyltransferase [Arabidopsis thaliana (Mouse-ear cress)]
	STMDP77	1.29689	None
	STMIC03	1.29657	OSJNba0093F12.4 protein [Oryza sativa (Rice)]
	STMDO73	1.29561	None
	STMDQ34	1.29258	Cytosolic 6-phosphogluconate dehydrogenase [Spinacia oleracea (Spinach)]
	STMIL86	1.29154	Cytosolic 6-phosphogluconate dehydrogenase [Spinacia oleracea (Spinach)]
	STMDW32	1.29122	Cytosolic 6-phosphogluconate dehydrogenase [Spinacia oleracea (Spinach)]
	STMIJ65	1.29012	None
	STMJN12	1.28907	Protein kinase 1 [Nicotiana tabacum (Common tobacco)]
	STMER96	1.28269	None
	STMDW47	1.28207	Stress-related protein [Vitis riparia (Frost grape) (Vitis vulpina)]
	STMEU79	1.27864	None
	STMDP29	1.27859	Disulfide-isomerase-like protein [Solanum tuberosum (Potato)]
	STMDU65	1.27785	UDP-glucose:protein transglucosylase-like [Solanum tuberosum (Potato)]
	STMCY28	1.276	Putative acid phosphatase [Solanum demissum (Wild potato)]
	STMEK32	1.27395	Acyl carrier protein [Capsicum chinense (Scotch bonnet) (Bonnet pepper)]
	STMEP67	1.27038	Putative transport protein subunit [Arabidopsis thaliana (Mouse-ear cress)]
	STMEK94	1.26862	None
	STMEW20	1.26525	Monodehydroascorbate reductase [Lycopersicon esculentum (Tomato)]
	STMEB02	1.26521	S-adenosyl-L-homocysteine hydrolase-like [Solanum tuberosum (Potato)]
	STMDD55	1.26062	Methionine synthase [Solanum tuberosum (Potato)]
	STMJG17	1.24901	None
	STMEK15	1.24866	NAD-malate dehydrogenase precursor [Nicotiana tabacum (Common tobacco)]
	STMDZ38	1.2442	None
	STMGI40	1.24099	None
	STMIK18	1.23594	H0818E11.1 protein [Oryza sativa (Rice)]
	STMEU84	1.23537	Methionine synthase [Solanum tuberosum (Potato)]
	STMIT38	1.23166	Ferrochelatase-2, chloroplast precursor [Cucumis sativus (Cucumber)]
	STMDI94	1.22378	None
	STMEY92	1.22074	Expressed protein [Arabidopsis thaliana (Mouse-ear cress)]
	STMGQ35	1.21286	None
	STMDS87	1.19393	Phosphoglycerate dehydrogenase-like protein [Arabidopsis thaliana (Mouse-ear cress)]
	STMIZ53	1.19195	Cytochrome P450 [Arabidopsis thaliana (Mouse-ear cress)]
	STMIR20	1.18808	None
	STMEZ84	1.18629	N-hydroxycinnamoyl-CoA:tyramine N-hydroxycinnamoyl transferase THT7- 8 [Lycopersicon esculentum (Tomato)]
	STMJK22	1.18352	Similarity to AT-hook DNA-binding protein [Arabidopsis thaliana (Mouse-ear cress)]
	STMIT72	1.18329	Polyphenol oxidase, chloroplast precursor [Malus domestica (Apple) (Malus sylvestris)]
	STMIN23	1.18276	Putative heat shock factor [Oryza sativa (japonica cultivar-group)]
	STMIP43	1.18138	None
	STMIC26	1.17903	Putative disease resistance RPP13-like protein 4 [Arabidopsis thaliana (Mouse-ear cress)]
	STMJP16	1.17346	Hypothetical protein At5g35080/F7N22_50 [Arabidopsis thaliana (Mouse-ear cress)]
	STMIW73	1.16871	Glucan endo-1,3-beta-glucosidase A precursor (EC 3.2.1.39) ((1->3)- beta-glucan endohydrolase A) ((1->3)-beta-glucanase A) [Lycopersicon esculentum (Tomato)]
	STMGL44	1.15878	Putative squalene epoxidase [Lycopersicon esculentum (Tomato)]
	STMEU53	1.15835	Putative transport protein subunit [Arabidopsis thaliana (Mouse-ear cress)]
	STMIS05	1.13676	OSJNBa0021F22.13 protein [Oryza sativa (japonica cultivar-group)]
	STMIJ58	-1.21079	Polygalacturonase-1 non-catalytic beta subunit precursor [Lycopersicon esculentum (Tomato)]
	STMJA58	-1.29487	Secretory peroxidase [Nicotiana tabacum (Common tobacco)]
	STMDB17	-1.35541	Secretory peroxidase [Nicotiana tabacum (Common tobacco)]
	STMIN72	-1.39785	Calmodulin-like protein 41 [Arabidopsis thaliana (Mouse-ear cress)]
	STMDB09	-1.39832	Tfm7 protein [Lycopersicon esculentum (Tomato)]
	STMGE07	-1.3998	None
	STMED77	-1.40402	Glucose-1-phosphate adenylyltransferase small subunit, chloroplast precursor [Solanum tuberosum (Potato)]
	STMDQ23	-1.40728	Polygalacturonase non-catalytic subunit AroGP3 precursor [Lycopersicon esculentum (Tomato)]
	STMCP17	-1.40879	Secretory peroxidase [Nicotiana tabacum (Common tobacco)]
	STMEQ47	-1.42971	Hypothetical protein F26A9.12 [Arabidopsis thaliana (Mouse-ear cress)]
	STMHN38	-1.44016	Fructose-1,6-bisphosphatase, cytosolic [Solanum tuberosum (Potato)]
	STMCP85	-1.45063	Ribokinase-like [Oryza sativa (japonica cultivar-group)]
	STMCX25	-1.45075	None
	STMHW26	-1.45193	Agmatine deiminase [Arabidopsis thaliana (Mouse-ear cress)]
	STMCQ28	-1.46091	Ribosomal protein S5 [Spinacia oleracea (Spinach)]
	STMIH65	-1.46238	Polygalacturonase non-catalytic subunit AroGP2 precursor [Lycopersicon esculentum (Tomato)]
	STMHY93	-1.46476	F17A17.35 protein [Arabidopsis thaliana (Mouse-ear cress)]
	STMCG48	-1.46543	AT5g49940/K9P8_8 [Arabidopsis thaliana (Mouse-ear cress)]
	STMCX89	-1.4684	None
	STMJK18	-1.46981	None
	STMJJ04	-1.47122	Ubiquitin carrier-like protein [Solanum tuberosum (Potato)]
	STMHF46	-1.47319	Hypothetical protein AT4g34190 [Arabidopsis thaliana (Mouse-ear cress)]
	STMIW18	-1.486	Hypothetical protein [Arabidopsis thaliana (Mouse-ear cress)]
	STMCB92	-1.49647	None
	STMCS35	-1.49819	Putative water channel protein [Lycopersicon esculentum (Tomato)]
	STMJK81	-1.49819	50S ribosomal protein L5, chloroplast [Spinacia oleracea (Spinach)]
	STMCV60	-1.49994	Cysteine protease inhibitor 1 precursor [Solanum tuberosum (Potato)]
	STMCB56	-1.50212	Ribulose bisphosphate carboxylase small chains, chloroplast precursor (EC 4.1.1.39) (RuBisCO small subunits) [Contains: Ribulose bisphosphate carboxylase small chain P1; Ribulose bisphosphate carboxylase small chain P2; Ribulose bisphosphate carboxylase s
	STMIX78	-1.50872	Chloroplast photosystem II 22 kDa component [Nicotiana benthamiana]
	STMHV04	-1.51668	None
	STMHY94	-1.52175	F17A17.35 protein [Arabidopsis thaliana (Mouse-ear cress)]
	STMCJ19	-1.52193	Cytochrome P450 76B1 [Helianthus tuberosus (Jerusalem artichoke)]
	STMIW46	-1.52372	DNA binding protein WRKY2 [Vitis vinifera (Grape)]
	STMHT17	-1.52766	Putative NADH dehydrogenase [Arabidopsis thaliana (Mouse-ear cress)]
	STMJB45	-1.52965	Cathepsin B-like cysteine proteinase [Solanum tuberosum (Potato)]
	STMCP25	-1.53187	Proline oxidase/dehydrogenase 2 [Nicotiana tabacum (Common tobacco)]
	STMJE39	-1.53194	Sulfur [Nicotiana tabacum (Common tobacco)]
	STMJE89	-1.53592	Hypothetical protein F9I5.10 [Arabidopsis thaliana (Mouse-ear cress)]
	STMEY07	-1.54872	None
	STMIX56	-1.54872	PSI-H precursor [Nicotiana sylvestris (Wood tobacco)]
	STMDO93	-1.55515	Heme oxygenase 1 [Lycopersicon esculentum (Tomato)]
	STMJO33	-1.5631	None
	STMJH26	-1.56563	Diphenol oxidase [Nicotiana tabacum (Common tobacco)]
	STMHT72	-1.5684	None
	STMEY02	-1.56909	AlaT1 [Vitis vinifera (Grape)]
	STMJB75	-1.57462	Plasma membrane polypeptide [Nicotiana tabacum (Common tobacco)]
	STMCY18	-1.57516	None
	STMCD23	-1.57516	OSJNBa0035M09.17 protein [Oryza sativa (japonica cultivar-group)]
	STMCB66	-1.57793	LYTB-like protein-like [Solanum tuberosum (Potato)]
	STMIA38	-1.58668	DnaJ-like protein [Solanum tuberosum (Potato)]
	STMJH52	-1.59125	None
	STMEZ31	-1.59376	Hypothetical protein F16A16.150 [Arabidopsis thaliana (Mouse-ear cress)]
	STMCR44	-1.59479	MRNA binding protein precursor [Lycopersicon esculentum (Tomato)]
	STMJL59	-1.59982	Putative disease resistance protein I2C-5 [Solanum demissum (Wild potato)]
	STMEH29	-1.60227	Ribulose-phosphate 3-epimerase, chloroplast precursor [Solanum tuberosum (Potato)]
	STMCF69	-1.60236	50S ribosomal protein L24, chloroplast precursor [Nicotiana tabacum (Common tobacco)]
	STMHS88	-1.60345	None
	STMCA87	-1.6054	Protein 1 [Petunia hybrida (Petunia)]
	STMDC75	-1.60752	Malate dehydrogenase [Lycopersicon esculentum (Tomato)]
	STMCP03	-1.61006	Putative photosystem I reaction centre PSI-D subunit precursor [Solanum tuberosum (Potato)]
	STMIM46	-1.6108	Hypothetical protein At1g62780 [Arabidopsis thaliana (Mouse-ear cress)]
	STMGQ29	-1.61642	None
	STMET90	-1.62532	A_IG002N01.18 protein [Arabidopsis thaliana (Mouse-ear cress)]
	STMEV50	-1.63976	OSJNBa0091D06.25 protein [Oryza sativa (Rice)]
	STMCJ21	-1.64046	None
	STMCC31	-1.64511	MRNA binding protein precursor [Lycopersicon esculentum (Tomato)]
	STMGL21	-1.64627	F12A21.16 [Arabidopsis thaliana (Mouse-ear cress)]
	STMHR52	-1.64858	Ribulose-phosphate 3-epimerase, chloroplast precursor [Solanum tuberosum (Potato)]
	STMEZ18	-1.65206	Chloroplast protease precursor [Capsicum annuum (Bell pepper)]
	STMDW86	-1.65876	Glucose-1-phosphate adenylyltransferase small subunit, chloroplast precursor [Solanum tuberosum (Potato)]
	STMJI81	-1.66412	Tyrosine aminotransferase-like protein [Arabidopsis thaliana (Mouse-ear cress)]
	STMJJ30	-1.67059	Rhodanese-like family protein [Arabidopsis thaliana (Mouse-ear cress)]
	STMHT60	-1.67552	None
	STMCK77	-1.67634	Malate dehydrogenase [Lycopersicon esculentum (Tomato)]
	STMCM21	-1.67892	Peptidyl-prolyl cis-trans isomerase, FKBP-type, putative [Oryza sativa (japonica cultivar-group)]
	STMGY01	-1.6863	None
	STMDF29	-1.68964	Hypothetical protein [Oryza sativa (japonica cultivar-group)]
	STMDB33	-1.69016	None
	STMJE69	-1.69327	Triose phosphate/phosphate translocator, chloroplast precursor [Solanum tuberosum (Potato)]
	STMIL28	-1.702	Arabinoxylan arabinofuranohydrolase isoenzyme AXAH-II, putative [Oryza sativa (japonica cultivar-group)]
	STMCH71	-1.7041	None
	STMCF51	-1.71401	Chloroplast ferredoxin-NADP oxidoreductase precursor [Capsicum annuum (Bell pepper)]
	STMCN29	-1.71445	Cysteine protease [Solanum tuberosum (Potato)]
	STMCZ94	-1.7181	HOBBIT protein [Arabidopsis thaliana (Mouse-ear cress)]
	STMED93	-1.71862	Putative MTN3 protein [Arabidopsis thaliana (Mouse-ear cress)]
	STMIR73	-1.72709	Emb|CAB72194.1 [Arabidopsis thaliana (Mouse-ear cress)]
	STMCB94	-1.72727	Oxygen-evolving enhancer protein 2, chloroplast precursor [Solanum tuberosum (Potato)]
	STMBB09	-1.728	Elongation factor TuA, chloroplast precursor [Nicotiana sylvestris (Wood tobacco)]
	STMCA93	-1.72814	NAD-dependent epimerase/dehydratase family protein-like protein [Solanum tuberosum (Potato)]
	STMGO41	-1.72833	None
	STMIV36	-1.72902	Oxygen evolving complex protein-like [Oryza sativa (japonica cultivar-group)]
	STMDB23	-1.7306	MRNA binding protein precursor [Lycopersicon esculentum (Tomato)]
	STMEY61	-1.73625	ATP synthase gamma chain, chloroplast precursor [Pisum sativum (Garden pea)]
	STMCB43	-1.73857	None
	STMGE11	-1.73868	Hypothetical protein F15D2.29 [Arabidopsis thaliana (Mouse-ear cress)]
	STMCG50	-1.7477	Chlorophyll a-b binding protein 7, chloroplast precursor [Lycopersicon esculentum (Tomato)]
	STMCG22	-1.74868	Hypothetical protein At1g55480 [Arabidopsis thaliana (Mouse-ear cress)]
	STMGX24	-1.75957	Glucose-6-phosphate 1-dehydrogenase, chloroplast precursor [Solanum tuberosum (Potato)]
	STMDP45	-1.76615	Chlorophyll a-b binding protein 8, chloroplast precursor [Lycopersicon esculentum (Tomato)]
	STMCV03	-1.76824	U1snRNP-specific protein, U1A [Solanum tuberosum (Potato)]
	STMCL39	-1.77417	H-Protein [Flaveria pringlei]
	STMDW17	-1.77706	Glucose-1-phosphate adenylyltransferase small subunit, chloroplast precursor [Solanum tuberosum (Potato)]
	STMIX79	-1.78189	OSJNBb0070J16.3 protein [Oryza sativa (japonica cultivar-group)]
	STMCL85	-1.78692	Aminomethyltransferase, mitochondrial precursor [Solanum tuberosum (Potato)]
	STMCG60	-1.78787	Hypothetical protein Z97343.41 [Arabidopsis thaliana (Mouse-ear cress)]
	STMIJ77	-1.78962	Glu-tRNA(Gln) amidotransferase subunit A [Arabidopsis thaliana (Mouse-ear cress)]
	STMCJ10	-1.79139	VIP2 [Nicotiana benthamiana]
	STMIW88	-1.79361	Ribulose bisphosphate carboxylase small chains, chloroplast precursor (EC 4.1.1.39) (RuBisCO small subunits) [Contains: Ribulose bisphosphate carboxylase small chain P1; Ribulose bisphosphate carboxylase small chain P2; Ribulose bisphosphate carboxylase s
	STMIX38	-1.79481	Hypothetical protein F5A18.6 [Arabidopsis thaliana (Mouse-ear cress)]
	STMCL15	-1.79844	Putative formamidase [Arabidopsis thaliana (Mouse-ear cress)]
	STMCQ90	-1.80136	Chlorophyll a-b binding protein 6A, chloroplast precursor [Lycopersicon esculentum (Tomato)]
	STMCA92	-1.81293	None
	STMFB30	-1.81407	Ferredoxin I precursor [Solanum tuberosum (Potato)]
	STMEU43	-1.81512	Hypothetical protein [Oryza sativa (japonica cultivar-group)]
	STMCZ10	-1.81963	Putative PrMC3 [Oryza sativa (japonica cultivar-group)]
	STMCA80	-1.82593	Nicotiana tabacum wound inducive mRNA , complete cds [Nicotiana tabacum (Common tobacco)]
	STMCY90	-1.85134	MFL8.1/MFL8.1 [Arabidopsis thaliana (Mouse-ear cress)]
	STMHT09	-1.85177	protein binding / signal transducer [Arabidopsis thaliana]
	STMEV93	-1.8581	GTP-binding protein [Pisum sativum (Garden pea)]
	STMCJ09	-1.86099	Chlorophyll a/b-binding protein [Lycopersicon esculentum (Tomato)]
	STMJH53	-1.86266	None
	STMCN12	-1.87702	Chlorophyll a/b-binding protein [Lycopersicon esculentum (Tomato)]
	STMJG56	-1.88047	Putative MTN3 protein [Arabidopsis thaliana (Mouse-ear cress)]
	STMIW38	-1.88105	Nicotiana tabacum wound inducive mRNA , complete cds [Nicotiana tabacum (Common tobacco)]
	STMCX10	-1.88148	None
	STMHP05	-1.88266	None
	STMGE78	-1.88554	None
	STMEO35	-1.89257	None
	STMIR79	-1.89932	Photosystem I reaction center subunit psaK, chloroplast precursor [Hordeum vulgare (Barley)]
	STMIW60	-1.90393	Light harvesting chlorophyll a /b binding protein of PSII [Euglena gracilis]
	STMCP20	-1.90659	Ribulose bisphosphate carboxylase small chains, chloroplast precursor (EC 4.1.1.39) (RuBisCO small subunits) [Contains: Ribulose bisphosphate carboxylase small chain P1; Ribulose bisphosphate carboxylase small chain P2; Ribulose bisphosphate carboxylase s
	STMEZ38	-1.90849	Heat shock factor RHSF9 [Oryza sativa (japonica cultivar-group)]
	STMIT27	-1.90976	Phototropin [Phaseolus vulgaris (Kidney bean) (French bean)]
	STMCD06	-1.91304	None
	STMFB49	-1.91587	Arabidopsis thaliana genomic DNA, chromosome 3, P1 clone: MVI11 [Arabidopsis thaliana (Mouse-ear cress)]
	STMCP10	-1.91748	L1 protein [Arabidopsis thaliana (Mouse-ear cress)]
	STMGA90	-1.9193	Beta-galactosidase precursor (EC 3.2.1.23) (Lactase) (Acid beta- galactosidase) (Exo-(1-->4)-beta-D-galactanase) [Lycopersicon esculentum (Tomato)]
	STMIY04	-1.92055	None
	STMIX69	-1.92204	Putative photosystem I subunit III [Nicotiana tabacum (Common tobacco)]
	STMDR17	-1.92322	Oxygen-evolving enhancer protein 2, chloroplast precursor [Solanum tuberosum (Potato)]
	STMIP23	-1.93062	None
	STMCL93	-1.9341	Catalase isozyme 2 [Lycopersicon esculentum (Tomato)]
	STMCK76	-1.94578	Chlorophyll a/b-binding protein [Lycopersicon esculentum (Tomato)]
	STMIQ48	-1.94578	At1g07080/F10K1_15 [Arabidopsis thaliana (Mouse-ear cress)]
	STMGY49	-1.94859	None
	STMCP33	-1.95158	Light harvesting chlorophyll a /b binding protein of PSII [Euglena gracilis]
	STMEW05	-1.95522	Nitric-oxide synthase 1 [Arabidopsis thaliana (Mouse-ear cress)]
	STMIF47	-1.95662	None
	STMCN64	-1.9641	Light harvesting chlorophyll a /b binding protein of PSII [Euglena gracilis]
	STMES83	-1.96476	Photosystem II core complex proteins psbY, chloroplast precursor (L- arginine metabolising enzyme) (L-AME) [Contains: Photosystem II protein psbY-1 (psbY-A1); Photosystem II protein psbY-2 (psbY-A2)] [Spinacia oleracea (Spinach)]
	STMCH86	-1.96634	Chloroplast-specific ribosomal protein precursor [Lycopersicon esculentum (Tomato)]
	STMCB44	-1.96743	None
	STMET04	-1.97625	Chlorophyll a-b binding protein 8, chloroplast precursor [Lycopersicon esculentum (Tomato)]
	STMDT29	-1.98025	None
	STMCQ17	-1.98143	Emb|CAB75797.1 [Arabidopsis thaliana (Mouse-ear cress)]
	STMEQ31	-1.98638	None
	STMEW75	-1.99252	Photosystem II 7kD protein [Arabidopsis thaliana (Mouse-ear cress)]
	STMCV43	-1.99745	Ania-6a type cyclin [Arabidopsis thaliana (Mouse-ear cress)]
	STMGA58	-2.00698	Orcinol O-methyltransferase 1 [Rosa chinensis (China rose)]
	STMCG41	-2.01011	Trigger factor-like protein [Arabidopsis thaliana (Mouse-ear cress)]
	STMCJ06	-2.01049	37kDa chloroplast inner envelope membrane polypeptide [Nicotiana tabacum (Common tobacco)]
	STMCM59	-2.01326	Plastocyanin, chloroplast precursor [Lycopersicon esculentum (Tomato)]
	STMCP14	-2.02272	Glyceraldehyde-3-phosphate dehydrogenase A, chloroplast precursor [Nicotiana tabacum (Common tobacco)]
	STMCZ29	-2.02375	50S ribosomal protein L27, chloroplast precursor [Nicotiana tabacum (Common tobacco)]
	STMIR90	-2.02421	None
	STMCX79	-2.02739	None
	STMEQ29	-2.03092	Thylakoid membrane phosphoprotein 14 kDa, chloroplast [Medicago truncatula (Barrel medic)]
	STMIB46	-2.0321	T12C24.27 [Arabidopsis thaliana (Mouse-ear cress)]
	STMEZ77	-2.04174	Plasma membrane polypeptide [Nicotiana tabacum (Common tobacco)]
	STMCE82	-2.05308	Oxygen-evolving enhancer protein 1, chloroplast precursor [Solanum tuberosum (Potato)]
	STMCI32	-2.05973	Putative photosystem I subunit III [Nicotiana tabacum (Common tobacco)]
	STMEW09	-2.06043	Glyceraldehyde-3-phosphate dehydrogenase A, chloroplast precursor [Nicotiana tabacum (Common tobacco)]
	STMCO87	-2.07158	30S ribosomal protein S1, chloroplast precursor [Spinacia oleracea (Spinach)]
	STMGU87	-2.07513	protein binding / signal transducer [Arabidopsis thaliana]
	STMET36	-2.0761	Ribulose bisphosphate carboxylase small chains, chloroplast precursor (EC 4.1.1.39) (RuBisCO small subunits) [Contains: Ribulose bisphosphate carboxylase small chain P1; Ribulose bisphosphate carboxylase small chain P2; Ribulose bisphosphate carboxylase s
	STMCN28	-2.07748	Magnesium-protoporphyrin IX monomethyl ester [oxidative] cyclase, chloroplast precursor [Arabidopsis thaliana (Mouse-ear cress)]
	STMJG96	-2.07806	Glyceraldehyde-3-phosphate dehydrogenase A, chloroplast precursor [Nicotiana tabacum (Common tobacco)]
	STMCC39	-2.08001	Oxygen-evolving enhancer protein 2, chloroplast precursor [Solanum tuberosum (Potato)]
	STMCY11	-2.08111	2-isopropylmalate synthase B [Lycopersicon pennellii (Tomato)]
	STMIA83	-2.08462	UDP-Glc-4-epimerase [Solanum tuberosum (Potato)]
	STMIU20	-2.08638	Putative CAAX prenyl protease [Arabidopsis thaliana (Mouse-ear cress)]
	STMGD02	-2.09082	None
	STMEQ70	-2.09082	Peroxisomal (S)-2-hydroxy-acid oxidase [Spinacia oleracea (Spinach)]
	STMHZ22	-2.09231	Photosystem II 10 kDa polypeptide, chloroplast precursor [Lycopersicon esculentum (Tomato)]
	STMIZ57	-2.10005	Photosystem II 10 kDa polypeptide, chloroplast precursor [Lycopersicon esculentum (Tomato)]
	STMHV95	-2.10241	Remorin [Solanum tuberosum (Potato)]
	STMCG35	-2.10294	Chloroplast ferredoxin-NADP oxidoreductase precursor [Capsicum annuum (Bell pepper)]
	STMCK94	-2.11156	Ribulose bisphosphate carboxylase small chains, chloroplast precursor (EC 4.1.1.39) (RuBisCO small subunits) [Contains: Ribulose bisphosphate carboxylase small chain P1; Ribulose bisphosphate carboxylase small chain P2; Ribulose bisphosphate carboxylase s
	STMCR63	-2.11742	Serine hydroxymethyltransferase, mitochondrial precursor [Solanum tuberosum (Potato)]
	STMIX65	-2.11742	None
	STMCG74	-2.12311	Ribulose bisphosphate carboxylase small chains, chloroplast precursor (EC 4.1.1.39) (RuBisCO small subunits) [Contains: Ribulose bisphosphate carboxylase small chain P1; Ribulose bisphosphate carboxylase small chain P2; Ribulose bisphosphate carboxylase s
	STMIU43	-2.12566	Hypothetical protein At5g46420 [Arabidopsis thaliana (Mouse-ear cress)]
	STMIY23	-2.12694	Glycine decarboxylase complex H-protein [Populus tremuloides (Quaking aspen)]
	STMCS42	-2.14992	60S ribosomal protein L27 [Solanum tuberosum (Potato)]
	STMFB17	-2.15969	Ribulose bisphosphate carboxylase small chains, chloroplast precursor (EC 4.1.1.39) (RuBisCO small subunits) [Contains: Ribulose bisphosphate carboxylase small chain P1; Ribulose bisphosphate carboxylase small chain P2; Ribulose bisphosphate carboxylase s
	STMCK93	-2.17291	Fructose-1,6-bisphosphatase [Solanum tuberosum (Potato)]
	STMJD59	-2.18842	Cyclic nucleotide-gated ion channel 4 [Arabidopsis thaliana (Mouse-ear cress)]
	STMBB03	-2.18987	None
	STMCU83	-2.19548	Hypothetical protein At1g25375 [Arabidopsis thaliana (Mouse-ear cress)]
	STMDB96	-2.19599	Photosystem II reaction center W protein, chloroplast precursor [Spinacia oleracea (Spinach)]
	STMCO53	-2.2035	Fructose-1,6-bisphosphatase [Solanum tuberosum (Potato)]
	STMCG40	-2.20547	Trigger factor-like protein [Arabidopsis thaliana (Mouse-ear cress)]
	STMCB57	-2.2164	Photosystem I subunit XI [Nicotiana attenuata]
	STMJD64	-2.21848	Magnesium-protoporphyrin IX monomethyl ester [oxidative] cyclase, chloroplast precursor [Arabidopsis thaliana (Mouse-ear cress)]
	STMCK36	-2.22296	Chlorophyll a-b binding protein 7, chloroplast precursor [Lycopersicon esculentum (Tomato)]
	STMCG27	-2.23586	Ribulose bisphosphate carboxylase small chains, chloroplast precursor (EC 4.1.1.39) (RuBisCO small subunits) [Contains: Ribulose bisphosphate carboxylase small chain P1; Ribulose bisphosphate carboxylase small chain P2; Ribulose bisphosphate carboxylase s
	STMCM20	-2.24921	Glyceraldehyde-3-phosphate dehydrogenase A, chloroplast precursor [Nicotiana tabacum (Common tobacco)]
	STMIH61	-2.25555	None
	STMJN07	-2.25597	None
	STMCD42	-2.2586	Photosystem I reaction center subunit N, chloroplast precursor [Arabidopsis thaliana (Mouse-ear cress)]
	STMCZ89	-2.26145	Acyltransferase homolog [Petunia hybrida (Petunia)]
	STMIK72	-2.27304	Hypothetical protein [Arabidopsis thaliana (Mouse-ear cress)]
	STMIV90	-2.275	Copper-containing amine oxidase [Lycopersicon esculentum (Tomato)]
	STMIU18	-2.275	Fructose-1,6-bisphosphatase precursor [Brassica napus (Rape)]
	STMCH07	-2.27911	Plastocyanin, chloroplast precursor [Lycopersicon esculentum (Tomato)]
	STMCF47	-2.2796	Fructose-1,6-bisphosphatase [Solanum tuberosum (Potato)]
	STMCG72	-2.29221	Photosystem II oxygen-evolving complex protein 3 precursor [Lycopersicon esculentum (Tomato)]
	STMIF38	-2.30076	None
	STMIS61	-2.30307	None
	STMCC66	-2.30736	Type I (26 kD) CP29 polypeptide [Lycopersicon esculentum (Tomato)]
	STMBB26	-2.31619	Phosphoribulokinase [Oryza sativa (indica cultivar-group)]
	STMIZ11	-2.33689	Triose phosphate/phosphate translocator, chloroplast precursor [Solanum tuberosum (Potato)]
	STMID61	-2.34156	None
	STMBB25	-2.35143	None
	STMHE41	-2.35683	Hypothetical protein [Arabidopsis thaliana (Mouse-ear cress)]
	STMCU28	-2.3726	Hypothetical protein [Solanum tuberosum (Potato)]
	STMEU31	-2.39174	Photosystem I reaction center subunit N, chloroplast precursor [Arabidopsis thaliana (Mouse-ear cress)]
	STMBB18	-2.40122	None
	STMCE84	-2.40235	Peroxisomal (S)-2-hydroxy-acid oxidase [Spinacia oleracea (Spinach)]
	STMJB96	-2.40577	None
	STMCD74	-2.40807	Hypothetical protein F6I1.12 [Arabidopsis thaliana (Mouse-ear cress)]
	STMBB29	-2.41139	Oxygen-evolving enhancer protein 1, chloroplast precursor related cluster
	STMCJ04	-2.42208	Light harvesting chlorophyll a /b binding protein of PSII [Euglena gracilis]
	STMIX26	-2.42729	Oxygen-evolving enhancer protein 1, chloroplast precursor [Lycopersicon esculentum (Tomato)]
	STMER62	-2.43074	Copper-containing amine oxidase [Lycopersicon esculentum (Tomato)]
	STMHX87	-2.44327	PSI-H precursor [Nicotiana sylvestris (Wood tobacco)]
	STMIU17	-2.45644	Light harvesting chlorophyll a /b binding protein of PSII [Euglena gracilis]
	STMIA26	-2.46917	None
	STMCV13	-2.47261	None
	STMIS49	-2.50792	Patellin-6 [Arabidopsis thaliana (Mouse-ear cress)]
	STMEO76	-2.5174	AlaT1 [Vitis vinifera (Grape)]
	STMCO48	-2.53057	Photosystem I subunit XI [Nicotiana attenuata]
	STMIR91	-2.53805	None
	STMHQ84	-2.55376	Photosystem II 10 kDa polypeptide, chloroplast precursor [Lycopersicon esculentum (Tomato)]
	STMEB83	-2.55571	Catalase isozyme 2 [Solanum tuberosum (Potato)]
	STMER13	-2.58161	Plastidic aldolase NPALDP1 [Nicotiana paniculata]
	STMCS63	-2.58721	None
	STMIY91	-2.5891	Type I (26 kD) CP29 polypeptide [Lycopersicon esculentum (Tomato)]
	STMCK28	-2.59288	Putative chloroplast thiazole biosynthetic protein [Nicotiana tabacum (Common tobacco)]
	STMCJ24	-2.71076	Ribulose bisphosphate carboxylase small chains, chloroplast precursor (EC 4.1.1.39) (RuBisCO small subunits) [Contains: Ribulose bisphosphate carboxylase small chain P1; Ribulose bisphosphate carboxylase small chain P2; Ribulose bisphosphate carboxylase s
	STMEZ78	-2.71674	Carotenoid cleavage dioxygenase 1 [Lactuca sativa (Garden lettuce)]
	STMCO92	-2.71742	Photosystem II oxygen-evolving complex protein 3 precursor [Lycopersicon esculentum (Tomato)]
	STMIY09	-2.78408	Type I (26 kD) CP29 polypeptide [Lycopersicon esculentum (Tomato)]
	STMIS09	-2.89257	Uroporphyrinogen decarboxylase, chloroplast precursor [Nicotiana tabacum (Common tobacco)]
	STMDD63	-2.89792	CAX [Suaeda salsa]
	STMII56	-2.90575	CAX [Suaeda salsa]
	STMJB23	-2.97625	Serine-glyoxylate aminotransferase [Spirodela polyrrhiza (Giant duckweed)]
	STMIR26	-3.1308	Ribulose bisphosphate carboxylase/oxygenase activase, chloroplast precursor [Lycopersicon pennellii (Tomato)]
	STMEY49	-3.16288	Ribulose bisphosphate carboxylase/oxygenase activase, chloroplast precursor [Lycopersicon pennellii (Tomato)]
	STMES37	-3.17975	Ribulose bisphosphate carboxylase/oxygenase activase, chloroplast precursor [Lycopersicon pennellii (Tomato)]
	STMCP95	-3.22433	Serine-glyoxylate aminotransferase [Spirodela polyrrhiza (Giant duckweed)]
	STMDB44	-3.26743	Ribulose bisphosphate carboxylase/oxygenase activase, chloroplast precursor [Lycopersicon pennellii (Tomato)]
	STMHE26	-3.84073	CAX [Suaeda salsa]

## Sheet: E
E) PTI modified tobacco genes at 48 hpi (leaf samples were infiltrated with P. syringae 61 hrcC mutant)
aEST identifier of NCBI EST database (http://www.ncbi.nlm.nih.gov/nucest/)
b gene expression in log2 transformed form compared to water infiltrated control (average of three repeats)
	ida	Fold-changeb	Similarity, Function
	STMCK06	3.35703	None
	STMEY89	2.87255	PEARLI 1-like protein [Arabidopsis thaliana (Mouse-ear cress)]
	STMFA41	2.83632	PEARLI 1-like protein [Arabidopsis thaliana (Mouse-ear cress)]
	STMJB34	2.57223	None
	STMIQ72	2.5325	Putative acyl-CoA synthetase [Arabidopsis thaliana (Mouse-ear cress)]
	STMGB03	2.44155	None
	STMIP21	2.43469	Leucine-rich repeat protein [Capsicum annuum (Bell pepper)]
	STMEP36	2.39984	None
	STMIM75	2.35938	Beta-fructofuranosidase [Solanum tuberosum (Potato)]
	STMHW18	2.35146	None
	STMJB63	2.33132	OSJNBa0021F22.13 protein [Oryza sativa (japonica cultivar-group)]
	STMII34	2.32358	At2g21045 [Arabidopsis thaliana (Mouse-ear cress)]
	STMGO88	2.25625	T18A20.15 protein [Arabidopsis thaliana (Mouse-ear cress)]
	STMGA09	2.24197	None
	STMJA76	2.1475	Cf-2.3 [Lycopersicon pimpinellifolium (Currant tomato)]
	STMIW73	2.13736	Glucan endo-1,3-beta-glucosidase A precursor (EC 3.2.1.39) ((1->3)- beta-glucan endohydrolase A) ((1->3)-beta-glucanase A) [Lycopersicon esculentum (Tomato)]
	STMJC84	2.10684	None
	STMDF49	2.0808	Putative AAA-type ATPase [Arabidopsis thaliana (Mouse-ear cress)]
	STMJE14	2.07093	Acidic endochitinase precursor [Nicotiana tabacum (Common tobacco)]
	STMGR50	2.01264	Beta-D-galactosidase [Pyrus pyrifolia (Japanese pear) (Pyrus serotina)]
	STMGM29	1.9529	None
	STMIU01	1.86557	None
	STMEO91	1.85706	Class II chitinase [Solanum tuberosum (Potato)]
	STMDU93	1.78125	Annexin P38 [Capsicum annuum (Bell pepper)]
	STMIB20	1.76684	NtPRp27-like protein [Solanum tuberosum (Potato)]
	STMIC34	1.76184	Hypothetical protein OSJNBa0012L23.48 [Oryza sativa (japonica cultivar-group)]
	STMCK75	1.75996	None
	STMIU53	1.7024	PGR5 [Amaranthus hybridus (Slim amaranth)]
	STMFA23	1.69002	Pyruvate, phosphate dikinase, chloroplast precursor [Mesembryanthemum crystallinum (Common ice plant)]
	STMIS05	1.68994	OSJNBa0021F22.13 protein [Oryza sativa (japonica cultivar-group)]
	STMIL02	1.67568	P-rich protein EIG-I30 [Nicotiana tabacum (Common tobacco)]
	STMIS69	1.66379	OSJNBb0015D13.18 protein [Oryza sativa (Rice)]
	STMBB21	1.65452	Glucan endo-1,3-beta-glucosidase A precursor (EC 3.2.1.39) ((1->3)- beta-glucan endohydrolase A) ((1->3)-beta-glucanase A) [Lycopersicon esculentum (Tomato)]
	STMIX53	1.64981	Hypersensitive-induced reaction protein [Capsicum annuum (Bell pepper)]
	STMHA75	1.64192	Cytochrome P450 monooxygenase CYP82E3 [Nicotiana tabacum (Common tobacco)]
	STMJG89	1.64133	None
	STMGM71	1.62787	Putative AAA-type ATPase [Arabidopsis thaliana (Mouse-ear cress)]
	STMJG85	1.62406	Hypothetical protein [Arabidopsis lyrata (Lyre-leaved rock-cress)]
	STMIX33	1.60951	Xanthine dehydrogenase-like protein [Arabidopsis thaliana (Mouse-ear cress)]
	STMJD93	1.60249	Class II chitinase [Solanum tuberosum (Potato)]
	STMIC60	1.59839	Caffeoyl-CoA O-methyltransferase 6 [Nicotiana tabacum (Common tobacco)]
	STMHY15	1.59726	None
	STMEP42	1.58339	Hypothetical protein A20 [Nicotiana tabacum (Common tobacco)]
	STMIA06	1.58288	Nodulin-26 [Glycine max (Soybean)]
	STMIX91	1.57619	Cinnamyl alcohol dehydrogenase [Nicotiana tabacum (Common tobacco)]
	STMIY69	1.54281	Light harvesting chlorophyll a /b binding protein of PSII [Euglena gracilis]
	STMIG17	1.52891	Hypothetical protein [Solanum demissum (Wild potato)]
	STMHY17	1.52218	Serine/threonine-specific protein kinase-like [Oryza sativa (japonica cultivar-group)]
	STMJB47	1.50383	Benzoyl coenzyme A: benzyl alcohol benzoyl transferase [Petunia hybrida (Petunia)]
	STMIM43	1.502	None
	STMIR25	1.4941	Glyceraldehyde-3-phosphate dehydrogenase [Achlya bisexualis (Water mold)]
	STMIZ38	1.47076	Receptor protein kinase PERK1-like protein [Oryza sativa (japonica cultivar-group)]
	STMIZ68	1.46826	Serine/threonine-specific protein kinase-like [Oryza sativa (japonica cultivar-group)]
	STMGD41	1.46794	Cytochrome P450-like protein [Arabidopsis thaliana (Mouse-ear cress)]
	STMEP76	1.46662	None
	STMET49	1.46238	None
	STMCN12	1.46055	Chlorophyll a/b-binding protein [Lycopersicon esculentum (Tomato)]
	STMEQ18	1.44984	Putative phytosulfokine peptide precursor [Solanum tuberosum (Potato)]
	STMGL44	1.42691	Putative squalene epoxidase [Lycopersicon esculentum (Tomato)]
	STMIF50	1.39431	None
	STMEQ95	1.39214	Brassinosteroid-regulated protein BRU1 precursor [Glycine max (Soybean)]
	STMEU79	1.36984	None
	STMIH22	1.36677	None
	STMHH53	1.36584	At1g25390/F2J7_14 [Arabidopsis thaliana (Mouse-ear cress)]
	STMFB72	1.35551	Putative peroxidase [Solanum tuberosum (Potato)]
	STMEY23	1.34973	None
	STMEY20	1.34882	Endochitinase [Solanum tuberosum (Potato)]
	STMCZ94	1.33952	HOBBIT protein [Arabidopsis thaliana (Mouse-ear cress)]
	STMGQ39	1.33893	Phenylalanine ammonia-lyase [Capsicum chinense (Scotch bonnet) (Bonnet pepper)]
	STMIU06	1.32475	Pathogenesis-related protein P2 precursor [Lycopersicon esculentum (Tomato)]
	STMIM88	1.32312	Hcr9-Avr4-per1 [Lycopersicon peruvianum (Peruvian tomato)]
	STMGT03	1.32299	Phenylalanine ammonia-lyase [Capsicum chinense (Scotch bonnet) (Bonnet pepper)]
	STMIF76	1.3213	Dbj|BAA95711.1 [Arabidopsis thaliana (Mouse-ear cress)]
	STMIS10	1.3016	Cytochrome P450 [Panax ginseng (Korean ginseng)]
	STMJM94	1.2971	H/ACA ribonucleoprotein complex subunit 4 [Arabidopsis thaliana (Mouse-ear cress)]
	STMJA73	1.28853	Putative receptor-like serine-threonine protein kinase [Solanum tuberosum (Potato)]
	STMDH21	1.28647	Receptor serine/threonine kinase [Oryza sativa (Rice)]
	STMDG60	1.27379	RD22-like protein [Vitis vinifera (Grape)]
	STMID05	1.25947	Cytochrome P450 monooxygenase CYP83A [Glycine max (Soybean)]
	STMIQ14	1.25169	DnaJ-like protein [Phaseolus vulgaris (Kidney bean) (French bean)]
	STMFB48	1.23396	Peroxidase [Capsicum annuum (Bell pepper)]
	STMHN67	1.22943	Cytochrome P450 monooxygenase CYP83A [Glycine max (Soybean)]
	STMEP34	1.22255	Uncharacterized Cys-rich domain [Medicago truncatula (Barrel medic)]
	STMIA44	1.20863	None
	STMIU72	1.20076	Cyclopropane fatty acid synthase [Gossypium hirsutum (Upland cotton)]
	STMHQ12	1.19488	Yippee-like protein at4g27740, putative [Oryza sativa (japonica cultivar-group)]
	STMER81	1.18306	Ascorbate oxidase [Lycopersicon esculentum (Tomato)]
	STMHV04	-0.887578	None
	STMHP05	-0.993914	None
	STMJL40	-1.03366	Arabidopsis thaliana genomic DNA, chromosome 3, P1 clone: MOE17 [Arabidopsis thaliana (Mouse-ear cress)]
	STMGU87	-1.05144	protein binding / signal transducer [Arabidopsis thaliana]
	STMJI48	-1.05195	Probable FKBP-type peptidyl-prolyl cis-trans isomerase 4, chloroplast precursor [Arabidopsis thaliana (Mouse-ear cress)]
	STMER49	-1.05889	Transketolase, chloroplast precursor [Solanum tuberosum (Potato)]
	STMGE30	-1.06923	Gb|AAF24840.1 [Arabidopsis thaliana (Mouse-ear cress)]
	STMEJ94	-1.0733	Expressed protein [Arabidopsis thaliana (Mouse-ear cress)]
	STMDZ54	-1.0747	Probable nucleolar GTP-binding protein 1 [Arabidopsis thaliana (Mouse-ear cress)]
	STMES03	-1.07868	Receptor lectin kinase-like protein [Arabidopsis thaliana (Mouse-ear cress)]
	STMDO53	-1.08385	Monooxygenase [Solanum tuberosum (Potato)]
	STMEH77	-1.10359	None
	STMEG06	-1.11054	Putative mitogen-activated protein kinase MAPK [Prunus armeniaca (Apricot)]
	STMEJ19	-1.11117	Putative dehydratase/deaminase [Oryza sativa (japonica cultivar-group)]
	STMEQ14	-1.11742	Maltose excess protein 1, chloroplast precursor [Arabidopsis thaliana (Mouse-ear cress)]
	STMJA58	-1.13513	Secretory peroxidase [Nicotiana tabacum (Common tobacco)]
	STMDH71	-1.14208	GMP synthase; 61700-64653 [Arabidopsis thaliana (Mouse-ear cress)]
	STMCH16	-1.14532	Ovule/fiber cell elongation protein Ghfe1 [Gossypium hirsutum (Upland cotton)]
	STMDG22	-1.14739	Pyruvate kinase isozyme A, chloroplast precursor [Nicotiana tabacum (Common tobacco)]
	STMEN81	-1.14883	F10A5.10 [Arabidopsis thaliana (Mouse-ear cress)]
	STMCB25	-1.15006	Gamma-aminobutyrate transaminase subunit isozyme 2 [Lycopersicon esculentum (Tomato)]
	STMGS83	-1.15504	Adenylosuccinate lyase [Nicotiana tabacum (Common tobacco)]
	STMGJ58	-1.15926	MZB10.9 protein [Arabidopsis thaliana (Mouse-ear cress)]
	STMCS63	-1.16704	None
	STMDS75	-1.16809	Arabidopsis thaliana genomic DNA, chromosome 3, TAC clone:K20I9 [Arabidopsis thaliana (Mouse-ear cress)]
	STMHK80	-1.18242	Subtilisin-like protease precursor [Arabidopsis thaliana (Mouse-ear cress)]
	STMCH40	-1.18732	Hypothetical protein [Solanum tuberosum (Potato)]
	STMIW18	-1.18987	Hypothetical protein [Arabidopsis thaliana (Mouse-ear cress)]
	STMGN32	-1.19092	Viroid RNA-binding protein [Lycopersicon esculentum (Tomato)]
	STMEC59	-1.19787	Beta-ketoacyl-ACP synthetase I [Glycine max (Soybean)]
	STMIF53	-1.2067	PHB1 [Nicotiana benthamiana]
	STMDT67	-1.20864	PREDICTED: similar to tubulin, beta 2 [Rattus norvegicus]
	STMJB55	-1.21025	Beta-amylase PCT-BMYI [Solanum tuberosum (Potato)]
	STMDB17	-1.21251	Secretory peroxidase [Nicotiana tabacum (Common tobacco)]
	STMCN89	-1.21577	Chlorophyllase-2, chloroplast precursor [Arabidopsis thaliana (Mouse-ear cress)]
	STMGJ12	-1.21945	Isoamylase isoform 3 [Solanum tuberosum (Potato)]
	STMCG71	-1.22388	Gamma-aminobutyrate transaminase subunit isozyme 2 [Lycopersicon esculentum (Tomato)]
	STMET77	-1.22551	CPRD49-like protein [Capsicum annuum (Bell pepper)]
	STMDD55	-1.22618	Methionine synthase [Solanum tuberosum (Potato)]
	STMCX57	-1.22865	CPD photolyase [Cucumis sativus (Cucumber)]
	STMDW86	-1.23999	Glucose-1-phosphate adenylyltransferase small subunit, chloroplast precursor [Solanum tuberosum (Potato)]
	STMDH08	-1.24138	Hypothetical protein At1g06190 [Arabidopsis thaliana (Mouse-ear cress)]
	STMGJ70	-1.25683	Elongation factor Tu, mitochondrial precursor [Arabidopsis thaliana (Mouse-ear cress)]
	STMDW18	-1.26118	Unknow protein [Oryza sativa (japonica cultivar-group)]
	STMDZ56	-1.26397	Pyrophosphate--fructose 6-phosphate 1-phosphotransferase alpha subunit [Solanum tuberosum (Potato)]
	STMGX81	-1.26771	F22K20.13 protein [Arabidopsis thaliana (Mouse-ear cress)]
	STMHK13	-1.26893	MAR-binding protein [Nicotiana tabacum (Common tobacco)]
	STMCK28	-1.27174	Putative chloroplast thiazole biosynthetic protein [Nicotiana tabacum (Common tobacco)]
	STMDV68	-1.27873	Pyruvate kinase, cytosolic isozyme [Solanum tuberosum (Potato)]
	STMED93	-1.2868	Putative MTN3 protein [Arabidopsis thaliana (Mouse-ear cress)]
	STMBB10	-1.29793	PREDICTED: similar to tubulin, beta 2 [Rattus norvegicus]
	STMEZ37	-1.29875	Short chain alcohol dehydrogenase [Nicotiana tabacum (Common tobacco)]
	STMIH65	-1.30116	Polygalacturonase non-catalytic subunit AroGP2 precursor [Lycopersicon esculentum (Tomato)]
	STMEJ44	-1.30958	DWARF1/DIMINUTO [Lycopersicon esculentum (Tomato)]
	STMCK66	-1.31196	None
	STMEJ62	-1.32431	None
	STMIW62	-1.33157	PREDICTED: similar to tubulin, beta 2 [Rattus norvegicus]
	STMHX77	-1.34913	OSJNBb0015D13.18 protein [Oryza sativa (Rice)]
	STMCQ79	-1.35234	Gamma-aminobutyrate transaminase subunit isozyme 2 [Lycopersicon esculentum (Tomato)]
	STMJJ63	-1.35683	Arabidopsis thaliana genomic DNA, chromosome 3, P1 clone: MIL23 [Arabidopsis thaliana (Mouse-ear cress)]
	STMHU71	-1.35812	Protein tyrosine phosphatase [Lycopersicon esculentum (Tomato)]
	STMIC12	-1.369	Sugar transporter-like protein [Arabidopsis thaliana (Mouse-ear cress)]
	STMCP37	-1.37662	A_IG002N01.30 protein [Arabidopsis thaliana (Mouse-ear cress)]
	STMFB66	-1.37834	CPRD49-like protein [Capsicum annuum (Bell pepper)]
	STMDW17	-1.37898	Glucose-1-phosphate adenylyltransferase small subunit, chloroplast precursor [Solanum tuberosum (Potato)]
	STMDS04	-1.38398	Putative heat-shock protein [Arabidopsis thaliana (Mouse-ear cress)]
	STMHK14	-1.38433	MAR-binding protein [Nicotiana tabacum (Common tobacco)]
	STMEJ90	-1.38472	None
	STMJC20	-1.38916	Hypothetical protein At3g09650 [Arabidopsis thaliana (Mouse-ear cress)]
	STMHX86	-1.39558	DWARF1/DIMINUTO [Lycopersicon esculentum (Tomato)]
	STMEC26	-1.39586	None
	STMDO63	-1.39595	Hypothetical protein At5g64010 [Arabidopsis thaliana (Mouse-ear cress)]
	STMCX50	-1.41962	Copper homeostasis factor [Arabidopsis thaliana (Mouse-ear cress)]
	STMJD79	-1.45036	Glutamate decarboxylase isozyme 1 [Nicotiana tabacum (Common tobacco)]
	STMCR58	-1.45478	None
	STMEZ39	-1.45728	T6D22.2 [Arabidopsis thaliana (Mouse-ear cress)]
	STMJH69	-1.48738	Arabidopsis thaliana genomic DNA, chromosome 3, P1 clone: MSJ11 [Arabidopsis thaliana (Mouse-ear cress)]
	STMHX51	-1.4976	Hypothetical protein [Arabidopsis thaliana (Mouse-ear cress)]
	STMEL69	-1.49829	Elongation factor Tu, mitochondrial precursor [Arabidopsis thaliana (Mouse-ear cress)]
	STMGD02	-1.51154	None
	STMGI57	-1.52835	Chromosome 9 SCAF14729, whole genome shotgun sequence [Tetraodon nigroviridis (Green puffer)]
	STMGS78	-1.53034	Putative heat-shock protein [Arabidopsis thaliana (Mouse-ear cress)]
	STMED79	-1.54747	Putative MTN3 protein [Arabidopsis thaliana (Mouse-ear cress)]
	STMIR73	-1.55279	Emb|CAB72194.1 [Arabidopsis thaliana (Mouse-ear cress)]
	STMJM05	-1.57516	Putative ripening regulated protein [Oryza sativa (japonica cultivar-group)]
	STMEP79	-1.57926	Hypothetical protein P0486H12.3 [Oryza sativa (japonica cultivar-group)]
	STMHA87	-1.59814	F22C12.12 [Arabidopsis thaliana (Mouse-ear cress)]
	STMGC01	-1.62554	Putative MTN3 protein [Arabidopsis thaliana (Mouse-ear cress)]
	STMCX25	-1.64375	None
	STMCL18	-1.6921	DEAD-Box RNA helicase-like protein [Arabidopsis thaliana (Mouse-ear cress)]
	STMES23	-1.69601	None
	STMDF54	-1.77745	Putative MTN3 protein [Arabidopsis thaliana (Mouse-ear cress)]
	STMHY50	-1.91495	Pectin methylesterase isoform alpha [Phaseolus aureus (Mung bean) (Vigna radiata)]
	STMIN16	-2.06534	Glutamate decarboxylase isozyme 1 [Nicotiana tabacum (Common tobacco)]
	STMJD18	-2.08462	DC1.2 homologue [Nicotiana tabacum (Common tobacco)]
	STMER56	-2.21945	DC1.2-like [Capsicum annuum (Bell pepper)]
	STMFB12	-2.27609	DC1.2-like [Capsicum annuum (Bell pepper)]
	STMEU18	-2.29846	DC1.2-like [Capsicum annuum (Bell pepper)]
	STMBB30	-2.3341	None
	STMET62	-2.33856	DC1.2-like [Capsicum annuum (Bell pepper)]
	STMCP25	-3.34558	Proline oxidase/dehydrogenase 2 [Nicotiana tabacum (Common tobacco)]
