# Supplementary material for: Overlapping Yet Response-Specific Transcriptome Alterations Characterize the Nature of Tobacco–Pseudomonas syringae Interactions
Source: Front Plant Sci. 2016 Mar 7;7:251. doi: 10.3389/fpls.2016.00251 (PMC4779890; doi:10.3389/fpls.2016.00251)
Supplement: Supplementary file 2 [file Table2.XLS]

## Sheet: Arabidopsis homologs
Table S2. Arabidopsis homologs of potato genes used for enrichment analysis. Potato EST sequences were downloaded from NCBI EST database (http://www.ncbi.nlm.nih.gov/nucest/). Using these sequences BLAST X searches were performed with default settings to find Arabidopsis homologs in TAIR10 Proteins (https://www.arabidopsis.org/Blast/index.jsp). The best homologs were selected for enrichment analy…
aEST identifier of NCBI EST database (http://www.ncbi.nlm.nih.gov/nucest/)
bArabidopsis Genome Initiative (AGI) gene identifier
c -up-regulated ETI specific genes at 6 hpi: activated in P. syringae 61 but not in P. syringae 61 hrcC mutant infiltrated leaves
-down-regulated ETI specific genes at 6 hpi: repressed in P. syringae 61 but not in P. syringae 61 hrcC mutant infiltrated leaves
-up-regulated PTI specific genes at 6 hpi: activated in P. syringae 61 hrcC mutant but not in P. syringae 61 infiltrated leaves
-down-regulated PTI specific genes at 6 hpi: repressed in P. syringae 61 hrcC mutant but not in P. syringae 61 infiltrated leaves
-up-regulated P. tabaci specific genes at 6 hpi: specifically activated by P. tabaci (but remained unaffected by PTI, ETI or inactivated P. tabaci)
-down-regulated P. tabaci specific genes at 6 hpi: specifically repressed by P. tabaci (but remained unaffected by PTI, ETI or inactivated P. tabaci)
-up-regulated PTI-related genes blocked by living P. tabaci at 6 hpi: activated PTI-related genes (P. syringae 61 hrcC infiltrated) that were blocked by compatible P. tabaci
-down-regulated PTI-related genes blocked by living P. tabaci at 6 hpi: repressed PTI-related genes (P. syringae 61 hrcC infiltrated) that were blocked by compatible P. tabaci
																				up-regulated PTI-related genes blocked by living P. tabaci at 6 hpi			down-regulated PTI-related genes blocked by living P. tabaci at 6 hpi
		up-regulated ETI specific genes at 6 hpic			down-regulated ETI specific genes at 6 hpi			up-regulated PTI specific genes at 6 hpi			down-regulated PTI specific genes at 6 hpi			up-regulated P. tabaci specific genes at 6 hpi			down-regulated P. tabaci specific genes at 6 hpi
		potato ida	Arabidopsis homologb		potato id	Arabidopsis homolog		potato id	Arabidopsis homolog		potato id	Arabidopsis homolog		potato id	Arabidopsis homolog		potato id	Arabidopsis homolog		potato id	Arabidopsis homolog		potato id	Arabidopsis homolog
		STMHS15	AT5G06320		STMGJ58	AT3G09050		STMCK37	AT3G54960		STMIY06	AT1G60000		STMHT30	AT2G46680		STMJE47	AT1G01320		STMFB72	AT5G64120		STMCK77	AT5G58330
		STMHG95	AT1G33110		STMEW11	AT4G29200		STMCN73	AT5G58160		STMIG38	AT1G64510		STMEO91	AT3G12500		STMIO56	AT1G30260		STMHZ49	At2g44380		STMEZ18	AT2G30950
		STMGZ62	AT5G23590		STMHY93	AT3G08010		STMCN77	AT3G52880		STMIR90	AT5G62520		STMCV54	AT5G56030		STMIR58	AT2G06520		STMIT56	AT1G21250		STMDW86	AT5G48300
		STMGY50	AT1G60200		STMHT17	AT5G08740		STMCP23	AT4G24190		STMHK80	AT5G67360		STMHE19	AT3G43190		STMJL62	AT2G45510		STMII34	At2g21045		STMHR52	AT5G61410
		STMGX55	AT1G66160		STMCX10	AT3G01900		STMCS41	AT2G30490		STMGE30	AT3G23560		STMHY32	AT1G03220		STMCP27	AT1G32060		STMER96	AT4g08850		STMCQ90	AT3G54890
		STMGW78	AT5G66920		STMES77	AT2G28305		STMCU29	AT3G23810		STMHQ72	AT2G41680		STMHA03	AT4G30960		STMCD24	AT1G44575		STMFB48	AT5G39580		STMCD23	AT5G19940
		STMGV72	AT1G60810		STMIL12	AT3G12080		STMCX24	AT3G47520		STMIZ28	AT4G37790		STMEQ90	AT4G11600		STMGX63	AT5G59780		STMIX36	At2g44370		STMJB75	AT3G26460
		STMGP26	AT1G07160		STMJF39	AT4G12300		STMCY02	AT3G58760		STMIF26	AT5G02380		STMIA06	AT4G01470		STMIH73	AT4G25810		STMJN12	AT2G41970		STMEH29	AT5G61410
		STMGL83	AT2G40890		STMIL28	AT5G26120		STMDD57	AT2G36290		STMGS74	AT3G56310		STMCX06	AT3G61040		STMIQ66	AT4G39520		STMIR02	AT1G07650		STMJO33	AT5G47635
		STMGC50	AT5G16600		STMDM72	AT4G17040		STMDT51	AT5G60640		STMCV20	AT4G14570		STMGN38	AT3G21510		STMJB55	AT4G17090		STMIM62	AT1G03220		STMHP05	AT5G12310
		STMEY26	AT4G00880		STMEN16	AT3G62910		STMEA84	AT5G17920		STMEZ31	AT4G28740		STMIH11	AT4G17340		STMCI30	AT3G26070		STMER61	At2g35710		STMGA58	AT4G35160
		STMES24	AT1G08250		STMFA14	AT5G25630		STMEG24	AT4G24190		STMCP81	No homology		STMDC64	AT4G11600		STMDH24	AT3G27830		STMGI40	AT4G00430		STMJI81	AT5G36160
		STMEQ43	AT5G15470		STMCS35	AT4G23400		STMEK15	AT3G47520		STMEY02	AT1G70580		STMHS17	AT3G11410		STMEO84	AT5G53490		STMGT42	AT5G06860		STMIY04	AT5G38410
		STMEJ83	AT5G15470		STMJE39	AT4G18480		STMEL24	AT5G55070		STMCJ19	AT3G61040		STMGA89	AT2G42910		STMCR82	AT2G39960		STMCL63	AT1G78850		STMCN29	AT5G43060
		STMEF62	AT1G11060		STMCQ28	AT2G33800		STMES17	AT5G25880		STMET04	AT1G61520		STMJN76	AT3G05890		STMEH14	AT2G33800		STMIR23	AT1G59218		STMHT72	AT5G43470
		STMEA44	AT3G23930		STMCY18	AT3G03490		STMET82	AT5G51920		STMCX09	AT3G63490		STMJD19	AT4G27410		STMCM38	AT3G01480		STMIC03	AT3G50845		STMCP20	AT5G38410
		STMDZ53	AT2G46500		STMIB46	AT1G12740		STMEW20	AT3G09940		STMHY51	AT5G27690		STMIY82	AT4G27410		STMIQ06	AT5G64570		STMEK15	AT3G47520		STMEO35	AT3G03150
		STMDZ40	AT5G51460		STMDC75	AT5G58330		STMEZ62	AT4G32300		STMIW46	AT1G68590		STMDJ88	AT1G34370		STMCQ44	AT4G17600		STMDW47	AT3G05500		STMHV95	AT5G23750
		STMDP77	AT4G29780		STMGC72	AT1G10760		STMFB45	AT1G28380		STMIR73	AT3G29240		STMIS31	AT5G62150		STMIC02	AT3G16080		STMJA91	AT1G56340
		STMDE91	AT4G34710		STMCP03	AT1G03130		STMGI40	AT4G00430		STMGV01	AT5G55830		STMGQ20	AT2G38540		STMIO94	AT3G57260		STMDI94	AT1G71010
		STMCR03	AT3G20200		STMEW74	No homology		STMGN12	AT5G61780		STMIT14	AT5G08050		STMDP27	AT1G49620		STMDZ44	AT3G28770		STMEW20	AT3G09940
		STMCP96	AT5G27450		STMED79	No homology		STMGN56	AT3G23810		STMCD23	AT5G19940		STMHO79	AT3G11410		STMHF52	AT5G21170		STMJG17	AT3G51580
		STMCK75	AT5G62170		STMEU11	AT1G02305		STMGO88	AT3G14225		STMCX92	AT2G07050		STMEF70	AT4G14360		STMCL73	AT2G33800		STMHX10	AT2G02930
		STMJP67	AT3G48180		STMCN37	AT5G08740		STMGZ49	AT4G24570		STMFB24	AT5G38410		STMGA88	AT1G68620		STMGY24	AT3G57530		STMEU79	AT5G60900
		STMJP14	AT1G65690		STMJH69	AT3G15840		STMGZ63	AT5G51060		STMIR27	AT5G38410		STMEG79	AT3G43190		STMDG20	AT3G27830		STMIL01	AT5G54680
		STMJO26	AT1G76160		STMJF72	AT5G57960		STMHE34	AT1G31300		STMHS88	No homology		STMGR44	AT2G38540		STMHY50	AT2G45220		STMGL45	AT2G36760
		STMJL34	AT4G37980		STMHG03	AT4G08920		STMHH64	AT1G19440		STMCS93	AT4G26850		STMDI37	AT3G29575		STMEH63	AT2G43010		STMIU72	AT3G23530
		STMJI95	AT5G54650		STMEQ06	AT2G37170		STMHR82	AT2G45790		STMJB75	AT3G26460		STMEJ13	AT5G14420.		STMIM91	AT3G26570		STMJK22	AT2G45850
		STMJC65	AT1G78510		STMGV06	AT3G48200		STMHS50	AT5G17920		STMEQ11	AT4G13830		STMGA48	AT5G61820		STMEB78	AT4G16260		STMGL44	AT4G37760
		STMJC42	AT1G44080		STMGH86	AT2G30520		STMHU48	AT5G55070		STMCX90	AT3G63470		STMCS32	AT5G16720		STMIY49	AT5G38410
		STMJB47	AT5G17540		STMHZ35	AT2G37170		STMHW72	AT1G05260		STMJG96	No homology		STMGS40	AT2G15580		STMCY51	AT5G08200
		STMJA20	AT3G48990		STMCN94	AT4G09650		STMHW88	AT1G14390		STMCV09	AT1G67740		STMGW76	AT3G15430		STMJM02	AT3G46130
		STMIV50	AT2G23460		STMIW88	AT5G38410		STMHX71	AT3G06350		STMCQ17	AT5G23060		STMGN10	AT3G28720		STMIK32	AT2G06520
		STMIU55	AT4G37050		STMIW93	AT5G38410		STMIC03	AT3G50845		STMCV10	AT2G41040		STMJD93	AT3G12500		STMJO48	AT3G09720
		STMIQ44	AT5G42930		STMFB92	AT3G03870		STMID78	AT4G36610		STMJO33	AT5G47635		STMDU58	AT3G57550		STMEY28	AT5G45680
		STMIO40	AT1G60280		STMIU30	AT3G03870		STMIH59	AT4G14420		STMEV03	AT1G54500		STMEG54	AT2G38700		STMEN81	AT1G75710
		STMIL42	AT5G15470		STMDF13	AT3G53460		STMIL95	AT3G57030		STMEV50	AT4G37925		STMDH30	AT5G49460		STMJD60	AT1G30260
		STMIF91	AT1G74450		STMIT90	AT3G52070		STMIP04	AT5G26340		STMGZ02	AT1G12780		STMHH42	AT3G26320		STMIR70	AT1G09340
		STMIF50	AT3G25540		STMEP35	AT5G10860		STMIR02	AT1G07650		STMIL65	AT5G23750		STMCM91	AT5G25350		STMHA12	AT2G45510
		STMID54	AT5G46910		STMED94	AT5G50790		STMBB15	No homology		STMHP05	AT5G12310		STMJD04	AT5G42050		STMJM56	AT2G45510
		STMIC26	AT3G50950		STMEC54	AT2G37220		STMIR21	AT2G45790		STMIX38	AT1G70760		STMJE59	AT3G26300		STMEH13	AT3G57260
		STMHZ24	AT5G47650		STMGM44	AT3G28050		STMIR23	AT1G59218		STMIF70	AT1G80920		STMCG12	AT5G49460		STMBB30	No homology
		STMHY91	AT1G18210		STMCQ63	AT5G38410		STMJG46	AT1G14390		STMCV74	AT5G28840		STMEV23	AT3G05890
		STMHY26	AT2G27080		STMIH34	AT4G12320		STMJH12	AT2G17740		STMGZ48	AT1G12780		STMEK62	AT3G57550
		STMHX78	AT1G28480		STMDO18	AT1G56220		STMIW32	AT5G65400		STMCX84	AT5G09600		STMED50	AT4G33905
		STMFA36	AT1G67060		STMCX11	AT5G56550		STMJA91	AT1G56340		STMCX03	AT5G38410		STMCU67	AT3G24982
		STMFA02	AT4G36860		STMCJ34	AT5G60360		STMIX53	AT5G62740		STMCS78	AT2G34315		STMEC85	AT1G79820
		STMEZ40	AT3G61640		STMGY01	AT5G63480		STMJJ67	AT3G23810		STMCZ35	AT2G20260		STMCF08	AT3G05580
		STMHV25	AT2G23810		STMCV03	AT2G47580		STMIW05	AT3G54960		STMCZ53	AT5G54770		STMEY85	No homology
		STMHT01	AT2G34410		STMEV34	AT2G37210		STMGQ35	AT5G60900		STMCU08	AT3G50820		STMJJ26	AT4G24130
		STMGU22	AT3G23280		STMIL66	AT5G22900		STMGF93	AT2G20190		STMCS27	AT1G20340		STMCN17	AT1G29310
		STMGL52	AT4G27300		STMCM21	AT1G18170		STMFB80	AT1G28380		STMCY78	AT3G50820		STMIX07	AT1G47510
		STMGJ17	AT5G12010		STMIM58	AT5G15290		STMHY61	AT3G11320					STMCB59	AT3G54250
		STMGJ19	AT3G62150		STMCG28	AT5G38410		STMJN61	AT1G04980					STMED26	AT5G03690
		STMGF13	AT2G47800		STMCY67	AT5G39660		STMDT39	AT5G55070					STMIJ87	AT1G80160
		STMGA73	AT3G05290		STMDF54	AT5G50790		STMET22	AT3G09270					STMEN55	AT1G72700
		STMGA56	AT2G41540		STMGC01	AT3G48740		STMIL01	AT5G54680					STMHN16	AT2G36530
		STMFB94	AT3G48140		STMGL86	AT1G68570		STMGJ74	AT5G02290					STMGI73	AT3G24255
		STMEZ87	AT1G14880		STMJB45	AT1G02305		STMEB02	AT4G13940					STMIU01	AT5G52390
		STMEW07	AT4G24380		STMDG47	AT4G16190		STMDO73	AT4G14420					STMHT34	AT5G01480
		STMEV47	AT2G37430		STMDC52	AT2G34420		STMEU84	AT1G34560					STMDV72	AT3G57550
		STMEQ39	AT5G65970		STMCU38	AT2G01070		STMGS28	AT3G02360					STMGN67	AT3G15430
		STMEQ16	AT4G24290		STMCS42	AT3G01920		STMCM07	AT5G07910					STMEB22	AT1G01720
		STMEK04	AT5G12010		STMCX79	AT3G28460		STMIH83	AT2G18360					STMIL47	AT3G02550
		STMEG05	AT1G18530		STMCQ72	AT1G01620		STMDP29	AT2G47470					STMGP79	AT5G43150
		STMED06	AT3G23370		STMCU83	AT1G25375		STMDV86	AT4G13930					STMEW69	AT5G27450
		STMDR65	AT3G03360		STMCY90	AT1G22760		STMIU72	AT3G23530					STMGA69	AT4G14000
		STMDF40	AT1G78830		STMED93	AT3G48740		STMHF56	AT4G35630					STMCO88	AT5G16760
		STMCH21	AT5G57190		STMGY49	AT1G50920		STMJK22	AT3G61310					STMIY72	AT3G21760
		STMCE79	AT5G47770		STMCY11	AT1G18500		STMGL44	AT4G37760					STMFA40	AT3G07090
		STMCE77	AT2G27310		STMCS63	AT2G24350		STMHX62	AT3G09270					STMJK24	AT3G09270
		STMJL27	AT5G48150		STMCM49	AT1G79040		STMEK55	AT3G02350					STMGJ95	AT5G22650
		STMJH49	AT5G04170		STMCV43	AT2G26430		STMJC66	AT5G46080					STMIP55	AT1G13360
		STMJD48	AT5G56170		STMJG56	AT3G48740		STMHW02	AT1G14540					STMES39	AT2G36880
		STMJC91	AT1G47890		STMHL75	AT4G32940		STMEH03	AT5G26667					STMEP23	AT1G76490
		STMJC11	AT2G38470		STMFB17	AT1G67090		STMEG93	AT1G29310					STMIN27	AT2G36990
		STMIZ34	AT2G34790		STMCU28	AT1G68490		STMIZ06	AT3G61040					STMDH48	AT5G05480
		STMIY53	AT1G64065		STMCV13	AT3G49490		STMCP87	AT3G60410					STMCV12	AT3G45650
		STMIX67	AT5G20230		STMCZ89	AT5G23940		STMCJ75	AT4G13930					STMDB27	AT5G03300
		STMIW73	AT3G57260					STMHJ24	AT5G45900
		STMIR96	AT1G55790					STMIJ04	AT5G54840
		STMIR07	AT1G68690					STMDF26	AT2G24520
		STMIM83	AT1G09575					STMGG91	AT3G17980
		STMIF76	AT5G40690					STMHR44	AT1G14205
		STMID28	AT3G11590
		STMIB34	AT1G74380
		STMIA15	AT1G79660
		STMIA02	AT3G28480
		STMEW90	AT1G14870
		STMEU14	AT4G02380
		STMES53	AT3G22240
		STMER18	AT5G11650
		STMEK75	AT5G27200
