# Supplementary material for: Overlapping Yet Response-Specific Transcriptome Alterations Characterize the Nature of Tobacco–Pseudomonas syringae Interactions
Source: Front Plant Sci. 2016 Mar 7;7:251. doi: 10.3389/fpls.2016.00251 (PMC4779890; doi:10.3389/fpls.2016.00251)
Supplement: Supplementary file 6 [file Table6.XLS]

## Sheet: PTI specific genes 6 hpi
Table S6. PTI modified genes (leaf samples were infiltrated with P. syringae 61 hrcC mutant ) whose activities did not changed during ETI (leaf samples were infiltrated with P. syringae 61) at 6 hpi
aEST identifier of NCBI EST database (http://www.ncbi.nlm.nih.gov/nucest/)
b gene expression in log2 transformed form compared to water infiltrated control
		ida	Fold-changeb	Similarity, Function
		STMCS41	2.64269	Cinnamic acid 4-hydroxylase [Capsicum annuum (Bell pepper)]
		STMIR02	2.57113	H0818E11.1 protein [Oryza sativa (Rice)]
		STMCP23	2.38944	SHEPHERD [Arabidopsis thaliana (Mouse-ear cress)]
		STMGI40	2.25442	None
		STMEG24	2.22836	SHEPHERD [Arabidopsis thaliana (Mouse-ear cress)]
		STMBB15	2.12212	SHEPHERD [Arabidopsis thaliana (Mouse-ear cress)]
		STMGN56	2.0349	Adenosylhomocysteinase [Lycopersicon esculentum (Tomato)]
		STMGZ63	1.96776	None
		STMEZ62	1.93946	Putative receptor serine/threonine kinase PR5K [Oryza sativa (japonica cultivar-group)]
		STMCN73	1.93445	None
		STMIR21	1.90646	None
		STMCX24	1.89456	None
		STMIR23	1.88453	NBS-LRR protein [Solanum tuberosum (Potato)]
		STMIC03	1.88346	OSJNba0093F12.4 protein [Oryza sativa (Rice)]
		STMJG46	1.88271	Transmembrane protein kinase [Oryza sativa (japonica cultivar-group)]
		STMID78	1.86541	Hydrolase-like [Oryza sativa (japonica cultivar-group)]
		STMJH12	1.85182	None
		STMHW88	1.83624	None
		STMEK15	1.83622	NAD-malate dehydrogenase precursor [Nicotiana tabacum (Common tobacco)]
		STMGZ49	1.79038	Putative mitochondrial dicarboxylate carrier protein [Arabidopsis thaliana (Mouse-ear cress)]
		STMIW32	1.78996	Hypothetical protein At4g24380/T22A6_210 [Arabidopsis thaliana (Mouse-ear cress)]
		STMJA91	1.78894	Tobacco calretulin [Nicotiana tabacum (Common tobacco)]
		STMES17	1.78496	Cytosolic NADP-malic enzyme [Lycopersicon esculentum (Tomato)]
		STMHS50	1.78237	Methionine synthase [Solanum tuberosum (Potato)]
		STMHX71	1.77953	Dehydroquinate dehydratase/shikimate:NADP oxidoreductase [Lycopersicon esculentum (Tomato)]
		STMIX53	1.74403	Hypersensitive-induced reaction protein [Capsicum annuum (Bell pepper)]
		STMIL95	1.73761	At3g57030 [Arabidopsis thaliana (Mouse-ear cress)]
		STMCU29	1.73017	Adenosylhomocysteinase [Lycopersicon esculentum (Tomato)]
		STMDT51	1.72678	Protein disulfide isomerase-like [Arabidopsis thaliana (Mouse-ear cress)]
		STMHR82	1.72616	None
		STMJJ67	1.72252	Adenosylhomocysteinase [Lycopersicon esculentum (Tomato)]
		STMCN77	1.71943	Monodehydroascorbate reductase [Lycopersicon esculentum (Tomato)]
		STMIP04	1.7047	Hexose transporter [Lycopersicon esculentum (Tomato)]
		STMCK37	1.69638	Protein disulfide isomerase-like [Arabidopsis thaliana (Mouse-ear cress)]
		STMGO88	1.69425	T18A20.15 protein [Arabidopsis thaliana (Mouse-ear cress)]
		STMEA84	1.69002	Methionine synthase [Solanum tuberosum (Potato)]
		STMEW20	1.68865	Monodehydroascorbate reductase [Lycopersicon esculentum (Tomato)]
		STMGN12	1.68772	AT5g07350/T2I1_60 [Arabidopsis thaliana (Mouse-ear cress)]
		STMHE34	1.68665	At1g31300/T19E23_12 [Arabidopsis thaliana (Mouse-ear cress)]
		STMCY02	1.68633	AT4g18950/F13C5_120 [Arabidopsis thaliana (Mouse-ear cress)]
		STMFB45	1.67641	F3M18.18 [Arabidopsis thaliana (Mouse-ear cress)]
		STMDD57	1.67017	Expressed protein [Arabidopsis thaliana (Mouse-ear cress)]
		STMHW72	1.65742	Peroxidase precursor [Lycopersicon esculentum (Tomato)]
		STMET82	1.64817	Hypothetical protein OSJNBa0079B15.16 [Oryza sativa (japonica cultivar-group)]
		STMEL24	1.63802	Putative dihydrolipoamide succinyltransferase [Arabidopsis thaliana (Mouse-ear cress)]
		STMHU48	1.63563	Putative dihydrolipoamide succinyltransferase [Arabidopsis thaliana (Mouse-ear cress)]
		STMHH64	1.63483	F18O14.21 [Arabidopsis thaliana (Mouse-ear cress)]
		STMIH59	1.63317	Nicotiana tabacum ORF [Nicotiana tabacum (Common tobacco)]
		STMIW05	1.63284	None
		STMGQ35	1.63189	None
		STMGF93	1.62435	Hypothetical protein At2g20190 [Arabidopsis thaliana (Mouse-ear cress)]
		STMFB80	1.61725	F3M18.18 [Arabidopsis thaliana (Mouse-ear cress)]
		STMHY61	1.61132	Plastidic phosphate translocator-like protein2 [Mesembryanthemum crystallinum (Common ice plant)]
		STMJN61	1.608	Hypothetical protein OJ1163_C07.26-2 [Oryza sativa (japonica cultivar-group)]
		STMDT39	1.60443	Putative dihydrolipoamide succinyltransferase [Arabidopsis thaliana (Mouse-ear cress)]
		STMET22	1.60416	Putative glutathione S-transferase T2 [Lycopersicon esculentum (Tomato)]
		STMIL01	1.60299	Helix-loop-helix-like protein [Oryza sativa (japonica cultivar-group)]
		STMGJ74	1.6026	Hypothetical protein [Trifolium pratense (Red clover)]
		STMEB02	1.60043	S-adenosyl-L-homocysteine hydrolase-like [Solanum tuberosum (Potato)]
		STMDO73	1.58913	None
		STMEU84	1.58747	Methionine synthase [Solanum tuberosum (Potato)]
		STMGS28	1.57434	6-phosphogluconate dehydrogenase, putative; 13029-14489 [Arabidopsis thaliana (Mouse-ear cress)]
		STMCM07	1.57366	Hypothetical protein At5g07910 [Arabidopsis thaliana (Mouse-ear cress)]
		STMIH83	1.57216	Hydrolase-like [Oryza sativa (japonica cultivar-group)]
		STMDP29	1.56948	Disulfide-isomerase-like protein [Solanum tuberosum (Potato)]
		STMDV86	1.56833	Serine hydroxymethyltransferase [Arabidopsis thaliana (Mouse-ear cress)]
		STMIU72	1.56661	Cyclopropane fatty acid synthase [Gossypium hirsutum (Upland cotton)]
		STMHF56	1.56635	Phosphoserine aminotransferase, chloroplast precursor [Arabidopsis thaliana (Mouse-ear cress)]
		STMJK22	1.56564	Similarity to AT-hook DNA-binding protein [Arabidopsis thaliana (Mouse-ear cress)]
		STMGL44	1.56017	Putative squalene epoxidase [Lycopersicon esculentum (Tomato)]
		STMHX62	1.5535	None
		STMEK55	1.55163	Probable glycosyltransferase At3g02350 [Arabidopsis thaliana (Mouse-ear cress)]
		STMJC66	1.54587	Serine/threonine protein kinase-like protein [Arabidopsis thaliana (Mouse-ear cress)]
		STMHW02	1.52932	Peroxidase [Nicotiana tabacum (Common tobacco)]
		STMEH03	1.52225	Flagellar adenylate kinase [Chlamydomonas reinhardtii]
		STMEG93	1.52102	Putative integral membrane protein [Phaseolus vulgaris (Kidney bean) (French bean)]
		STMIZ06	1.51613	Cytochrome P450 76A2 [Solanum melongena (Eggplant) (Aubergine)]
		STMCP87	1.50644	Hypothetical protein At2g07180 [Arabidopsis thaliana (Mouse-ear cress)]
		STMCJ75	1.50469	Serine hydroxymethyltransferase [Arabidopsis thaliana (Mouse-ear cress)]
		STMHJ24	1.49996	Autophagy protein ATG7 [Nicotiana benthamiana]
		STMIJ04	1.49493	Putative Septum-promoting GTP-binding protein 1 [Oryza sativa (japonica cultivar-group)]
		STMDF26	1.49344	Plasma membrane H+ATPase [Lycopersicon esculentum (Tomato)]
		STMGG91	1.49034	Hypothetical protein F6D5.3 [Arabidopsis thaliana (Mouse-ear cress)]
		STMHR44	1.43052	Arm repeat-containing protein [Nicotiana tabacum (Common tobacco)]
		STMIY06	-1.68374	Chloroplast RNA binding protein precursor [Phaseolus vulgaris (Kidney bean) (French bean)]
		STMIG38	-1.72919	30S ribosomal protein S6, chloroplast precursor [Spinacia oleracea (Spinach)]
		STMIR90	-1.74342	None
		STMHK80	-1.74668	Subtilisin-like protease precursor [Arabidopsis thaliana (Mouse-ear cress)]
		STMGE30	-1.76163	Gb|AAF24840.1 [Arabidopsis thaliana (Mouse-ear cress)]
		STMHQ72	-1.76377	Putative thioredoxin reductase [Arabidopsis thaliana (Mouse-ear cress)]
		STMIZ28	-1.76408	Homeobox-leucine zipper protein HAT22 [Arabidopsis thaliana (Mouse-ear cress)]
		STMIF26	-1.76559	Metallothionein-like protein type 2 A (LeMT(A)) [Lycopersicon esculentum (Tomato)]
		STMGS74	-1.80157	Putative alpha-galactosidase [Arabidopsis thaliana (Mouse-ear cress)]
		STMCV20	-1.80455	None
		STMEZ31	-1.80894	Hypothetical protein F16A16.150 [Arabidopsis thaliana (Mouse-ear cress)]
		STMCP81	-1.8203	Phosphoribulokinase [Oryza sativa (indica cultivar-group)]
		STMEY02	-1.8203	AlaT1 [Vitis vinifera (Grape)]
		STMCJ19	-1.82541	Cytochrome P450 76B1 [Helianthus tuberosus (Jerusalem artichoke)]
		STMET04	-1.82593	Chlorophyll a-b binding protein 8, chloroplast precursor [Lycopersicon esculentum (Tomato)]
		STMCX09	-1.85145	L1 protein [Arabidopsis thaliana (Mouse-ear cress)]
		STMHY51	-1.86266	Hypothetical protein OJ1714_H10.123 [Oryza sativa (japonica cultivar-group)]
		STMIW46	-1.86266	DNA binding protein WRKY2 [Vitis vinifera (Grape)]
		STMIR73	-1.87745	Emb|CAB72194.1 [Arabidopsis thaliana (Mouse-ear cress)]
		STMGV01	-1.87822	None
		STMIT14	-1.88605	AT5g08050/F13G24_250 [Arabidopsis thaliana (Mouse-ear cress)]
		STMCD23	-1.89186	OSJNBa0035M09.17 protein [Oryza sativa (japonica cultivar-group)]
		STMCX92	-1.89531	None
		STMFB24	-1.90092	Ribulose bisphosphate carboxylase small chains, chloroplast precursor (EC 4.1.1.39) (RuBisCO small subunits) [Contains: Ribulose bisphosphate carboxylase small chain P1; Ribulose bisphosphate carboxylase small chain P2; Ribulose bisphosphate carboxylase s
		STMIR27	-1.90242	Ribulose bisphosphate carboxylase small chains, chloroplast precursor (EC 4.1.1.39) (RuBisCO small subunits) [Contains: Ribulose bisphosphate carboxylase small chain P1; Ribulose bisphosphate carboxylase small chain P2; Ribulose bisphosphate carboxylase s
		STMHS88	-1.90494	None
		STMCS93	-1.91309	Hypothetical protein At4g26850 [Arabidopsis thaliana (Mouse-ear cress)]
		STMJB75	-1.91495	Plasma membrane polypeptide [Nicotiana tabacum (Common tobacco)]
		STMEQ11	-1.92479	Chaperone protein dnaJ 20, chloroplast precursor [Arabidopsis thaliana (Mouse-ear cress)]
		STMCX90	-1.92622	Putative serine carboxypeptidase precursor [Pisum sativum (Garden pea)]
		STMJG96	-1.93679	Glyceraldehyde-3-phosphate dehydrogenase A, chloroplast precursor [Nicotiana tabacum (Common tobacco)]
		STMCV09	-1.93776	Photosystem II core complex proteins psbY, chloroplast precursor (L- arginine metabolising enzyme) (L-AME) [Contains: Photosystem II protein psbY-1 (psbY-A1); Photosystem II protein psbY-2 (psbY-A2)] [Spinacia oleracea (Spinach)]
		STMCQ17	-1.94627	Emb|CAB75797.1 [Arabidopsis thaliana (Mouse-ear cress)]
		STMCV10	-1.96476	Phytoene synthase, chloroplast precursor [Capsicum annuum (Bell pepper)]
		STMJO33	-1.97075	None
		STMEV03	-1.99234	Putative rubredoxin [Oryza sativa (japonica cultivar-group)]
		STMEV50	-2.00723	OSJNBa0091D06.25 protein [Oryza sativa (Rice)]
		STMGZ02	-2.02641	UDP-Glc-4-epimerase [Solanum tuberosum (Potato)]
		STMIL65	-2.03793	Remorin 2 [Lycopersicon esculentum (Tomato)]
		STMHP05	-2.0443	None
		STMIX38	-2.09741	Hypothetical protein F5A18.6 [Arabidopsis thaliana (Mouse-ear cress)]
		STMIF70	-2.17601	Putative DnaJ protein [Malus domestica (Apple) (Malus sylvestris)]
		STMCV74	-2.275	NAD-dependent epimerase/dehydratase family protein-like protein [Solanum tuberosum (Potato)]
		STMGZ48	-2.41269	UDP-Glc-4-epimerase [Solanum tuberosum (Potato)]
		STMCX84	-2.53355	None
		STMCX03	-2.54127	Ribulose bisphosphate carboxylase small chains, chloroplast precursor (EC 4.1.1.39) (RuBisCO small subunits) [Contains: Ribulose bisphosphate carboxylase small chain P1; Ribulose bisphosphate carboxylase small chain P2; Ribulose bisphosphate carboxylase s
		STMCS78	-2.65143	None
		STMCZ35	-2.67489	Photosystem I reaction center subunit IV A, chloroplast precursor (PSI-E A) [Contains: Photosystem I reaction center subunit IV A isoform 2] [Nicotiana sylvestris (Wood tobacco)]
		STMCZ53	-2.6764	Putative chloroplast thiazole biosynthetic protein [Nicotiana tabacum (Common tobacco)]
		STMCU08	-2.91063	Oxygen-evolving enhancer protein 1, chloroplast precursor [Solanum tuberosum (Potato)]
		STMCS27	-2.92055	None
		STMCY78	-2.95876	Oxygen-evolving enhancer protein 1, chloroplast precursor [Lycopersicon esculentum (Tomato)]

## Sheet: ETI specific genes 6 hpi
ETI modified genes (leaf samples were infiltrated with P. syringae 61 ) whose activities did not changed during PTI (leaf samples were infiltrated with P. syringae 61 hrcC mutant ) at 6 hpi
aEST identifier of NCBI EST database (http://www.ncbi.nlm.nih.gov/nucest/)
b gene expression in log2 transformed form compared to water infiltrated control
		ida	Fold-changeb	Similarity, Function
		STMGX55	3.002	Avr9/Cf-9 rapidly elicited protein 74 [Nicotiana tabacum (Common tobacco)]
		STMJC65	2.83615	None
		STMJC42	2.81217	None
		STMHS15	2.7662	Harpin inducing protein 1-like 9 [Nicotiana tabacum (Common tobacco)]
		STMHX78	2.70455	Glutaredoxin-like [Oryza sativa (japonica cultivar-group)]
		STMFA36	2.67685	unknown protein [Arabidopsis thaliana]
		STMJP67	2.64041	None
		STMJO26	2.59689	T23E18.10 [Arabidopsis thaliana (Mouse-ear cress)]
		STMHY26	2.57718	Avr9/Cf-9 rapidly elicited protein 76 [Nicotiana tabacum (Common tobacco)]
		STMHZ24	2.56568	MutT domain protein-like [Oryza sativa (japonica cultivar-group)]
		STMEA44	2.56393	None
		STMCK75	2.5368	None
		STMEY26	2.52465	A_TM018A10.6 protein [Arabidopsis thaliana (Mouse-ear cress)]
		STMHY91	2.50814	Calcium-binding allergen Ole e 8 [Olea europaea (Common olive)]
		STMGY50	2.48512	None
		STMJL34	2.47043	OSJNBa0065B15.8 protein [Oryza sativa (japonica cultivar-group)]
		STMDZ40	2.42985	Trehalose-phosphate phosphatase [Nicotiana tabacum (Common tobacco)]
		STMDP77	2.35348	None
		STMHG95	2.34574	MATE efflux family protein, putative [Oryza sativa (japonica cultivar-group)]
		STMJP14	2.33995	Hypothetical protein [Arabidopsis thaliana (Mouse-ear cress)]
		STMES24	2.31871	Prephenate dehydratase [Ipomoea trifida (Morning glory)]
		STMIO40	2.30948	NtEIG-E80 protein [Nicotiana tabacum (Common tobacco)]
		STMJB47	2.3007	Benzoyl coenzyme A: benzyl alcohol benzoyl transferase [Petunia hybrida (Petunia)]
		STMEZ40	2.2964	Hypothetical protein P0694A04.20 [Oryza sativa (japonica cultivar-group)]
		STMFA02	2.2852	Hypothetical protein AT4g36860 [Arabidopsis thaliana (Mouse-ear cress)]
		STMGZ62	2.26874	Hypothetical protein At5g23590 [Arabidopsis thaliana (Mouse-ear cress)]
		STMIF91	2.22018	Hypothetical protein [Arabidopsis thaliana (Mouse-ear cress)]
		STMIF50	2.20387	None
		STMIC26	2.16559	Putative disease resistance RPP13-like protein 4 [Arabidopsis thaliana (Mouse-ear cress)]
		STMGW78	2.15679	AT5g66920/MUD21_18 [Arabidopsis thaliana (Mouse-ear cress)]
		STMID54	2.12342	Arabidopsis thaliana genomic DNA, chromosome 5, P1 clone:MQD22 [Arabidopsis thaliana (Mouse-ear cress)]
		STMDE91	2.11794	Arginine decarboxylase 1 [Datura stramonium (Jimsonweed) (Common thornapple)]
		STMIQ44	2.11669	Lipase class 3-like [Oryza sativa (japonica cultivar-group)]
		STMGC50	2.10699	Myb-related transcription factor [Lycopersicon esculentum (Tomato)]
		STMEJ83	2.10202	T4P13.28 protein [Arabidopsis thaliana (Mouse-ear cress)]
		STMIL42	2.10065	T4P13.28 protein [Arabidopsis thaliana (Mouse-ear cress)]
		STMIU55	2.09924	None
		STMJA20	2.08171	Putative acyl-CoA synthetase [Capsicum annuum (Bell pepper)]
		STMCR03	2.08141	Hypothetical protein [Caenorhabditis elegans]
		STMGL83	2.0701	Putative p-coumaroyl 3'-hydroxylase CYP98A-C1 [Coffea canephora (Robusta coffee)]
		STMDZ53	2.03654	Expressed protein [Arabidopsis thaliana (Mouse-ear cress)]
		STMGP26	2.03652	Protein phosphatase 2C [Solanum tuberosum (Potato)]
		STMEF62	2.03383	Chitin-inducible gibberellin-responsive protein 1 [Oryza sativa (Rice)]
		STMGV72	2.0092	ATP citrate lyase b-subunit [Lupinus albus (White lupin)]
		STMCP96	2.00515	None
		STMIV50	1.99495	Extra-large G-protein [Oryza sativa (japonica cultivar-group)]
		STMEQ43	1.99167	Hypothetical protein T20K14_80 [Arabidopsis thaliana (Mouse-ear cress)]
		STMJI95	1.98962	Formin homology 2 domain-containing protein 5 [Arabidopsis thaliana (Mouse-ear cress)]
		STMEK04	1.9887	Hypothetical protein F14F18_180 [Arabidopsis thaliana (Mouse-ear cress)]
		STMED06	1.98422	Hypothetical protein [Caenorhabditis elegans]
		STMIM83	1.98246	Hypothetical protein At1g57610 [Arabidopsis thaliana (Mouse-ear cress)]
		STMGA73	1.96809	T12H1.26 protein [Arabidopsis thaliana (Mouse-ear cress)]
		STMFB94	1.96611	B12D protein [Ipomoea batatas (Sweet potato) (Batate)]
		STMEG05	1.96106	Putative calmodulin [Arabidopsis thaliana (Mouse-ear cress)]
		STMID28	1.95881	Protein At3g47550 [Arabidopsis thaliana (Mouse-ear cress)]
		STMJL27	1.94956	Chitin-inducible gibberellin-responsive protein 1 [Oryza sativa (Rice)]
		STMJD48	1.94842	GPI-anchored protein [Vigna radiata]
		STMHT01	1.9442	Hypothetical protein At2g34410 [Arabidopsis thaliana (Mouse-ear cress)]
		STMHV25	1.93697	Hypothetical protein At2g23810 [Arabidopsis thaliana (Mouse-ear cress)]
		STMCE77	1.92576	None
		STMIZ34	1.90986	Nectarin 5 [Nicotiana langsdorffii x Nicotiana sanderae (Ornemental tabacco)]
		STMIW73	1.90959	Glucan endo-1,3-beta-glucosidase A precursor (EC 3.2.1.39) ((1->3)- beta-glucan endohydrolase A) ((1->3)-beta-glucanase A) [Lycopersicon esculentum (Tomato)]
		STMIA15	1.90685	None
		STMDR65	1.9052	None
		STMIX67	1.88083	NtEIG-A1 protein [Nicotiana tabacum (Common tobacco)]
		STMGJ19	1.87959	Multidrug resistance protein 17 [Arabidopsis thaliana (Mouse-ear cress)]
		STMIF76	1.8674	Dbj|BAA95711.1 [Arabidopsis thaliana (Mouse-ear cress)]
		STMIA02	1.86697	Prolyl 4-hydroxylase alpha subunit-like protein [Arabidopsis thaliana (Mouse-ear cress)]
		STMIY53	1.86648	None
		STMCH21	1.86158	None
		STMGA56	1.85741	Glycerol-3-phosphate dehydrogenase-like protein [Oryza sativa (japonica cultivar-group)]
		STMDF40	1.85513	Epidermis-specific secreted glycoprotein EP1 precursor [Daucus carota (Carrot)]
		STMEV47	1.84381	ZPT2-13 [Petunia hybrida (Petunia)]
		STMGU22	1.83657	Hypothetical protein [Arabidopsis thaliana (Mouse-ear cress)]
		STMER18	1.83526	Lysophospholipase-like protein [Arabidopsis thaliana (Mouse-ear cress)]
		STMGF13	1.83455	None
		STMJC91	1.83166	Resistance protein SlVe1 precursor [Solanum lycopersicoides]
		STMIR96	1.8248	None
		STMEW07	1.82167	Hypothetical protein At4g24380/T22A6_210 [Arabidopsis thaliana (Mouse-ear cress)]
		STMIR07	1.81748	F24J5.8 protein [Arabidopsis thaliana (Mouse-ear cress)]
		STMGJ17	1.81586	Hypothetical protein B1097D05.32 [Oryza sativa (japonica cultivar-group)]
		STMJC11	1.81024	None
		STMJH49	1.80308	Expressed protein [Oryza sativa (japonica cultivar-group)]
		STMGL52	1.79736	OSJNBb0015D13.18 protein [Oryza sativa (Rice)]
		STMES53	1.77801	None
		STMEU14	1.7775	Heat shock protein [Lycopersicon esculentum (Tomato)]
		STMEZ87	1.77133	None
		STMIB34	1.77055	Putative glycosyltransferase [Solanum tuberosum (Potato)]
		STMEQ39	1.76915	MLO-like protein 7 [Arabidopsis thaliana (Mouse-ear cress)]
		STMEQ16	1.76594	Hypothetical protein P0419C03.10-3 [Oryza sativa (japonica cultivar-group)]
		STMCE79	1.75169	Farnesyl pyrophosphate synthase [Lycopersicon esculentum (Tomato)]
		STMEW90	1.7303	F10B6.27 [Arabidopsis thaliana (Mouse-ear cress)]
		STMEK75	1.6938	Acyl carrier protein [Capsicum chinense (Scotch bonnet) (Bonnet pepper)]
		STMGJ58	-1.87531	MZB10.9 protein [Arabidopsis thaliana (Mouse-ear cress)]
		STMEW11	-1.92021	ASR4 [Lycopersicon esculentum (Tomato)]
		STMHY93	-1.92812	F17A17.35 protein [Arabidopsis thaliana (Mouse-ear cress)]
		STMHT17	-1.95471	Putative NADH dehydrogenase [Arabidopsis thaliana (Mouse-ear cress)]
		STMCX10	-1.9831	None
		STMES77	-1.99234	Hypothetical protein [Medicago truncatula (Barrel medic)]
		STMIL12	-1.99617	GTP-binding protein, putative [Oryza sativa (japonica cultivar-group)]
		STMJF39	-1.99813	Cytochrome P450 homolog [Arabidopsis thaliana (Mouse-ear cress)]
		STMIL28	-2.0056	Arabinoxylan arabinofuranohydrolase isoenzyme AXAH-II, putative [Oryza sativa (japonica cultivar-group)]
		STMDM72	-2.00698	ATP-dependent Clp protease proteolytic subunit ClpR4, putative [Arabidopsis thaliana (Mouse-ear cress)]
		STMEN16	-2.00698	Translation releasing factor RF-1-like protein [Arabidopsis thaliana (Mouse-ear cress)]
		STMFA14	-2.0204	None
		STMCS35	-2.02349	Putative water channel protein [Lycopersicon esculentum (Tomato)]
		STMJE39	-2.02366	Sulfur [Nicotiana tabacum (Common tobacco)]
		STMCQ28	-2.02421	Ribosomal protein S5 [Spinacia oleracea (Spinach)]
		STMCY18	-2.02446	None
		STMIB46	-2.02661	T12C24.27 [Arabidopsis thaliana (Mouse-ear cress)]
		STMDC75	-2.03593	Malate dehydrogenase [Lycopersicon esculentum (Tomato)]
		STMGC72	-2.03627	Alpha-glucan water dikinase, chloroplast precursor [Solanum tuberosum (Potato)]
		STMCP03	-2.03926	Putative photosystem I reaction centre PSI-D subunit precursor [Solanum tuberosum (Potato)]
		STMEW74	-2.04898	Ci21A protein [Solanum tuberosum (Potato)]
		STMED79	-2.05021	Putative MTN3 protein [Arabidopsis thaliana (Mouse-ear cress)]
		STMEU11	-2.06361	Cathepsin B-like cysteine proteinase [Solanum tuberosum (Potato)]
		STMCN37	-2.06959	Putative NADH dehydrogenase [Arabidopsis thaliana (Mouse-ear cress)]
		STMJH69	-2.08001	Arabidopsis thaliana genomic DNA, chromosome 3, P1 clone: MSJ11 [Arabidopsis thaliana (Mouse-ear cress)]
		STMJF72	-2.08462	GTP binding protein-like [Arabidopsis thaliana (Mouse-ear cress)]
		STMHG03	-2.08638	Cryptochrome 1 [Lycopersicon esculentum (Tomato)]
		STMEQ06	-2.09711	Major intrinsic protein 2 [Solanum tuberosum (Potato)]
		STMGV06	-2.10142	Hypothetical protein At3g48200 [Arabidopsis thaliana (Mouse-ear cress)]
		STMGH86	-2.11667	Major intrinsic protein 2 [Solanum tuberosum (Potato)]
		STMHZ35	-2.1186	Plasma membrane intrinsic protein 2-1 [Pyrus communis (Pear)]
		STMCN94	-2.12025	Magnesium-protoporphyrin IX monomethyl ester [oxidative] cyclase, chloroplast precursor [Arabidopsis thaliana (Mouse-ear cress)]
		STMIW88	-2.12694	Ribulose bisphosphate carboxylase small chains, chloroplast precursor (EC 4.1.1.39) (RuBisCO small subunits) [Contains: Ribulose bisphosphate carboxylase small chain P1; Ribulose bisphosphate carboxylase small chain P2; Ribulose bisphosphate carboxylase s
		STMIW93	-2.12694	Ribulose bisphosphate carboxylase small chains, chloroplast precursor (EC 4.1.1.39) (RuBisCO small subunits) [Contains: Ribulose bisphosphate carboxylase small chain P1; Ribulose bisphosphate carboxylase small chain P2; Ribulose bisphosphate carboxylase s
		STMFB92	-2.13133	None
		STMIU30	-2.13401	None
		STMDF13	-2.13788	29 kDa ribonucleoprotein B, chloroplast precursor [Nicotiana sylvestris (Wood tobacco)]
		STMIT90	-2.13912	None
		STMEP35	-2.14258	Hypothetical protein OSJNBb0016H12.19 [Oryza sativa (japonica cultivar-group)]
		STMED94	-2.14366	Putative MTN3 protein [Arabidopsis thaliana (Mouse-ear cress)]
		STMEC54	-2.15224	29 kDa ribonucleoprotein B, chloroplast precursor [Nicotiana sylvestris (Wood tobacco)]
		STMGM44	-2.15415	Nodulin-like protein [Arabidopsis thaliana (Mouse-ear cress)]
		STMCQ63	-2.16012	Ribulose bisphosphate carboxylase small chains, chloroplast precursor (EC 4.1.1.39) (RuBisCO small subunits) [Contains: Ribulose bisphosphate carboxylase small chain P1; Ribulose bisphosphate carboxylase small chain P2; Ribulose bisphosphate carboxylase s
		STMIH34	-2.16051	Flavonoid 3',5'-hydroxylase-like; cytochrome P450 [Arabidopsis thaliana (Mouse-ear cress)]
		STMDO18	-2.16288	Drm3-like protein [Solanum tuberosum (Potato)]
		STMCX11	-2.1886	None
		STMCJ34	-2.26422	Cysteine protease [Nicotiana tabacum (Common tobacco)]
		STMGY01	-2.28492	None
		STMCV03	-2.28575	U1snRNP-specific protein, U1A [Solanum tuberosum (Potato)]
		STMEV34	-2.29846	Hypothetical protein [Medicago truncatula (Barrel medic)]
		STMIL66	-2.31064	None
		STMCM21	-2.31294	Peptidyl-prolyl cis-trans isomerase, FKBP-type, putative [Oryza sativa (japonica cultivar-group)]
		STMIM58	-2.33782	Integral membrane family protein-like [Oryza sativa (japonica cultivar-group)]
		STMCG28	-2.34031	Ribulose bisphosphate carboxylase small chains, chloroplast precursor (EC 4.1.1.39) (RuBisCO small subunits) [Contains: Ribulose bisphosphate carboxylase small chain P1; Ribulose bisphosphate carboxylase small chain P2; Ribulose bisphosphate carboxylase s
		STMCY67	-2.34219	None
		STMDF54	-2.34457	Putative MTN3 protein [Arabidopsis thaliana (Mouse-ear cress)]
		STMGC01	-2.35168	Putative MTN3 protein [Arabidopsis thaliana (Mouse-ear cress)]
		STMGL86	-2.35994	F24J5.19 protein [Arabidopsis thaliana (Mouse-ear cress)]
		STMJB45	-2.36072	Cathepsin B-like cysteine proteinase [Solanum tuberosum (Potato)]
		STMDG47	-2.41795	Pre-pro-cysteine proteinase precursor [Lycopersicon esculentum (Tomato)]
		STMDC52	-2.44443	Light harvesting chlorophyll a /b binding protein of PSII [Euglena gracilis]
		STMCU38	-2.49517	None
		STMCS42	-2.50037	60S ribosomal protein L27 [Solanum tuberosum (Potato)]
		STMCX79	-2.53206	None
		STMCQ72	-2.56758	Major intrinsic protein 1-like protein [Solanum tuberosum (Potato)]
		STMCU83	-2.61825	Hypothetical protein At1g25375 [Arabidopsis thaliana (Mouse-ear cress)]
		STMCY90	-2.65143	MFL8.1/MFL8.1 [Arabidopsis thaliana (Mouse-ear cress)]
		STMED93	-2.71605	Putative MTN3 protein [Arabidopsis thaliana (Mouse-ear cress)]
		STMGY49	-2.75128	None
		STMCY11	-2.78408	2-isopropylmalate synthase B [Lycopersicon pennellii (Tomato)]
		STMCS63	-2.79941	None
		STMCM49	-2.81324	Photosystem II 10 kDa polypeptide, chloroplast precursor [Lycopersicon esculentum (Tomato)]
		STMCV43	-2.83162	Ania-6a type cyclin [Arabidopsis thaliana (Mouse-ear cress)]
		STMJG56	-2.86988	Putative MTN3 protein [Arabidopsis thaliana (Mouse-ear cress)]
		STMHL75	-2.96513	Vacuolar processing enzyme-1a [Nicotiana tabacum (Common tobacco)]
		STMFB17	-3.07704	Ribulose bisphosphate carboxylase small chains, chloroplast precursor (EC 4.1.1.39) (RuBisCO small subunits) [Contains: Ribulose bisphosphate carboxylase small chain P1; Ribulose bisphosphate carboxylase small chain P2; Ribulose bisphosphate carboxylase s
		STMCU28	-3.14992	Hypothetical protein [Solanum tuberosum (Potato)]
		STMCV13	-3.2051	None
		STMCZ89	-3.36728	Acyltransferase homolog [Petunia hybrida (Petunia)]
