# Supplementary material for: Overlapping Yet Response-Specific Transcriptome Alterations Characterize the Nature of Tobacco–Pseudomonas syringae Interactions
Source: Front Plant Sci. 2016 Mar 7;7:251. doi: 10.3389/fpls.2016.00251 (PMC4779890; doi:10.3389/fpls.2016.00251)
Supplement: Supplementary file 7 [file Table7.XLS]

## Sheet: A
Table S7. Gene enrichment results of treatment specific genes. Potato EST sequences associated with microarray identifiers were downloaded from NCBI EST database (http://www.ncbi.nlm.nih.gov/nucest/). Using these sequences BLAST X searches were performed with default settings to find Arabidopsis homologs in TAIR10 Proteins. The best homologs were used for enrichment analysis. Enrichment analyses …
FDR<0.05 were selected as significant enrichment
A) Gene enrichment results of up-regulated ETI specific genes at 6 hpi (P. syringae 61 infiltrated)
GO_acc	term_type	Term	queryitem	querytotal	bgitem	bgtotal	pvalue	FDR	entries
GO:0009611	P	response to wounding	11	90	340	28397	1.5e-08	1.8e-05	// AT5G20230 // AT1G74450 // AT2G40890 // AT4G29780 // AT4G24380 // AT2G23810 // AT2G46500 // AT4G34710 // AT4G02380 // AT2G47800 // AT1G28480
GO:0009620	P	response to fungus	12	90	499	28397	7.5e-08	4.6e-05	// AT3G20200 // AT3G48990 // AT5G20230 // AT1G33110 // AT3G57260 // AT4G24380 // AT2G23810 // AT2G46500 // AT4G34710 // AT4G02380 // AT1G28480 // AT2G38470
GO:0010200	P	response to chitin	11	90	421	28397	1.2e-07	5e-05	// AT5G46910 // AT1G66160 // AT2G38470 // AT1G74450 // AT5G11650 // AT2G27310 // AT3G57260 // AT4G29780 // AT2G23810 // AT2G46500 // AT2G37430
GO:0006952	P	defense response	20	90	1653	28397	2.1e-07	6.3e-05	// AT3G28480 // AT1G47890 // AT1G66160 // AT3G48990 // AT5G20230 // AT5G06320 // AT1G65690 // AT2G27310 // AT3G50950 // AT3G57260 // AT2G23810 // AT2G46500 // AT4G37980 // AT4G34710 // AT4G02380 // AT5G65970 // AT2G47800 // AT2G37430 // AT1G28480 // AT2G38470
GO:0050896	P	response to stimulus	42	90	6292	28397	2.5e-07	6.3e-05	// AT5G16600 // AT2G41540 // AT5G06320 // AT1G14870 // AT2G27310 // AT3G50950 // AT2G23460 // AT4G29780 // AT2G23810 // AT4G37050 // AT5G48150 // AT2G37430 // AT2G38470 // AT1G66160 // AT1G33110 // AT2G40890 // AT4G37980 // AT5G47650 // AT2G46500 // AT4G02380 // AT5G65970 // AT3G28480 // AT1G47890 // AT5G11650 // AT3G48990 // AT5G20230 // AT3G62150 // AT5G47770 // AT3G05290 // AT3G61640 // AT3G57…
GO:0051707	P	response to other organism	18	90	1421	28397	4.9e-07	0.0001	// AT3G28480 // AT3G20200 // AT1G47890 // AT3G48990 // AT5G20230 // AT5G06320 // AT1G33110 // AT3G57260 // AT4G24380 // AT1G65690 // AT2G23810 // AT2G46500 // AT4G37980 // AT4G34710 // AT4G02380 // AT2G47800 // AT1G28480 // AT2G38470
GO:0051704	P	multi-organism process	20	90	1820	28397	9.3e-07	0.00016	// AT3G28480 // AT3G20200 // AT1G47890 // AT3G48990 // AT5G20230 // AT5G06320 // AT1G33110 // AT4G27300 // AT3G57260 // AT4G24380 // AT1G65690 // AT2G23810 // AT2G46500 // AT4G37980 // AT4G34710 // AT5G15470 // AT4G02380 // AT2G47800 // AT1G28480 // AT2G38470
GO:0009607	P	response to biotic stimulus	19	90	1687	28397	1.3e-06	0.0002	// AT3G28480 // AT3G20200 // AT1G47890 // AT3G48990 // AT5G20230 // AT5G06320 // AT1G33110 // AT3G05290 // AT3G57260 // AT4G24380 // AT1G65690 // AT2G23810 // AT2G46500 // AT4G37980 // AT4G34710 // AT4G02380 // AT2G47800 // AT1G28480 // AT2G38470
GO:0006950	P	response to stress	31	90	4089	28397	1.7e-06	0.00023	// AT2G38470 // AT5G06320 // AT1G14870 // AT2G27310 // AT3G50950 // AT4G29780 // AT2G23810 // AT2G37430 // AT2G41540 // AT1G66160 // AT1G65690 // AT2G40890 // AT4G37980 // AT5G47650 // AT2G46500 // AT4G02380 // AT5G65970 // AT3G28480 // AT1G47890 // AT3G48990 // AT5G20230 // AT5G47770 // AT3G05290 // AT5G27200 // AT3G57260 // AT1G74450 // AT1G08250 // AT4G24380 // AT4G34710 // AT2G47800 // AT1G28…
GO:0002679	P	respiratory burst during defense response	6	90	121	28397	3.2e-06	0.00028	// AT1G66160 // AT2G38470 // AT2G27310 // AT3G57260 // AT2G46500 // AT2G37430
GO:0002376	P	immune system process	14	90	984	28397	2.9e-06	0.00028	// AT3G28480 // AT1G66160 // AT2G38470 // AT5G06320 // AT1G65690 // AT2G27310 // AT3G57260 // AT2G46500 // AT4G37980 // AT4G34710 // AT4G02380 // AT2G47800 // AT2G37430 // AT1G28480
GO:0045730	P	respiratory burst	6	90	121	28397	3.2e-06	0.00028	// AT1G66160 // AT2G38470 // AT2G27310 // AT3G57260 // AT2G46500 // AT2G37430
GO:0006955	P	immune response	14	90	984	28397	2.9e-06	0.00028	// AT3G28480 // AT1G66160 // AT2G38470 // AT5G06320 // AT1G65690 // AT2G27310 // AT3G57260 // AT2G46500 // AT4G37980 // AT4G34710 // AT4G02380 // AT2G47800 // AT2G37430 // AT1G28480
GO:0042221	P	response to chemical stimulus	30	90	3978	28397	2.9e-06	0.00028	// AT5G16600 // AT2G41540 // AT1G14870 // AT2G23460 // AT4G29780 // AT2G23810 // AT4G37050 // AT2G37430 // AT2G38470 // AT1G66160 // AT1G33110 // AT2G27310 // AT5G47650 // AT2G46500 // AT4G02380 // AT1G47890 // AT3G48990 // AT5G20230 // AT3G62150 // AT5G11650 // AT3G05290 // AT3G57260 // AT3G20200 // AT5G46910 // AT4G00880 // AT1G74450 // AT4G24380 // AT4G34710 // AT2G47800 // AT1G28480
GO:0010033	P	response to organic substance	24	90	2754	28397	3.7e-06	0.0003	// AT5G16600 // AT2G38470 // AT2G23460 // AT4G29780 // AT2G23810 // AT4G37050 // AT2G37430 // AT1G66160 // AT2G27310 // AT2G46500 // AT4G02380 // AT1G47890 // AT5G20230 // AT3G62150 // AT5G11650 // AT3G05290 // AT3G57260 // AT3G20200 // AT5G46910 // AT4G00880 // AT1G74450 // AT4G24380 // AT4G34710 // AT1G28480
GO:0042398	P	cellular amino acid derivative biosynthetic process	10	90	534	28397	8.7e-06	0.00063	// AT2G40890 // AT5G47770 // AT2G27310 // AT3G57260 // AT4G24380 // AT2G23810 // AT4G37980 // AT4G34710 // AT2G37430 // AT1G28480
GO:0045087	P	innate immune response	13	90	930	28397	8.2e-06	0.00063	// AT3G28480 // AT1G66160 // AT2G38470 // AT1G65690 // AT2G27310 // AT3G57260 // AT2G46500 // AT4G37980 // AT4G34710 // AT4G02380 // AT2G47800 // AT2G37430 // AT1G28480
GO:0009743	P	response to carbohydrate stimulus	12	90	812	28397	1.1e-05	0.00075	// AT5G46910 // AT1G66160 // AT2G38470 // AT1G74450 // AT5G11650 // AT2G27310 // AT3G57260 // AT4G29780 // AT2G23810 // AT2G46500 // AT2G23460 // AT2G37430
GO:0050832	P	defense response to fungus	8	90	342	28397	1.5e-05	0.001	// AT3G48990 // AT2G38470 // AT3G57260 // AT2G23810 // AT2G46500 // AT4G02380 // AT1G28480 // AT5G20230
GO:0006575	P	cellular amino acid derivative metabolic process	11	90	714	28397	1.8e-05	0.0011	// AT3G28480 // AT2G40890 // AT5G47770 // AT2G27310 // AT3G57260 // AT4G24380 // AT2G23810 // AT4G37980 // AT4G34710 // AT2G37430 // AT1G28480
GO:0002252	P	immune effector process	7	90	273	28397	3.1e-05	0.0018	// AT1G66160 // AT2G38470 // AT5G06320 // AT2G27310 // AT3G57260 // AT2G46500 // AT2G37430
GO:0009605	P	response to external stimulus	13	90	1087	28397	4.1e-05	0.0023	// AT5G20230 // AT1G74450 // AT2G40890 // AT3G61640 // AT1G08250 // AT4G24380 // AT2G23810 // AT2G46500 // AT4G34710 // AT4G02380 // AT2G47800 // AT4G29780 // AT1G28480
GO:0043449	P	cellular alkene metabolic process	5	90	133	28397	7.8e-05	0.0034	// AT4G24380 // AT2G37430 // AT2G23810 // AT2G27310 // AT1G28480
GO:0009415	P	response to water	8	90	424	28397	6.9e-05	0.0034	// AT2G41540 // AT2G27310 // AT2G46500 // AT4G34710 // AT4G02380 // AT2G47800 // AT1G28480 // AT2G38470
GO:0009692	P	ethylene metabolic process	5	90	131	28397	7.3e-05	0.0034	// AT4G24380 // AT2G37430 // AT2G23810 // AT2G27310 // AT1G28480
GO:0009693	P	ethylene biosynthetic process	5	90	131	28397	7.3e-05	0.0034	// AT4G24380 // AT2G37430 // AT2G23810 // AT2G27310 // AT1G28480
GO:0006519	P	cellular amino acid and derivative metabolic process	14	90	1324	28397	7.6e-05	0.0034	// AT3G28480 // AT3G48990 // AT1G33110 // AT2G40890 // AT5G47770 // AT2G27310 // AT1G08250 // AT3G57260 // AT4G24380 // AT2G23810 // AT4G37980 // AT4G34710 // AT2G37430 // AT1G28480
GO:0043450	P	alkene biosynthetic process	5	90	133	28397	7.8e-05	0.0034	// AT4G24380 // AT2G37430 // AT2G23810 // AT2G27310 // AT1G28480
GO:0009627	P	systemic acquired resistance	8	90	445	28397	9.5e-05	0.004	// AT3G28480 // AT2G38470 // AT1G65690 // AT3G57260 // AT2G46500 // AT4G02380 // AT2G47800 // AT1G28480
GO:0009753	P	response to jasmonic acid stimulus	8	90	471	28397	0.00014	0.0057	// AT2G38470 // AT3G57260 // AT4G24380 // AT2G46500 // AT4G34710 // AT4G02380 // AT1G28480 // AT5G20230
GO:0034976	P	response to endoplasmic reticulum stress	7	90	352	28397	0.00015	0.0058	// AT3G28480 // AT1G65690 // AT3G57260 // AT2G46500 // AT4G02380 // AT2G47800 // AT1G28480
GO:0009719	P	response to endogenous stimulus	15	90	1615	28397	0.00017	0.0066	// AT5G16600 // AT5G20230 // AT3G62150 // AT4G00880 // AT2G27310 // AT3G57260 // AT4G29780 // AT4G24380 // AT2G46500 // AT2G23460 // AT4G34710 // AT4G02380 // AT4G37050 // AT1G28480 // AT2G38470
GO:0016265	P	death	8	90	500	28397	0.00021	0.0076	// AT2G38470 // AT3G57260 // AT2G46500 // AT4G37980 // AT4G34710 // AT4G02380 // AT5G65970 // AT1G28480
GO:0008219	P	cell death	8	90	500	28397	0.00021	0.0076	// AT2G38470 // AT3G57260 // AT2G46500 // AT4G37980 // AT4G34710 // AT4G02380 // AT5G65970 // AT1G28480
GO:0043069	P	negative regulation of programmed cell death	5	90	170	28397	0.00024	0.0084	// AT4G02380 // AT2G46500 // AT1G28480 // AT3G57260 // AT2G38470
GO:0060548	P	negative regulation of cell death	5	90	174	28397	0.00026	0.009	// AT4G02380 // AT2G46500 // AT1G28480 // AT3G57260 // AT2G38470
GO:0009867	P	jasmonic acid mediated signaling pathway	6	90	282	28397	0.00031	0.0099	// AT2G38470 // AT3G57260 // AT2G46500 // AT4G34710 // AT4G02380 // AT1G28480
GO:0071395	P	cellular response to jasmonic acid stimulus	6	90	282	28397	0.00031	0.0099	// AT2G38470 // AT3G57260 // AT2G46500 // AT4G34710 // AT4G02380 // AT1G28480
GO:0034050	P	host programmed cell death induced by symbiont	7	90	402	28397	0.00032	0.0099	// AT2G38470 // AT3G57260 // AT2G46500 // AT4G37980 // AT4G34710 // AT4G02380 // AT1G28480
GO:0009626	P	plant-type hypersensitive response	7	90	401	28397	0.00032	0.0099	// AT2G38470 // AT3G57260 // AT2G46500 // AT4G37980 // AT4G34710 // AT4G02380 // AT1G28480
GO:0009814	P	defense response, incompatible interaction	8	90	536	28397	0.00033	0.0099	// AT3G28480 // AT2G38470 // AT1G65690 // AT3G57260 // AT2G46500 // AT4G02380 // AT2G47800 // AT1G28480
GO:0009414	P	response to water deprivation	7	90	416	28397	0.00039	0.012	// AT2G38470 // AT2G27310 // AT2G46500 // AT4G34710 // AT4G02380 // AT2G47800 // AT1G28480
GO:0006629	P	lipid metabolic process	15	90	1772	28397	0.00046	0.013	// AT5G27450 // AT5G20230 // AT5G57190 // AT5G47770 // AT3G05290 // AT5G27200 // AT5G42930 // AT4G24380 // AT2G46500 // AT3G25540 // AT4G34710 // AT4G02380 // AT4G37050 // AT1G76160 // AT1G28480
GO:0009308	P	amine metabolic process	11	90	1034	28397	0.00045	0.013	// AT3G28480 // AT3G48990 // AT1G33110 // AT5G47770 // AT2G27310 // AT1G08250 // AT4G24380 // AT2G23810 // AT4G34710 // AT2G37430 // AT1G28480
GO:0000165	P	MAPKKK cascade	5	90	209	28397	0.0006	0.016	// AT4G02380 // AT2G46500 // AT1G28480 // AT3G57260 // AT2G38470
GO:0012501	P	programmed cell death	7	90	451	28397	0.00063	0.017	// AT2G38470 // AT3G57260 // AT2G46500 // AT4G37980 // AT4G34710 // AT4G02380 // AT1G28480
GO:0044283	P	small molecule biosynthetic process	15	90	1865	28397	0.00077	0.02	// AT5G20230 // AT1G33110 // AT2G40890 // AT5G47770 // AT2G27310 // AT1G08250 // AT3G57260 // AT5G27200 // AT4G24380 // AT2G23810 // AT4G37980 // AT4G34710 // AT2G37430 // AT1G28480 // AT2G38470
GO:0007243	P	protein kinase cascade	5	90	223	28397	0.0008	0.02	// AT4G02380 // AT2G46500 // AT1G28480 // AT3G57260 // AT2G38470
GO:0009737	P	response to abscisic acid stimulus	8	90	621	28397	0.00086	0.021	// AT5G16600 // AT2G27310 // AT2G23460 // AT4G37050 // AT4G34710 // AT4G02380 // AT2G46500 // AT1G28480
GO:0044106	P	cellular amine metabolic process	10	90	947	28397	0.00088	0.022	// AT3G48990 // AT1G33110 // AT5G47770 // AT2G27310 // AT1G08250 // AT4G24380 // AT2G23810 // AT4G34710 // AT2G37430 // AT1G28480
GO:0009863	P	salicylic acid mediated signaling pathway	6	90	349	28397	0.00093	0.022	// AT2G38470 // AT3G57260 // AT2G46500 // AT4G34710 // AT4G02380 // AT1G28480
GO:0009409	P	response to cold	8	90	629	28397	0.00093	0.022	// AT2G38470 // AT1G08250 // AT3G57260 // AT5G27200 // AT2G46500 // AT4G34710 // AT4G02380 // AT1G28480
GO:0071446	P	cellular response to salicylic acid stimulus	6	90	351	28397	0.00096	0.022	// AT2G38470 // AT3G57260 // AT2G46500 // AT4G34710 // AT4G02380 // AT1G28480
GO:0006555	P	methionine metabolic process	5	90	236	28397	0.001	0.023	// AT4G24380 // AT2G37430 // AT2G23810 // AT2G27310 // AT1G28480
GO:0008610	P	lipid biosynthetic process	11	90	1159	28397	0.0011	0.026	// AT5G27450 // AT5G20230 // AT5G57190 // AT5G47770 // AT5G27200 // AT4G24380 // AT1G28480 // AT4G34710 // AT4G02380 // AT1G76160 // AT3G25540
GO:0071495	P	cellular response to endogenous stimulus	9	90	815	28397	0.0012	0.026	// AT2G38470 // AT3G62150 // AT2G27310 // AT3G57260 // AT4G29780 // AT2G46500 // AT4G34710 // AT4G02380 // AT1G28480
GO:0010363	P	regulation of plant-type hypersensitive response	6	90	371	28397	0.0013	0.027	// AT2G38470 // AT3G57260 // AT2G46500 // AT4G34710 // AT4G02380 // AT1G28480
GO:0009862	P	systemic acquired resistance, salicylic acid mediated signaling pathway	5	90	251	28397	0.0013	0.028	// AT4G02380 // AT2G46500 // AT1G28480 // AT3G57260 // AT2G38470
GO:0009738	P	abscisic acid mediated signaling pathway	5	90	252	28397	0.0014	0.028	// AT4G02380 // AT2G46500 // AT2G27310 // AT4G34710 // AT1G28480
GO:0023033	P	signaling pathway	7	90	519	28397	0.0014	0.028	// AT3G62150 // AT2G27310 // AT2G23460 // AT4G29780 // AT2G46500 // AT4G02380 // AT1G28480
GO:0080135	P	regulation of cellular response to stress	6	90	379	28397	0.0014	0.028	// AT2G38470 // AT3G57260 // AT2G46500 // AT4G34710 // AT4G02380 // AT1G28480
GO:0009628	P	response to abiotic stimulus	18	90	2635	28397	0.0015	0.029	// AT2G41540 // AT2G38470 // AT1G74450 // AT5G27200 // AT5G47770 // AT2G27310 // AT3G61640 // AT3G57260 // AT1G08250 // AT5G48150 // AT2G46500 // AT4G34710 // AT4G02380 // AT2G47800 // AT4G29780 // AT2G23810 // AT1G28480 // AT5G20230
GO:0044255	P	cellular lipid metabolic process	12	90	1395	28397	0.0016	0.03	// AT5G27450 // AT5G20230 // AT5G57190 // AT5G47770 // AT3G05290 // AT5G27200 // AT4G24380 // AT2G46500 // AT3G25540 // AT4G34710 // AT4G02380 // AT1G28480
GO:0044281	P	small molecule metabolic process	24	90	4065	28397	0.0016	0.031	// AT2G41540 // AT2G27310 // AT2G23460 // AT2G23810 // AT2G37430 // AT2G38470 // AT5G27450 // AT1G33110 // AT2G40890 // AT4G37980 // AT3G28480 // AT3G48990 // AT5G20230 // AT5G47770 // AT3G05290 // AT5G27200 // AT3G57260 // AT3G25540 // AT1G74380 // AT1G08250 // AT4G24380 // AT4G34710 // AT1G76160 // AT1G28480
GO:0006612	P	protein targeting to membrane	6	90	392	28397	0.0017	0.031	// AT2G38470 // AT3G57260 // AT2G46500 // AT4G34710 // AT4G02380 // AT1G28480
GO:0071215	P	cellular response to abscisic acid stimulus	5	90	267	28397	0.0017	0.032	// AT4G02380 // AT2G46500 // AT2G27310 // AT4G34710 // AT1G28480
GO:0043067	P	regulation of programmed cell death	6	90	397	28397	0.0018	0.033	// AT2G38470 // AT3G57260 // AT2G46500 // AT4G34710 // AT4G02380 // AT1G28480
GO:0031348	P	negative regulation of defense response	5	90	273	28397	0.0019	0.035	// AT4G02380 // AT2G46500 // AT1G28480 // AT3G57260 // AT2G38470
GO:0010941	P	regulation of cell death	6	90	405	28397	0.002	0.035	// AT2G38470 // AT3G57260 // AT2G46500 // AT4G34710 // AT4G02380 // AT1G28480
GO:0006520	P	cellular amino acid metabolic process	9	90	882	28397	0.002	0.036	// AT3G48990 // AT1G33110 // AT2G27310 // AT1G08250 // AT4G24380 // AT2G23810 // AT4G34710 // AT2G37430 // AT1G28480
GO:0009066	P	aspartate family amino acid metabolic process	5	90	278	28397	0.0021	0.036	// AT4G24380 // AT2G37430 // AT2G23810 // AT2G27310 // AT1G28480
GO:0045088	P	regulation of innate immune response	6	90	415	28397	0.0022	0.038	// AT2G38470 // AT3G57260 // AT2G46500 // AT4G34710 // AT4G02380 // AT1G28480
GO:0050776	P	regulation of immune response	6	90	419	28397	0.0023	0.038	// AT2G38470 // AT3G57260 // AT2G46500 // AT4G34710 // AT4G02380 // AT1G28480
GO:0002682	P	regulation of immune system process	6	90	419	28397	0.0023	0.038	// AT2G38470 // AT3G57260 // AT2G46500 // AT4G34710 // AT4G02380 // AT1G28480
GO:0043436	P	oxoacid metabolic process	15	90	2103	28397	0.0025	0.041	// AT3G28480 // AT3G48990 // AT5G20230 // AT1G33110 // AT3G05290 // AT2G27310 // AT1G08250 // AT3G57260 // AT5G27200 // AT4G24380 // AT2G23810 // AT4G34710 // AT2G37430 // AT1G28480 // AT2G38470
GO:0019752	P	carboxylic acid metabolic process	15	90	2103	28397	0.0025	0.041	// AT3G28480 // AT3G48990 // AT5G20230 // AT1G33110 // AT3G05290 // AT2G27310 // AT1G08250 // AT3G57260 // AT5G27200 // AT4G24380 // AT2G23810 // AT4G34710 // AT2G37430 // AT1G28480 // AT2G38470
GO:0006082	P	organic acid metabolic process	15	90	2105	28397	0.0025	0.041	// AT3G28480 // AT3G48990 // AT5G20230 // AT1G33110 // AT3G05290 // AT2G27310 // AT1G08250 // AT3G57260 // AT5G27200 // AT4G24380 // AT2G23810 // AT4G34710 // AT2G37430 // AT1G28480 // AT2G38470
GO:0042180	P	cellular ketone metabolic process	15	90	2123	28397	0.0028	0.044	// AT3G28480 // AT3G48990 // AT5G20230 // AT1G33110 // AT3G05290 // AT2G27310 // AT1G08250 // AT3G57260 // AT5G27200 // AT4G24380 // AT2G23810 // AT4G34710 // AT2G37430 // AT1G28480 // AT2G38470
GO:0006633	P	fatty acid biosynthetic process	5	90	303	28397	0.003	0.046	// AT4G24380 // AT4G34710 // AT5G20230 // AT1G28480 // AT5G27200
GO:0009755	P	hormone-mediated signaling pathway	7	90	600	28397	0.0031	0.048	// AT3G62150 // AT2G27310 // AT4G29780 // AT2G46500 // AT4G34710 // AT4G02380 // AT1G28480
GO:0005886	C	plasma membrane	30	90	3740	28397	8.1e-07	0.00012	// AT5G56170 // AT1G67060 // AT5G06320 // AT1G14870 // AT2G23460 // AT2G23810 // AT3G11590 // AT1G18210 // AT1G68690 // AT1G65690 // AT2G40890 // AT2G34790 // AT3G62150 // AT4G36860 // AT5G65970 // AT4G24290 // AT1G76160 // AT3G48990 // AT5G20230 // AT5G54650 // AT3G61640 // AT2G27080 // AT5G12010 // AT1G78830 // AT3G25540 // AT1G14880 // AT1G60200 // AT4G27300 // AT1G33110 // AT2G47800
GO:0016020	C	membrane	35	90	6122	28397	0.00015	0.011	// AT5G56170 // AT1G67060 // AT5G06320 // AT1G14870 // AT2G23460 // AT2G23810 // AT3G11590 // AT1G18210 // AT1G68690 // AT1G33110 // AT2G40890 // AT2G34790 // AT3G62150 // AT4G36860 // AT5G65970 // AT4G24290 // AT3G28480 // AT1G76160 // AT3G48990 // AT5G20230 // AT5G54650 // AT3G05290 // AT3G61640 // AT2G27080 // AT5G12010 // AT1G78830 // AT3G25540 // AT1G65690 // AT1G14880 // AT5G57190 // AT1G74…
GO:0005773	C	vacuole	10	90	855	28397	0.0004	0.02	// AT3G28480 // AT1G18210 // AT5G20230 // AT5G57190 // AT5G06320 // AT3G62150 // AT3G57260 // AT5G12010 // AT2G47800 // AT1G14880
GO:0044459	C	plasma membrane part	11	90	1065	28397	0.00058	0.021	// AT1G76160 // AT3G48990 // AT5G20230 // AT5G06320 // AT2G34790 // AT4G27300 // AT2G23460 // AT2G23810 // AT2G27080 // AT2G47800 // AT1G78830
GO:0030054	C	cell junction	9	90	857	28397	0.0017	0.028	// AT1G76160 // AT3G48990 // AT5G06320 // AT2G34790 // AT4G27300 // AT2G23810 // AT2G27080 // AT2G47800 // AT1G78830
GO:0055044	C	symplast	9	90	852	28397	0.0016	0.028	// AT1G76160 // AT3G48990 // AT5G06320 // AT2G34790 // AT4G27300 // AT2G23810 // AT2G27080 // AT2G47800 // AT1G78830
GO:0005911	C	cell-cell junction	9	90	854	28397	0.0016	0.028	// AT1G76160 // AT3G48990 // AT5G06320 // AT2G34790 // AT4G27300 // AT2G23810 // AT2G27080 // AT2G47800 // AT1G78830
GO:0044464	C	cell part	82	90	22455	28397	0.0019	0.028	// AT5G17540 // AT5G56170 // AT1G11060 // AT1G67060 // AT5G06320 // AT1G14870 // AT1G74450 // AT1G07160 // AT5G04170 // AT3G50950 // AT2G23460 // AT1G08250 // AT3G22240 // AT5G51460 // AT2G23810 // AT5G40690 // AT3G11590 // AT2G38470 // AT2G37430 // AT3G23930 // AT1G55790 // AT2G41540 // AT5G27450 // AT1G66160 // AT1G18210 // AT1G68690 // AT1G44080 // AT1G78510 // AT3G23370 // AT2G40890 // AT5G23…
GO:0005623	C	cell	82	90	22455	28397	0.0019	0.028	// AT5G17540 // AT5G56170 // AT1G11060 // AT1G67060 // AT5G06320 // AT1G14870 // AT1G74450 // AT1G07160 // AT5G04170 // AT3G50950 // AT2G23460 // AT1G08250 // AT3G22240 // AT5G51460 // AT2G23810 // AT5G40690 // AT3G11590 // AT2G38470 // AT2G37430 // AT3G23930 // AT1G55790 // AT2G41540 // AT5G27450 // AT1G66160 // AT1G18210 // AT1G68690 // AT1G44080 // AT1G78510 // AT3G23370 // AT2G40890 // AT5G23…
GO:0009506	C	plasmodesma	9	90	852	28397	0.0016	0.028	// AT1G76160 // AT3G48990 // AT5G06320 // AT2G34790 // AT4G27300 // AT2G23810 // AT2G27080 // AT2G47800 // AT1G78830
GO:0005794	C	Golgi apparatus	9	90	949	28397	0.0033	0.043	// AT3G28480 // AT5G06320 // AT1G74380 // AT2G34410 // AT5G15470 // AT2G47800 // AT2G23810 // AT1G78830 // AT3G25540
GO:0044437	C	vacuolar part	6	90	486	28397	0.0047	0.049	// AT3G28480 // AT5G12010 // AT5G57190 // AT5G06320 // AT3G62150 // AT2G47800
GO:0005774	C	vacuolar membrane	6	90	483	28397	0.0046	0.049	// AT3G28480 // AT5G12010 // AT5G57190 // AT5G06320 // AT3G62150 // AT2G47800
GO:0044425	C	membrane part	16	90	2448	28397	0.0043	0.049	// AT1G76160 // AT5G56170 // AT3G48990 // AT5G20230 // AT5G06320 // AT2G34790 // AT3G61640 // AT2G23460 // AT4G27300 // AT1G74380 // AT2G23810 // AT2G27080 // AT5G65970 // AT2G47800 // AT1G78830 // AT3G25540

## Sheet: B
B ) Gene enrichment results of down-regulated ETI specific genes at 6 hpi (P. syringae 61 infiltrated)
GO_acc	term_type	Term (piros a 61 spec)	queryitem	querytotal	bgitem	bgtotal	pvalue	FDR	entries
GO:0015979	P	photosynthesis	10	67	435	28397	8.8e-08	8.7e-05	// AT4G09650 // AT5G38410 // AT1G67090 // AT1G03130 // AT1G79040 // AT3G08010 // AT4G18480 // AT5G58330 // AT2G37220 // AT2G34420
GO:0006091	P	generation of precursor metabolites and energy	11	67	730	28397	1.2e-06	0.00039	// AT1G03130 // AT1G79040 // AT5G58330 // AT5G60360 // AT3G08010 // AT3G15840 // AT4G09650 // AT4G23400 // AT2G37220 // AT2G34420 // AT5G10860
GO:0051179	P	localization	25	67	3819	28397	8.8e-07	0.00039	// AT3G48740 // AT5G57960 // AT1G79040 // AT4G17040 // AT4G08920 // AT1G56220 // AT3G62910 // AT1G01620 // AT4G32940 // AT5G23940 // AT3G48200 // AT1G68570 // AT4G09650 // AT3G08010 // AT5G10860 // AT5G50790 // AT2G33800 // AT2G30520 // AT1G12740 // AT2G37170 // AT4G23400 // AT1G03130 // AT3G49490 // AT5G60360 // AT5G22900
GO:0009628	P	response to abiotic stimulus	20	67	2635	28397	1.8e-06	0.00044	// AT4G09650 // AT3G53460 // AT4G08920 // AT5G08740 // AT1G67090 // AT3G48740 // AT2G30520 // AT1G79040 // AT3G08010 // AT1G10760 // AT5G60360 // AT2G33800 // AT2G47580 // AT5G38410 // AT2G37170 // AT1G01620 // AT4G23400 // AT2G37220 // AT2G26430 // AT5G10860
GO:0006812	P	cation transport	11	67	813	28397	3.3e-06	0.00065	// AT4G08920 // AT3G48740 // AT1G79040 // AT1G03130 // AT1G01620 // AT5G60360 // AT5G22900 // AT2G30520 // AT4G09650 // AT1G12740 // AT3G08010
GO:0009657	P	plastid organization	8	67	398	28397	5e-06	0.00082	// AT3G62910 // AT3G28460 // AT5G58330 // AT3G48200 // AT3G12080 // AT3G09050 // AT4G09650 // AT3G08010
GO:0016043	P	cellular component organization	21	67	3141	28397	6.8e-06	0.00096	// AT5G10860 // AT1G79040 // AT4G08920 // AT3G48740 // AT3G62910 // AT3G28460 // AT5G57960 // AT3G03490 // AT4G32940 // AT5G60360 // AT4G09650 // AT3G49490 // AT5G23940 // AT2G30520 // AT3G48200 // AT3G12080 // AT3G09050 // AT5G58330 // AT3G08010 // AT4G23400 // AT5G15290
GO:0008152	P	metabolic process	50	67	13633	28397	8.5e-06	0.001	// AT4G16190 // AT3G52070 // AT3G62910 // AT4G29200 // AT5G58330 // AT1G10760 // AT3G53460 // AT3G09050 // AT1G01620 // AT2G37220 // AT2G26430 // AT5G39660 // AT4G17040 // AT1G50920 // AT1G67090 // AT2G24350 // AT1G79040 // AT1G18170 // AT3G28460 // AT2G01070 // AT4G32940 // AT2G34420 // AT5G23940 // AT2G47580 // AT3G48200 // AT4G12320 // AT3G08010 // AT5G10860 // AT4G12300 // AT5G26120 // AT3G15…
GO:0019684	P	photosynthesis, light reaction	7	67	333	28397	1.5e-05	0.0015	// AT1G03130 // AT1G79040 // AT5G58330 // AT3G08010 // AT4G09650 // AT2G37220 // AT2G34420
GO:0009637	P	response to blue light	5	67	126	28397	1.5e-05	0.0015	// AT1G67090 // AT5G38410 // AT1G79040 // AT4G08920 // AT2G30520
GO:0006396	P	RNA processing	11	67	967	28397	1.6e-05	0.0015	// AT3G53460 // AT2G24350 // AT3G28460 // AT5G58330 // AT4G18480 // AT1G22760 // AT2G47580 // AT3G12080 // AT4G09650 // AT3G08010 // AT2G26430
GO:0051234	P	establishment of localization	22	67	3652	28397	2e-05	0.0017	// AT3G48740 // AT5G57960 // AT1G79040 // AT4G08920 // AT3G62910 // AT1G01620 // AT4G32940 // AT3G48200 // AT1G68570 // AT4G09650 // AT3G08010 // AT5G10860 // AT5G50790 // AT2G33800 // AT2G30520 // AT1G12740 // AT2G37170 // AT4G23400 // AT1G03130 // AT3G49490 // AT5G60360 // AT5G22900
GO:0006811	P	ion transport	11	67	1019	28397	2.7e-05	0.002	// AT4G08920 // AT3G48740 // AT1G79040 // AT1G03130 // AT1G01620 // AT5G60360 // AT5G22900 // AT2G30520 // AT4G09650 // AT1G12740 // AT3G08010
GO:0006833	P	water transport	5	67	155	28397	3.8e-05	0.0025	// AT5G10860 // AT5G60360 // AT2G37170 // AT4G23400 // AT1G01620
GO:0042044	P	fluid transport	5	67	155	28397	3.8e-05	0.0025	// AT5G10860 // AT5G60360 // AT2G37170 // AT4G23400 // AT1G01620
GO:0009987	P	cellular process	50	67	14419	28397	5.8e-05	0.0036	// AT4G16190 // AT3G52070 // AT3G48740 // AT3G62910 // AT5G57960 // AT1G10760 // AT3G53460 // AT3G09050 // AT1G01620 // AT2G37220 // AT2G34420 // AT5G15290 // AT3G03490 // AT4G17040 // AT1G50920 // AT1G67090 // AT2G24350 // AT1G79040 // AT1G18170 // AT3G28460 // AT2G01070 // AT4G32940 // AT2G26430 // AT5G23940 // AT2G47580 // AT3G48200 // AT4G09650 // AT3G08010 // AT1G22760 // AT5G26120 // AT5G39…
GO:0007030	P	Golgi organization	5	67	178	28397	7.3e-05	0.004	// AT3G48740 // AT5G60360 // AT5G10860 // AT4G23400 // AT2G30520
GO:0006996	P	organelle organization	15	67	2044	28397	7e-05	0.004	// AT3G48740 // AT3G62910 // AT3G28460 // AT5G58330 // AT3G03490 // AT5G60360 // AT3G49490 // AT2G30520 // AT3G48200 // AT3G12080 // AT3G09050 // AT4G09650 // AT3G08010 // AT4G23400 // AT5G10860
GO:0009651	P	response to salt stress	9	67	788	28397	0.0001	0.005	// AT3G48740 // AT2G47580 // AT1G01620 // AT5G60360 // AT2G26430 // AT2G30520 // AT2G37170 // AT4G23400 // AT5G10860
GO:0019252	P	starch biosynthetic process	5	67	191	28397	0.0001	0.005	// AT1G10760 // AT3G48200 // AT3G09050 // AT4G09650 // AT5G58330
GO:0006364	P	rRNA processing	6	67	324	28397	0.00013	0.0053	// AT3G28460 // AT5G58330 // AT4G18480 // AT3G12080 // AT4G09650 // AT3G08010
GO:0016072	P	rRNA metabolic process	6	67	325	28397	0.00013	0.0053	// AT3G28460 // AT5G58330 // AT4G18480 // AT3G12080 // AT4G09650 // AT3G08010
GO:0006950	P	response to stress	22	67	4089	28397	0.00011	0.0053	// AT3G53460 // AT3G48740 // AT1G10760 // AT4G16190 // AT2G37220 // AT2G26430 // AT4G17040 // AT4G08920 // AT1G67090 // AT3G28460 // AT1G01620 // AT2G47580 // AT4G09650 // AT5G10860 // AT2G33800 // AT2G30520 // AT5G56550 // AT1G12740 // AT2G37170 // AT4G23400 // AT5G08740 // AT5G60360
GO:0015674	P	di-, tri-valent inorganic cation transport	6	67	321	28397	0.00012	0.0053	// AT3G48740 // AT2G30520 // AT1G01620 // AT5G60360 // AT1G03130 // AT1G12740
GO:0034660	P	ncRNA metabolic process	7	67	481	28397	0.00015	0.0057	// AT3G62910 // AT3G28460 // AT5G58330 // AT4G18480 // AT3G12080 // AT4G09650 // AT3G08010
GO:0032879	P	regulation of localization	5	67	207	28397	0.00015	0.0057	// AT1G56220 // AT1G79040 // AT4G17040 // AT4G08920 // AT3G08010
GO:0006810	P	transport	20	67	3577	28397	0.00016	0.0057	// AT5G10860 // AT4G09650 // AT1G03130 // AT4G08920 // AT3G48740 // AT2G37170 // AT1G79040 // AT5G50790 // AT3G49490 // AT5G57960 // AT4G32940 // AT5G60360 // AT5G22900 // AT2G30520 // AT1G68570 // AT1G01620 // AT1G12740 // AT3G08010 // AT4G23400 // AT2G33800
GO:0006970	P	response to osmotic stress	9	67	842	28397	0.00017	0.0058	// AT3G48740 // AT2G47580 // AT1G01620 // AT5G60360 // AT2G26430 // AT2G30520 // AT2G37170 // AT4G23400 // AT5G10860
GO:0044237	P	cellular metabolic process	42	67	11509	28397	0.00021	0.0072	// AT4G16190 // AT3G52070 // AT3G62910 // AT5G58330 // AT1G10760 // AT3G53460 // AT3G09050 // AT1G01620 // AT2G37220 // AT2G26430 // AT5G39660 // AT4G17040 // AT1G50920 // AT1G67090 // AT2G24350 // AT1G79040 // AT1G18170 // AT3G28460 // AT2G01070 // AT2G34420 // AT5G23940 // AT2G47580 // AT3G48200 // AT4G09650 // AT3G08010 // AT5G10860 // AT5G26120 // AT3G15840 // AT2G33800 // AT2G30520 // AT3G12…
GO:0044262	P	cellular carbohydrate metabolic process	13	67	1778	28397	0.00024	0.0077	// AT1G10760 // AT4G17040 // AT5G26120 // AT3G49490 // AT5G58330 // AT4G18480 // AT5G60360 // AT3G48200 // AT3G09050 // AT4G09650 // AT3G08010 // AT4G23400 // AT5G10860
GO:0005982	P	starch metabolic process	5	67	230	28397	0.00023	0.0077	// AT1G10760 // AT3G48200 // AT3G09050 // AT4G09650 // AT5G58330
GO:0009658	P	chloroplast organization	5	67	237	28397	0.00027	0.0082	// AT3G48200 // AT3G12080 // AT3G62910 // AT3G08010 // AT3G28460
GO:0044281	P	small molecule metabolic process	21	67	4065	28397	0.00031	0.0088	// AT1G01620 // AT4G09650 // AT5G23940 // AT4G17040 // AT1G50920 // AT5G26120 // AT1G18500 // AT4G08920 // AT1G79040 // AT3G28460 // AT2G37220 // AT4G18480 // AT5G60360 // AT3G08010 // AT3G49490 // AT2G30520 // AT3G48200 // AT5G58330 // AT2G01070 // AT4G23400 // AT5G10860
GO:0016071	P	mRNA metabolic process	6	67	381	28397	0.0003	0.0088	// AT2G24350 // AT1G22760 // AT2G47580 // AT3G48200 // AT3G09050 // AT3G08010
GO:0015672	P	monovalent inorganic cation transport	5	67	245	28397	0.00031	0.0088	// AT4G09650 // AT1G79040 // AT5G22900 // AT4G08920 // AT3G08010
GO:0034470	P	ncRNA processing	6	67	387	28397	0.00033	0.009	// AT3G28460 // AT5G58330 // AT4G18480 // AT3G12080 // AT4G09650 // AT3G08010
GO:0006066	P	alcohol metabolic process	10	67	1143	28397	0.00035	0.0093	// AT4G17040 // AT5G26120 // AT1G01620 // AT4G18480 // AT5G60360 // AT3G48200 // AT4G09650 // AT2G01070 // AT4G23400 // AT5G10860
GO:0051186	P	cofactor metabolic process	8	67	753	28397	0.00041	0.011	// AT4G09650 // AT3G62910 // AT3G28460 // AT3G08010 // AT4G18480 // AT3G48200 // AT1G01620 // AT2G01070
GO:0009266	P	response to temperature stimulus	9	67	962	28397	0.00044	0.011	// AT3G53460 // AT1G67090 // AT1G10760 // AT5G60360 // AT2G33800 // AT4G09650 // AT2G37220 // AT4G23400 // AT5G10860
GO:0030001	P	metal ion transport	7	67	576	28397	0.00044	0.011	// AT3G48740 // AT2G30520 // AT1G01620 // AT5G60360 // AT5G22900 // AT1G03130 // AT1G12740
GO:0042254	P	ribosome biogenesis	6	67	437	28397	0.00062	0.015	// AT3G28460 // AT5G58330 // AT4G18480 // AT3G12080 // AT4G09650 // AT3G08010
GO:0005996	P	monosaccharide metabolic process	8	67	804	28397	0.00063	0.015	// AT4G17040 // AT5G26120 // AT4G18480 // AT5G60360 // AT3G48200 // AT4G09650 // AT4G23400 // AT5G10860
GO:0022613	P	ribonucleoprotein complex biogenesis	6	67	447	28397	0.00069	0.015	// AT3G28460 // AT5G58330 // AT4G18480 // AT3G12080 // AT4G09650 // AT3G08010
GO:0005975	P	carbohydrate metabolic process	14	67	2249	28397	0.00068	0.015	// AT1G10760 // AT4G17040 // AT5G26120 // AT4G29200 // AT3G49490 // AT5G58330 // AT4G18480 // AT5G60360 // AT3G48200 // AT3G09050 // AT4G09650 // AT3G08010 // AT4G23400 // AT5G10860
GO:0009250	P	glucan biosynthetic process	5	67	313	28397	0.00092	0.02	// AT1G10760 // AT3G48200 // AT3G09050 // AT4G09650 // AT5G58330
GO:0010035	P	response to inorganic substance	9	67	1086	28397	0.001	0.022	// AT4G16190 // AT4G17040 // AT5G08740 // AT5G60360 // AT2G33800 // AT5G56550 // AT1G12740 // AT4G23400 // AT5G10860
GO:0033692	P	cellular polysaccharide biosynthetic process	6	67	523	28397	0.0015	0.032	// AT3G49490 // AT5G58330 // AT1G10760 // AT3G48200 // AT3G09050 // AT4G09650
GO:0050896	P	response to stimulus	26	67	6292	28397	0.0016	0.032	// AT3G53460 // AT3G48740 // AT1G10760 // AT4G16190 // AT2G37220 // AT2G26430 // AT4G17040 // AT4G08920 // AT1G67090 // AT1G56220 // AT1G79040 // AT3G28460 // AT1G01620 // AT2G47580 // AT4G09650 // AT3G08010 // AT5G10860 // AT2G33800 // AT2G30520 // AT5G56550 // AT1G12740 // AT2G37170 // AT4G23400 // AT5G38410 // AT5G08740 // AT5G60360
GO:0008610	P	lipid biosynthetic process	9	67	1159	28397	0.0016	0.032	// AT4G17040 // AT3G52070 // AT3G62910 // AT1G01620 // AT4G18480 // AT5G23940 // AT3G03870 // AT4G09650 // AT2G01070
GO:0034637	P	cellular carbohydrate biosynthetic process	8	67	941	28397	0.0017	0.033	// AT1G10760 // AT3G49490 // AT5G58330 // AT4G18480 // AT3G48200 // AT3G09050 // AT4G09650 // AT3G08010
GO:0061024	P	membrane organization	6	67	543	28397	0.0018	0.035	// AT3G62910 // AT5G57960 // AT4G32940 // AT3G09050 // AT4G09650 // AT3G08010
GO:0016044	P	cellular membrane organization	6	67	543	28397	0.0018	0.035	// AT3G62910 // AT5G57960 // AT4G32940 // AT3G09050 // AT4G09650 // AT3G08010
GO:0044275	P	cellular carbohydrate catabolic process	6	67	545	28397	0.0019	0.035	// AT1G10760 // AT5G60360 // AT3G48200 // AT4G09650 // AT4G23400 // AT5G10860
GO:0051188	P	cofactor biosynthetic process	5	67	388	28397	0.0023	0.042	// AT4G18480 // AT4G09650 // AT3G62910 // AT3G08010 // AT3G28460
GO:0006073	P	cellular glucan metabolic process	5	67	388	28397	0.0023	0.042	// AT1G10760 // AT3G48200 // AT3G09050 // AT4G09650 // AT5G58330
GO:0016052	P	carbohydrate catabolic process	6	67	573	28397	0.0024	0.042	// AT1G10760 // AT5G60360 // AT3G48200 // AT4G09650 // AT4G23400 // AT5G10860
GO:0008654	P	phospholipid biosynthetic process	5	67	405	28397	0.0028	0.047	// AT4G18480 // AT3G52070 // AT3G03870 // AT4G09650 // AT4G17040
GO:0009639	P	response to red or far red light	5	67	406	28397	0.0028	0.047	// AT1G67090 // AT5G38410 // AT1G79040 // AT3G08010 // AT4G08920
GO:0000271	P	polysaccharide biosynthetic process	6	67	590	28397	0.0028	0.047	// AT3G49490 // AT5G58330 // AT1G10760 // AT3G48200 // AT3G09050 // AT4G09650
GO:0044271	P	cellular nitrogen compound biosynthetic process	7	67	804	28397	0.0029	0.048	// AT3G62910 // AT1G79040 // AT4G18480 // AT2G30520 // AT4G09650 // AT3G08010 // AT1G18500
GO:0044264	P	cellular polysaccharide metabolic process	6	67	601	28397	0.003	0.049	// AT3G49490 // AT5G58330 // AT1G10760 // AT3G48200 // AT3G09050 // AT4G09650
GO:0009579	C	thylakoid	14	67	518	28397	2.1e-11	4e-09	// AT3G53460 // AT1G67090 // AT1G03130 // AT1G79040 // AT1G18170 // AT5G58330 // AT2G33800 // AT5G08740 // AT3G15840 // AT5G38410 // AT3G09050 // AT4G09650 // AT2G37220 // AT2G34420
GO:0044434	C	chloroplast part	18	67	1211	28397	3e-10	2.8e-08	// AT1G10760 // AT3G53460 // AT4G17040 // AT5G08740 // AT1G67090 // AT1G18500 // AT1G79040 // AT1G18170 // AT5G58330 // AT4G18480 // AT2G33800 // AT1G03130 // AT3G15840 // AT5G38410 // AT3G09050 // AT4G09650 // AT2G37220 // AT2G34420
GO:0044435	C	plastid part	18	67	1252	28397	5.1e-10	3.2e-08	// AT1G10760 // AT3G53460 // AT4G17040 // AT5G08740 // AT1G67090 // AT1G18500 // AT1G79040 // AT1G18170 // AT5G58330 // AT4G18480 // AT2G33800 // AT1G03130 // AT3G15840 // AT5G38410 // AT3G09050 // AT4G09650 // AT2G37220 // AT2G34420
GO:0009536	C	plastid	30	67	4037	28397	1.7e-09	8.1e-08	// AT3G53460 // AT3G62910 // AT5G57960 // AT1G10760 // AT3G09050 // AT2G37220 // AT2G34420 // AT4G17040 // AT1G67090 // AT1G79040 // AT1G18170 // AT1G01620 // AT3G15840 // AT4G12320 // AT3G08010 // AT4G12300 // AT5G63480 // AT3G48200 // AT2G33800 // AT3G12080 // AT5G25630 // AT5G58330 // AT2G37170 // AT1G18500 // AT4G09650 // AT5G38410 // AT1G03130 // AT5G08740 // AT4G18480 // AT1G25375
GO:0031976	C	plastid thylakoid	11	67	425	28397	5.7e-09	1.4e-07	// AT3G53460 // AT1G67090 // AT1G03130 // AT1G79040 // AT1G18170 // AT5G08740 // AT2G33800 // AT3G09050 // AT4G09650 // AT2G37220 // AT2G34420
GO:0031984	C	organelle subcompartment	11	67	428	28397	6.1e-09	1.4e-07	// AT3G53460 // AT1G67090 // AT1G03130 // AT1G79040 // AT1G18170 // AT5G08740 // AT2G33800 // AT3G09050 // AT4G09650 // AT2G37220 // AT2G34420
GO:0009507	C	chloroplast	29	67	3959	28397	5.3e-09	1.4e-07	// AT3G53460 // AT3G62910 // AT5G57960 // AT1G10760 // AT3G09050 // AT2G37220 // AT2G34420 // AT4G17040 // AT1G67090 // AT1G79040 // AT1G18170 // AT1G01620 // AT3G15840 // AT4G12320 // AT3G08010 // AT4G12300 // AT5G63480 // AT3G48200 // AT2G33800 // AT3G12080 // AT5G25630 // AT5G58330 // AT2G37170 // AT1G18500 // AT4G09650 // AT5G38410 // AT1G03130 // AT5G08740 // AT4G18480
GO:0009534	C	chloroplast thylakoid	11	67	425	28397	5.7e-09	1.4e-07	// AT3G53460 // AT1G67090 // AT1G03130 // AT1G79040 // AT1G18170 // AT5G08740 // AT2G33800 // AT3G09050 // AT4G09650 // AT2G37220 // AT2G34420
GO:0055035	C	plastid thylakoid membrane	9	67	324	28397	8.7e-08	1.6e-06	// AT1G67090 // AT1G03130 // AT1G79040 // AT1G18170 // AT2G33800 // AT3G09050 // AT4G09650 // AT2G37220 // AT2G34420
GO:0009535	C	chloroplast thylakoid membrane	9	67	322	28397	8.2e-08	1.6e-06	// AT1G67090 // AT1G03130 // AT1G79040 // AT1G18170 // AT2G33800 // AT3G09050 // AT4G09650 // AT2G37220 // AT2G34420
GO:0042651	C	thylakoid membrane	9	67	341	28397	1.3e-07	2.3e-06	// AT1G67090 // AT1G03130 // AT1G79040 // AT1G18170 // AT2G33800 // AT3G09050 // AT4G09650 // AT2G37220 // AT2G34420
GO:0034357	C	photosynthetic membrane	9	67	355	28397	1.8e-07	2.7e-06	// AT1G67090 // AT1G03130 // AT1G79040 // AT1G18170 // AT2G33800 // AT3G09050 // AT4G09650 // AT2G37220 // AT2G34420
GO:0009570	C	chloroplast stroma	11	67	603	28397	1.9e-07	2.7e-06	// AT1G10760 // AT3G53460 // AT4G17040 // AT1G67090 // AT1G18500 // AT5G58330 // AT4G18480 // AT2G33800 // AT3G15840 // AT5G38410 // AT2G37220
GO:0009532	C	plastid stroma	11	67	637	28397	3.2e-07	4.2e-06	// AT1G10760 // AT3G53460 // AT4G17040 // AT1G67090 // AT1G18500 // AT5G58330 // AT4G18480 // AT2G33800 // AT3G15840 // AT5G38410 // AT2G37220
GO:0044436	C	thylakoid part	9	67	388	28397	3.8e-07	4.8e-06	// AT1G67090 // AT1G03130 // AT1G79040 // AT1G18170 // AT2G33800 // AT3G09050 // AT4G09650 // AT2G37220 // AT2G34420
GO:0044444	C	cytoplasmic part	43	67	9995	28397	1.3e-06	1.6e-05	// AT4G16190 // AT3G62910 // AT4G29200 // AT5G57960 // AT1G10760 // AT3G53460 // AT3G09050 // AT2G28305 // AT2G37220 // AT2G34420 // AT5G15290 // AT3G03490 // AT4G17040 // AT1G67090 // AT1G79040 // AT1G18170 // AT2G01070 // AT4G32940 // AT2G47580 // AT3G48200 // AT4G12320 // AT3G08010 // AT5G10860 // AT4G12300 // AT5G63480 // AT3G15840 // AT2G37210 // AT2G33800 // AT3G12080 // AT5G25630 // AT5G58…
GO:0005737	C	cytoplasm	47	67	12233	28397	7.1e-06	7.8e-05	// AT4G16190 // AT3G62910 // AT4G29200 // AT5G57960 // AT1G10760 // AT3G53460 // AT3G09050 // AT2G28305 // AT2G37220 // AT2G34420 // AT5G15290 // AT3G03490 // AT4G17040 // AT4G08920 // AT1G67090 // AT1G79040 // AT1G18170 // AT2G01070 // AT4G32940 // AT3G01920 // AT2G47580 // AT3G48200 // AT4G12320 // AT3G08010 // AT5G10860 // AT4G12300 // AT5G63480 // AT3G15840 // AT2G37210 // AT2G33800 // AT2G30…
GO:0044422	C	organelle part	21	67	3385	28397	2.2e-05	0.00021	// AT1G10760 // AT3G53460 // AT4G17040 // AT5G08740 // AT1G67090 // AT1G18500 // AT5G38410 // AT5G63480 // AT1G79040 // AT1G18170 // AT5G58330 // AT4G18480 // AT2G33800 // AT1G03130 // AT2G47580 // AT3G15840 // AT5G56550 // AT3G09050 // AT4G09650 // AT2G37220 // AT2G34420
GO:0044446	C	intracellular organelle part	21	67	3379	28397	2.1e-05	0.00021	// AT1G10760 // AT3G53460 // AT4G17040 // AT5G08740 // AT1G67090 // AT1G18500 // AT5G38410 // AT5G63480 // AT1G79040 // AT1G18170 // AT5G58330 // AT4G18480 // AT2G33800 // AT1G03130 // AT2G47580 // AT3G15840 // AT5G56550 // AT3G09050 // AT4G09650 // AT2G37220 // AT2G34420
GO:0009941	C	chloroplast envelope	8	67	573	28397	6.5e-05	0.00061	// AT5G38410 // AT4G17040 // AT1G67090 // AT1G03130 // AT5G58330 // AT1G10760 // AT4G09650 // AT2G37220
GO:0009526	C	plastid envelope	8	67	598	28397	8.7e-05	0.00078	// AT5G38410 // AT4G17040 // AT1G67090 // AT1G03130 // AT5G58330 // AT1G10760 // AT4G09650 // AT2G37220
GO:0031975	C	envelope	9	67	929	28397	0.00034	0.0028	// AT5G38410 // AT4G17040 // AT1G67090 // AT1G03130 // AT5G58330 // AT1G10760 // AT5G08740 // AT4G09650 // AT2G37220
GO:0031967	C	organelle envelope	9	67	929	28397	0.00034	0.0028	// AT5G38410 // AT4G17040 // AT1G67090 // AT1G03130 // AT5G58330 // AT1G10760 // AT5G08740 // AT4G09650 // AT2G37220
GO:0043231	C	intracellular membrane-bounded organelle	54	67	17343	28397	0.00051	0.0039	// AT4G16190 // AT3G62910 // AT4G29200 // AT5G57960 // AT1G10760 // AT5G56550 // AT3G53460 // AT3G09050 // AT2G28305 // AT2G37220 // AT2G34420 // AT5G15290 // AT3G03490 // AT4G17040 // AT1G50920 // AT1G67090 // AT1G56220 // AT1G79040 // AT1G18170 // AT2G01070 // AT4G32940 // AT2G26430 // AT2G47580 // AT3G48200 // AT1G68490 // AT4G12320 // AT3G08010 // AT5G10860 // AT4G12300 // AT5G39660 // AT5G63…
GO:0043227	C	membrane-bounded organelle	54	67	17349	28397	0.00052	0.0039	// AT4G16190 // AT3G62910 // AT4G29200 // AT5G57960 // AT1G10760 // AT5G56550 // AT3G53460 // AT3G09050 // AT2G28305 // AT2G37220 // AT2G34420 // AT5G15290 // AT3G03490 // AT4G17040 // AT1G50920 // AT1G67090 // AT1G56220 // AT1G79040 // AT1G18170 // AT2G01070 // AT4G32940 // AT2G26430 // AT2G47580 // AT3G48200 // AT1G68490 // AT4G12320 // AT3G08010 // AT5G10860 // AT4G12300 // AT5G39660 // AT5G63…
GO:0043229	C	intracellular organelle	54	67	17570	28397	0.0008	0.0056	// AT4G16190 // AT3G62910 // AT4G29200 // AT5G57960 // AT1G10760 // AT5G56550 // AT3G53460 // AT3G09050 // AT2G28305 // AT2G37220 // AT2G34420 // AT5G15290 // AT3G03490 // AT4G17040 // AT1G50920 // AT1G67090 // AT1G56220 // AT1G79040 // AT1G18170 // AT2G01070 // AT4G32940 // AT2G26430 // AT2G47580 // AT3G48200 // AT1G68490 // AT4G12320 // AT3G08010 // AT5G10860 // AT4G12300 // AT5G39660 // AT5G63…
GO:0043226	C	organelle	54	67	17578	28397	0.00081	0.0056	// AT4G16190 // AT3G62910 // AT4G29200 // AT5G57960 // AT1G10760 // AT5G56550 // AT3G53460 // AT3G09050 // AT2G28305 // AT2G37220 // AT2G34420 // AT5G15290 // AT3G03490 // AT4G17040 // AT1G50920 // AT1G67090 // AT1G56220 // AT1G79040 // AT1G18170 // AT2G01070 // AT4G32940 // AT2G26430 // AT2G47580 // AT3G48200 // AT1G68490 // AT4G12320 // AT3G08010 // AT5G10860 // AT4G12300 // AT5G39660 // AT5G63…
GO:0031090	C	organelle membrane	10	67	1327	28397	0.0011	0.0073	// AT1G67090 // AT1G03130 // AT1G79040 // AT1G18170 // AT5G08740 // AT2G33800 // AT3G09050 // AT4G09650 // AT2G37220 // AT2G34420
GO:0044464	C	cell part	62	67	22455	28397	0.0026	0.016	// AT4G16190 // AT3G48740 // AT4G29200 // AT5G57960 // AT1G10760 // AT5G56550 // AT3G53460 // AT3G09050 // AT2G28305 // AT2G01070 // AT2G34420 // AT5G15290 // AT3G03490 // AT1G79040 // AT4G17040 // AT1G50920 // AT1G67090 // AT1G56220 // AT3G62910 // AT1G18170 // AT2G37220 // AT4G32940 // AT2G26430 // AT3G01920 // AT2G47580 // AT3G48200 // AT1G68490 // AT1G68570 // AT4G12320 // AT3G08010 // AT3G28…
GO:0005623	C	cell	62	67	22455	28397	0.0026	0.016	// AT4G16190 // AT3G48740 // AT4G29200 // AT5G57960 // AT1G10760 // AT5G56550 // AT3G53460 // AT3G09050 // AT2G28305 // AT2G01070 // AT2G34420 // AT5G15290 // AT3G03490 // AT1G79040 // AT4G17040 // AT1G50920 // AT1G67090 // AT1G56220 // AT3G62910 // AT1G18170 // AT2G37220 // AT4G32940 // AT2G26430 // AT3G01920 // AT2G47580 // AT3G48200 // AT1G68490 // AT1G68570 // AT4G12320 // AT3G08010 // AT3G28…
GO:0016021	C	integral to membrane	7	67	912	28397	0.0058	0.035	// AT3G48740 // AT5G50790 // AT2G01070 // AT5G22900 // AT1G01620 // AT2G37170 // AT4G23400
GO:0031224	C	intrinsic to membrane	8	67	1174	28397	0.0064	0.038	// AT3G48740 // AT5G50790 // AT2G01070 // AT5G22900 // AT5G08740 // AT1G01620 // AT2G37170 // AT4G23400

## Sheet: C
C) Gene enrichment results of up-regulated PTI specific genes at 6 hpi (P. syringae 61 hrcC infiltrated)
GO_acc	term_type	Term	queryitem	querytotal	bgitem	bgtotal	pvalue	FDR	entries
GO:0006950	P	response to stress	35	69	4089	28397	1.3e-12	1.2e-09	// AT5G61780 // AT4G13940 // AT5G45900 // AT5G02290 // AT3G47520 // AT2G47470 // AT5G51060 // AT1G04980 // AT3G23810 // AT3G54960 // AT1G56340 // AT4G35630 // AT5G26340 // AT3G52880 // AT4G37760 // AT2G30490 // AT2G45790 // AT1G59218 // AT5G17920 // AT4G00430 // AT2G17740 // AT2G36290 // AT5G60640 // AT1G05260 // AT4G14420 // AT5G55070 // AT1G28380 // AT4G24570 // AT3G09940 // AT5G60900 // AT3G02…
GO:0009628	P	response to abiotic stimulus	25	69	2635	28397	1.1e-09	5.5e-07	// AT5G61780 // AT4G13940 // AT5G45900 // AT1G05260 // AT3G47520 // AT2G47470 // AT1G04980 // AT3G23810 // AT3G54960 // AT1G56340 // AT3G52880 // AT4G37760 // AT2G30490 // AT2G45790 // AT5G17920 // AT4G00430 // AT4G14420 // AT5G26340 // AT1G28380 // AT4G24570 // AT3G09940 // AT3G02360 // AT1G19440 // AT4G24190 // AT2G20190
GO:0010035	P	response to inorganic substance	16	69	1086	28397	6.3e-09	1.6e-06	// AT3G54960 // AT2G45790 // AT4G14420 // AT5G61780 // AT5G55070 // AT4G13940 // AT1G05260 // AT3G52880 // AT2G47470 // AT1G56340 // AT4G24190 // AT4G13930 // AT5G17920 // AT3G09940 // AT1G04980 // AT3G09270
GO:0009651	P	response to salt stress	14	69	788	28397	6.5e-09	1.6e-06	// AT2G45790 // AT5G61780 // AT5G26340 // AT4G13940 // AT1G05260 // AT3G52880 // AT2G47470 // AT1G56340 // AT1G28380 // AT4G24190 // AT5G17920 // AT3G09940 // AT3G02360 // AT3G23810
GO:0006970	P	response to osmotic stress	14	69	842	28397	1.5e-08	2.4e-06	// AT2G45790 // AT5G61780 // AT5G26340 // AT4G13940 // AT1G05260 // AT3G52880 // AT2G47470 // AT1G56340 // AT1G28380 // AT4G24190 // AT5G17920 // AT3G09940 // AT3G02360 // AT3G23810
GO:0050896	P	response to stimulus	37	69	6292	28397	1.3e-08	2.4e-06	// AT5G61780 // AT4G13940 // AT5G45900 // AT5G02290 // AT3G47520 // AT2G47470 // AT5G51060 // AT1G04980 // AT3G23810 // AT3G54960 // AT1G56340 // AT4G35630 // AT5G26340 // AT3G52880 // AT4G37760 // AT2G30490 // AT2G45790 // AT1G59218 // AT5G17920 // AT4G00430 // AT2G17740 // AT2G36290 // AT5G60640 // AT1G05260 // AT4G14420 // AT5G55070 // AT4G13930 // AT1G28380 // AT4G24570 // AT3G09940 // AT5G60…
GO:0044281	P	small molecule metabolic process	29	69	4065	28397	2.2e-08	2.6e-06	// AT5G61780 // AT4G13940 // AT3G47520 // AT2G47470 // AT5G25880 // AT1G04980 // AT3G23810 // AT3G54960 // AT4G35630 // AT2G24520 // AT3G52880 // AT4G37760 // AT2G30490 // AT2G45790 // AT5G17920 // AT2G36290 // AT5G60640 // AT4G13930 // AT3G06350 // AT1G28380 // AT5G46080 // AT4G24570 // AT3G09940 // AT3G02360 // AT1G19440 // AT4G24190 // AT5G26667 // AT3G61040 // AT3G09270
GO:0046686	P	response to cadmium ion	11	69	470	28397	2.2e-08	2.6e-06	// AT2G45790 // AT5G61780 // AT5G55070 // AT4G13940 // AT3G52880 // AT2G47470 // AT1G56340 // AT4G24190 // AT4G13930 // AT5G17920 // AT3G09270
GO:0044283	P	small molecule biosynthetic process	19	69	1865	28397	6.8e-08	5.9e-06	// AT4G35630 // AT1G19440 // AT5G61780 // AT4G24190 // AT4G13940 // AT4G24570 // AT3G52880 // AT4G37760 // AT2G47470 // AT2G45790 // AT1G28380 // AT3G61040 // AT5G46080 // AT5G17920 // AT3G09940 // AT5G25880 // AT2G30490 // AT3G23810 // AT2G36290
GO:0008152	P	metabolic process	55	69	13633	28397	6.5e-08	5.9e-06	// AT5G26667 // AT1G14390 // AT5G61780 // AT4G13940 // AT5G45900 // AT5G02290 // AT3G47520 // AT2G47470 // AT5G51060 // AT4G32300 // AT5G25880 // AT5G54680 // AT1G04980 // AT3G23810 // AT3G54960 // AT2G45790 // AT4G35630 // AT5G60900 // AT2G24520 // AT5G26340 // AT3G52880 // AT4G37760 // AT2G30490 // AT1G56340 // AT3G14225 // AT5G17920 // AT2G17740 // AT2G36290 // AT5G60640 // AT1G05260 // AT4G14…
GO:0042221	P	response to chemical stimulus	28	69	3978	28397	5.9e-08	5.9e-06	// AT5G61780 // AT4G13940 // AT5G45900 // AT1G05260 // AT2G47470 // AT5G51060 // AT1G04980 // AT3G54960 // AT1G56340 // AT5G26340 // AT3G52880 // AT4G37760 // AT2G45790 // AT5G17920 // AT4G00430 // AT2G17740 // AT5G60640 // AT4G14420 // AT5G55070 // AT4G13930 // AT1G28380 // AT4G24570 // AT3G09940 // AT5G60900 // AT3G02360 // AT4G24190 // AT1G14540 // AT3G09270
GO:0043436	P	oxoacid metabolic process	20	69	2103	28397	8.5e-08	5.9e-06	// AT3G06350 // AT4G35630 // AT1G19440 // AT5G61780 // AT4G24190 // AT4G13940 // AT4G24570 // AT3G47520 // AT3G52880 // AT2G47470 // AT2G45790 // AT1G28380 // AT3G61040 // AT4G13930 // AT3G09270 // AT5G46080 // AT5G17920 // AT3G09940 // AT5G25880 // AT3G23810
GO:0006082	P	organic acid metabolic process	20	69	2105	28397	8.7e-08	5.9e-06	// AT3G06350 // AT4G35630 // AT1G19440 // AT5G61780 // AT4G24190 // AT4G13940 // AT4G24570 // AT3G47520 // AT3G52880 // AT2G47470 // AT2G45790 // AT1G28380 // AT3G61040 // AT4G13930 // AT3G09270 // AT5G46080 // AT5G17920 // AT3G09940 // AT5G25880 // AT3G23810
GO:0019752	P	carboxylic acid metabolic process	20	69	2103	28397	8.5e-08	5.9e-06	// AT3G06350 // AT4G35630 // AT1G19440 // AT5G61780 // AT4G24190 // AT4G13940 // AT4G24570 // AT3G47520 // AT3G52880 // AT2G47470 // AT2G45790 // AT1G28380 // AT3G61040 // AT4G13930 // AT3G09270 // AT5G46080 // AT5G17920 // AT3G09940 // AT5G25880 // AT3G23810
GO:0042180	P	cellular ketone metabolic process	20	69	2123	28397	1e-07	6.4e-06	// AT3G06350 // AT4G35630 // AT1G19440 // AT5G61780 // AT4G24190 // AT4G13940 // AT4G24570 // AT3G47520 // AT3G52880 // AT2G47470 // AT2G45790 // AT1G28380 // AT3G61040 // AT4G13930 // AT3G09270 // AT5G46080 // AT5G17920 // AT3G09940 // AT5G25880 // AT3G23810
GO:0006979	P	response to oxidative stress	11	69	582	28397	1.8e-07	1.1e-05	// AT3G54960 // AT5G60640 // AT4G14420 // AT5G55070 // AT1G05260 // AT3G52880 // AT1G56340 // AT4G24190 // AT1G14540 // AT3G09940 // AT1G04980
GO:0034976	P	response to endoplasmic reticulum stress	9	69	352	28397	2.2e-07	1.3e-05	// AT3G54960 // AT4G35630 // AT4G14420 // AT4G24190 // AT2G47470 // AT1G56340 // AT1G28380 // AT2G17740 // AT1G04980
GO:0010038	P	response to metal ion	11	69	610	28397	2.8e-07	1.5e-05	// AT2G45790 // AT5G61780 // AT5G55070 // AT4G13940 // AT3G52880 // AT2G47470 // AT1G56340 // AT4G24190 // AT4G13930 // AT5G17920 // AT3G09270
GO:0009627	P	systemic acquired resistance	9	69	445	28397	1.5e-06	7.6e-05	// AT3G54960 // AT4G35630 // AT4G14420 // AT2G47470 // AT1G56340 // AT1G28380 // AT5G60900 // AT2G17740 // AT1G04980
GO:0033554	P	cellular response to stress	15	69	1473	28397	2.2e-06	0.0001	// AT3G54960 // AT4G35630 // AT3G09940 // AT4G14420 // AT4G24190 // AT5G45900 // AT1G05260 // AT3G52880 // AT2G47470 // AT1G56340 // AT1G28380 // AT4G00430 // AT5G60900 // AT2G17740 // AT1G04980
GO:0009987	P	cellular process	54	69	14419	28397	2.5e-06	0.00011	// AT5G26667 // AT1G14390 // AT5G61780 // AT4G13940 // AT5G45900 // AT5G02290 // AT3G47520 // AT2G47470 // AT5G51060 // AT4G32300 // AT5G25880 // AT5G54680 // AT1G04980 // AT3G23810 // AT3G54960 // AT2G45790 // AT4G35630 // AT2G24520 // AT5G26340 // AT3G52880 // AT4G37760 // AT2G30490 // AT1G56340 // AT1G14205 // AT5G17920 // AT4G00430 // AT2G17740 // AT2G36290 // AT5G60640 // AT1G05260 // AT4G14…
GO:0042542	P	response to hydrogen peroxide	7	69	263	28397	4.2e-06	0.00018	// AT3G54960 // AT4G14420 // AT3G52880 // AT1G56340 // AT4G24190 // AT3G09940 // AT1G04980
GO:0006094	P	gluconeogenesis	6	69	169	28397	4.3e-06	0.00018	// AT4G13940 // AT3G52880 // AT2G47470 // AT2G45790 // AT4G24190 // AT5G25880
GO:0055114	P	oxidation reduction	14	69	1364	28397	4.6e-06	0.00018	// AT1G14540 // AT1G05260 // AT3G47520 // AT3G52880 // AT4G37760 // AT2G30490 // AT3G06350 // AT3G23530 // AT3G61040 // AT5G51060 // AT3G09940 // AT5G25880 // AT2G17740 // AT3G02360
GO:0019319	P	hexose biosynthetic process	6	69	182	28397	6.5e-06	0.00024	// AT4G13940 // AT3G52880 // AT2G47470 // AT2G45790 // AT4G24190 // AT5G25880
GO:0009814	P	defense response, incompatible interaction	9	69	536	28397	6.6e-06	0.00024	// AT3G54960 // AT4G35630 // AT4G14420 // AT2G47470 // AT1G56340 // AT1G28380 // AT5G60900 // AT2G17740 // AT1G04980
GO:0046364	P	monosaccharide biosynthetic process	6	69	191	28397	8.5e-06	0.00029	// AT4G13940 // AT3G52880 // AT2G47470 // AT2G45790 // AT4G24190 // AT5G25880
GO:0046165	P	alcohol biosynthetic process	7	69	293	28397	8.3e-06	0.00029	// AT4G13940 // AT3G52880 // AT4G37760 // AT2G47470 // AT2G45790 // AT4G24190 // AT5G25880
GO:0044237	P	cellular metabolic process	46	69	11509	28397	1.1e-05	0.00035	// AT1G14390 // AT5G61780 // AT4G13940 // AT5G45900 // AT5G02290 // AT3G47520 // AT2G47470 // AT5G51060 // AT4G32300 // AT5G25880 // AT5G54680 // AT1G04980 // AT3G23810 // AT3G54960 // AT2G45790 // AT4G35630 // AT2G24520 // AT5G26340 // AT3G52880 // AT4G37760 // AT2G30490 // AT1G56340 // AT1G14205 // AT5G17920 // AT2G36290 // AT5G60640 // AT4G14420 // AT5G55070 // AT4G13930 // AT3G06350 // AT1G28…
GO:0044238	P	primary metabolic process	46	69	11717	28397	1.8e-05	0.00059	// AT5G26667 // AT1G14390 // AT5G61780 // AT4G13940 // AT5G45900 // AT5G02290 // AT3G47520 // AT2G47470 // AT3G02350 // AT4G32300 // AT5G25880 // AT5G54680 // AT1G04980 // AT3G23810 // AT3G54960 // AT2G45790 // AT4G35630 // AT5G60900 // AT2G24520 // AT3G52880 // AT4G37760 // AT2G30490 // AT1G56340 // AT3G14225 // AT5G17920 // AT2G36290 // AT5G60640 // AT1G05260 // AT4G14420 // AT4G13930 // AT3G23…
GO:0000302	P	response to reactive oxygen species	7	69	338	28397	2e-05	0.00063	// AT3G54960 // AT4G14420 // AT3G52880 // AT1G56340 // AT4G24190 // AT3G09940 // AT1G04980
GO:0006810	P	transport	22	69	3577	28397	2.4e-05	0.00073	// AT5G61780 // AT4G13940 // AT1G05260 // AT5G51060 // AT3G23810 // AT2G24520 // AT2G45790 // AT4G36610 // AT4G00430 // AT2G17740 // AT2G36290 // AT5G60640 // AT5G26340 // AT3G06350 // AT1G29310 // AT3G11320 // AT4G24570 // AT5G60900 // AT3G02360 // AT5G54840 // AT4G24190 // AT1G28380
GO:0051234	P	establishment of localization	22	69	3652	28397	3.4e-05	0.00098	// AT5G61780 // AT4G13940 // AT1G05260 // AT5G51060 // AT3G23810 // AT2G24520 // AT2G45790 // AT4G36610 // AT4G00430 // AT2G17740 // AT2G36290 // AT5G60640 // AT5G26340 // AT3G06350 // AT1G29310 // AT3G11320 // AT4G24570 // AT5G60900 // AT3G02360 // AT5G54840 // AT4G24190 // AT1G28380
GO:0009607	P	response to biotic stimulus	14	69	1687	28397	4.9e-05	0.0014	// AT3G54960 // AT4G35630 // AT4G14420 // AT4G13940 // AT5G45900 // AT5G02290 // AT2G47470 // AT1G56340 // AT1G28380 // AT3G09940 // AT5G60900 // AT2G17740 // AT1G04980 // AT3G09270
GO:0032787	P	monocarboxylic acid metabolic process	13	69	1481	28397	5.4e-05	0.0015	// AT3G06350 // AT1G19440 // AT5G61780 // AT4G24190 // AT4G13940 // AT3G52880 // AT2G47470 // AT2G45790 // AT1G28380 // AT3G61040 // AT3G09940 // AT5G25880 // AT3G09270
GO:0006006	P	glucose metabolic process	8	69	554	28397	6.4e-05	0.0017	// AT5G61780 // AT4G13940 // AT3G52880 // AT2G47470 // AT2G45790 // AT4G24190 // AT5G25880 // AT3G02360
GO:0051179	P	localization	22	69	3819	28397	6.7e-05	0.0017	// AT5G61780 // AT4G13940 // AT1G05260 // AT5G51060 // AT3G23810 // AT2G24520 // AT2G45790 // AT4G36610 // AT4G00430 // AT2G17740 // AT2G36290 // AT5G60640 // AT5G26340 // AT3G06350 // AT1G29310 // AT3G11320 // AT4G24570 // AT5G60900 // AT3G02360 // AT5G54840 // AT4G24190 // AT1G28380
GO:0045087	P	innate immune response	10	69	930	28397	8.6e-05	0.0022	// AT3G54960 // AT4G35630 // AT4G14420 // AT5G02290 // AT2G47470 // AT1G56340 // AT1G28380 // AT5G60900 // AT2G17740 // AT1G04980
GO:0019318	P	hexose metabolic process	8	69	602	28397	0.00011	0.0027	// AT5G61780 // AT4G13940 // AT3G52880 // AT2G47470 // AT2G45790 // AT4G24190 // AT5G25880 // AT3G02360
GO:0009266	P	response to temperature stimulus	10	69	962	28397	0.00011	0.0027	// AT3G54960 // AT1G56340 // AT1G19440 // AT4G14420 // AT4G13940 // AT1G05260 // AT3G47520 // AT2G45790 // AT4G24190 // AT1G04980
GO:0051716	P	cellular response to stimulus	16	69	2355	28397	0.00014	0.0031	// AT3G54960 // AT4G35630 // AT3G09940 // AT4G14420 // AT4G24190 // AT5G45900 // AT1G05260 // AT3G52880 // AT2G47470 // AT1G56340 // AT1G28380 // AT1G14540 // AT4G00430 // AT5G60900 // AT2G17740 // AT1G04980
GO:0002376	P	immune system process	10	69	984	28397	0.00014	0.0031	// AT3G54960 // AT4G35630 // AT4G14420 // AT5G02290 // AT2G47470 // AT1G56340 // AT1G28380 // AT5G60900 // AT2G17740 // AT1G04980
GO:0006955	P	immune response	10	69	984	28397	0.00014	0.0031	// AT3G54960 // AT4G35630 // AT4G14420 // AT5G02290 // AT2G47470 // AT1G56340 // AT1G28380 // AT5G60900 // AT2G17740 // AT1G04980
GO:0051707	P	response to other organism	12	69	1421	28397	0.00016	0.0033	// AT3G54960 // AT4G35630 // AT4G14420 // AT5G45900 // AT5G02290 // AT2G47470 // AT1G56340 // AT1G28380 // AT3G09940 // AT5G60900 // AT2G17740 // AT1G04980
GO:0009058	P	biosynthetic process	34	69	7962	28397	0.00015	0.0033	// AT5G61780 // AT4G13940 // AT5G45900 // AT5G02290 // AT2G47470 // AT3G02350 // AT5G25880 // AT5G54680 // AT3G23810 // AT4G35630 // AT2G24520 // AT3G52880 // AT4G37760 // AT2G30490 // AT2G45790 // AT1G14205 // AT5G17920 // AT2G36290 // AT5G60640 // AT1G05260 // AT1G28380 // AT4G24190 // AT3G11320 // AT5G46080 // AT4G24570 // AT3G09940 // AT5G60900 // AT3G57030 // AT1G19440 // AT3G23530 // AT2G20…
GO:0006952	P	defense response	13	69	1653	28397	0.00016	0.0033	// AT3G54960 // AT4G35630 // AT4G14420 // AT5G45900 // AT5G02290 // AT2G47470 // AT1G56340 // AT1G28380 // AT1G59218 // AT5G51060 // AT5G60900 // AT2G17740 // AT1G04980
GO:0006007	P	glucose catabolic process	7	69	474	28397	0.00016	0.0034	// AT5G61780 // AT4G13940 // AT3G52880 // AT2G47470 // AT2G45790 // AT4G24190 // AT3G02360
GO:0019320	P	hexose catabolic process	7	69	476	28397	0.00017	0.0034	// AT5G61780 // AT4G13940 // AT3G52880 // AT2G47470 // AT2G45790 // AT4G24190 // AT3G02360
GO:0046365	P	monosaccharide catabolic process	7	69	480	28397	0.00018	0.0035	// AT5G61780 // AT4G13940 // AT3G52880 // AT2G47470 // AT2G45790 // AT4G24190 // AT3G02360
GO:0046164	P	alcohol catabolic process	7	69	491	28397	0.0002	0.0039	// AT5G61780 // AT4G13940 // AT3G52880 // AT2G47470 // AT2G45790 // AT4G24190 // AT3G02360
GO:0006096	P	glycolysis	5	69	219	28397	0.00022	0.004	// AT4G13940 // AT2G45790 // AT4G24190 // AT3G52880 // AT2G47470
GO:0009644	P	response to high light intensity	5	69	224	28397	0.00024	0.0044	// AT3G54960 // AT1G56340 // AT1G04980 // AT4G14420 // AT4G24190
GO:0016051	P	carbohydrate biosynthetic process	10	69	1070	28397	0.00026	0.0048	// AT5G60640 // AT4G13940 // AT2G20190 // AT3G52880 // AT4G37760 // AT2G47470 // AT2G45790 // AT4G24190 // AT3G02350 // AT5G25880
GO:0051704	P	multi-organism process	13	69	1820	28397	0.00041	0.0066	// AT3G54960 // AT4G35630 // AT4G14420 // AT5G45900 // AT5G02290 // AT2G47470 // AT1G56340 // AT1G28380 // AT3G09940 // AT5G25880 // AT5G60900 // AT2G17740 // AT1G04980
GO:0042157	P	lipoprotein metabolic process	7	69	552	28397	0.00041	0.0066	// AT5G60640 // AT5G45900 // AT5G02290 // AT5G07910 // AT4G24190 // AT5G25880 // AT5G62740
GO:0042158	P	lipoprotein biosynthetic process	7	69	551	28397	0.0004	0.0066	// AT5G60640 // AT5G45900 // AT5G02290 // AT5G07910 // AT4G24190 // AT5G25880 // AT5G62740
GO:0044275	P	cellular carbohydrate catabolic process	7	69	545	28397	0.00038	0.0066	// AT5G61780 // AT4G13940 // AT3G52880 // AT2G47470 // AT2G45790 // AT4G24190 // AT3G02360
GO:0006972	P	hyperosmotic response	5	69	251	28397	0.0004	0.0066	// AT4G13940 // AT2G45790 // AT1G05260 // AT3G09940 // AT4G24190
GO:0006497	P	protein amino acid lipidation	7	69	551	28397	0.0004	0.0066	// AT5G60640 // AT5G45900 // AT5G02290 // AT5G07910 // AT4G24190 // AT5G25880 // AT5G62740
GO:0044282	P	small molecule catabolic process	9	69	932	28397	0.00043	0.0069	// AT5G61780 // AT4G13940 // AT3G52880 // AT2G47470 // AT2G45790 // AT4G24190 // AT3G61040 // AT3G02360 // AT3G09270
GO:0006090	P	pyruvate metabolic process	6	69	398	28397	0.00044	0.007	// AT4G13940 // AT3G52880 // AT2G47470 // AT2G45790 // AT4G24190 // AT5G25880
GO:0044248	P	cellular catabolic process	14	69	2095	28397	0.00046	0.0071	// AT5G61780 // AT2G24520 // AT5G55070 // AT4G13940 // AT5G45900 // AT3G52880 // AT2G47470 // AT2G45790 // AT4G24190 // AT3G61040 // AT3G09940 // AT5G25880 // AT3G02360 // AT3G09270
GO:0016052	P	carbohydrate catabolic process	7	69	573	28397	0.00051	0.0077	// AT5G61780 // AT4G13940 // AT3G52880 // AT2G47470 // AT2G45790 // AT4G24190 // AT3G02360
GO:0009414	P	response to water deprivation	6	69	416	28397	0.00056	0.0084	// AT4G24190 // AT5G45900 // AT1G05260 // AT3G09940 // AT5G26340 // AT4G00430
GO:0065008	P	regulation of biological quality	12	69	1654	28397	0.00061	0.0089	// AT3G54960 // AT5G60640 // AT2G20190 // AT4G13940 // AT1G05260 // AT2G47470 // AT1G56340 // AT3G61040 // AT5G51060 // AT3G11320 // AT5G25880 // AT1G04980
GO:0009415	P	response to water	6	69	424	28397	0.00062	0.0089	// AT4G24190 // AT5G45900 // AT1G05260 // AT3G09940 // AT5G26340 // AT4G00430
GO:0009642	P	response to light intensity	5	69	282	28397	0.00067	0.0095	// AT3G54960 // AT1G56340 // AT1G04980 // AT4G14420 // AT4G24190
GO:0009056	P	catabolic process	14	69	2182	28397	0.00069	0.0097	// AT5G61780 // AT2G24520 // AT5G55070 // AT4G13940 // AT5G45900 // AT3G52880 // AT2G47470 // AT2G45790 // AT4G24190 // AT3G61040 // AT3G09940 // AT5G25880 // AT3G02360 // AT3G09270
GO:0018193	P	peptidyl-amino acid modification	7	69	610	28397	0.00073	0.01	// AT5G60640 // AT5G02290 // AT3G52880 // AT5G07910 // AT4G24190 // AT5G25880 // AT5G62740
GO:0005996	P	monosaccharide metabolic process	8	69	804	28397	0.00076	0.01	// AT5G61780 // AT4G13940 // AT3G52880 // AT2G47470 // AT2G45790 // AT4G24190 // AT5G25880 // AT3G02360
GO:0006811	P	ion transport	9	69	1019	28397	0.00082	0.011	// AT2G24520 // AT1G05260 // AT1G28380 // AT5G51060 // AT4G36610 // AT4G00430 // AT3G02360 // AT3G23810 // AT2G36290
GO:0009408	P	response to heat	5	69	303	28397	0.00092	0.012	// AT3G54960 // AT1G56340 // AT1G04980 // AT4G14420 // AT4G24190
GO:0009605	P	response to external stimulus	9	69	1087	28397	0.0013	0.017	// AT2G20190 // AT5G45900 // AT1G05260 // AT4G37760 // AT2G30490 // AT3G09940 // AT4G24570 // AT4G00430 // AT2G36290
GO:0006519	P	cellular amino acid and derivative metabolic process	10	69	1324	28397	0.0014	0.018	// AT4G35630 // AT4G24570 // AT4G13930 // AT4G37760 // AT2G30490 // AT3G61040 // AT5G46080 // AT5G17920 // AT3G23810 // AT2G36290
GO:0009611	P	response to wounding	5	69	340	28397	0.0015	0.019	// AT3G09940 // AT4G24570 // AT2G36290 // AT4G37760 // AT2G30490
GO:0016053	P	organic acid biosynthetic process	9	69	1116	28397	0.0015	0.019	// AT4G35630 // AT5G61780 // AT1G19440 // AT2G45790 // AT1G28380 // AT3G61040 // AT5G17920 // AT3G09940 // AT3G23810
GO:0006457	P	protein folding	5	69	339	28397	0.0015	0.019	// AT3G54960 // AT1G56340 // AT1G04980 // AT4G14420 // AT4G24190
GO:0046394	P	carboxylic acid biosynthetic process	9	69	1116	28397	0.0015	0.019	// AT4G35630 // AT5G61780 // AT1G19440 // AT2G45790 // AT1G28380 // AT3G61040 // AT5G17920 // AT3G09940 // AT3G23810
GO:0044267	P	cellular protein metabolic process	22	69	4775	28397	0.0016	0.019	// AT1G14390 // AT4G13940 // AT5G45900 // AT5G02290 // AT4G32300 // AT5G25880 // AT1G04980 // AT3G54960 // AT1G56340 // AT3G52880 // AT2G45790 // AT1G14205 // AT5G60640 // AT4G14420 // AT4G24190 // AT5G46080 // AT5G60900 // AT3G58760 // AT5G07910 // AT1G07650 // AT5G62740 // AT3G09270
GO:0034641	P	cellular nitrogen compound metabolic process	10	69	1373	28397	0.0018	0.021	// AT4G35630 // AT5G61780 // AT4G24570 // AT4G13930 // AT3G61040 // AT5G46080 // AT5G17920 // AT3G02360 // AT3G23810 // AT3G57030
GO:0018319	P	protein amino acid myristoylation	6	69	529	28397	0.0019	0.021	// AT5G60640 // AT5G02290 // AT5G07910 // AT4G24190 // AT5G25880 // AT5G62740
GO:0006499	P	N-terminal protein myristoylation	6	69	529	28397	0.0019	0.021	// AT5G60640 // AT5G02290 // AT5G07910 // AT4G24190 // AT5G25880 // AT5G62740
GO:0018377	P	protein myristoylation	6	69	529	28397	0.0019	0.021	// AT5G60640 // AT5G02290 // AT5G07910 // AT4G24190 // AT5G25880 // AT5G62740
GO:0018409	P	peptide or protein amino-terminal blocking	6	69	529	28397	0.0019	0.021	// AT5G60640 // AT5G02290 // AT5G07910 // AT4G24190 // AT5G25880 // AT5G62740
GO:0006498	P	N-terminal protein lipidation	6	69	529	28397	0.0019	0.021	// AT5G60640 // AT5G02290 // AT5G07910 // AT4G24190 // AT5G25880 // AT5G62740
GO:0006066	P	alcohol metabolic process	9	69	1143	28397	0.0018	0.021	// AT5G61780 // AT4G13940 // AT3G52880 // AT4G37760 // AT2G47470 // AT2G45790 // AT4G24190 // AT5G25880 // AT3G02360
GO:0031365	P	N-terminal protein amino acid modification	6	69	533	28397	0.002	0.022	// AT5G60640 // AT5G02290 // AT5G07910 // AT4G24190 // AT5G25880 // AT5G62740
GO:0034637	P	cellular carbohydrate biosynthetic process	8	69	941	28397	0.0021	0.022	// AT5G60640 // AT4G13940 // AT3G52880 // AT4G37760 // AT2G47470 // AT2G45790 // AT4G24190 // AT5G25880
GO:0006091	P	generation of precursor metabolites and energy	7	69	730	28397	0.002	0.022	// AT5G55070 // AT4G13940 // AT3G52880 // AT2G47470 // AT2G45790 // AT4G24190 // AT5G51060
GO:0043543	P	protein amino acid acylation	6	69	560	28397	0.0025	0.027	// AT5G60640 // AT5G02290 // AT5G07910 // AT4G24190 // AT5G25880 // AT5G62740
GO:0044265	P	cellular macromolecule catabolic process	9	69	1208	28397	0.0026	0.028	// AT5G61780 // AT4G13940 // AT3G52880 // AT2G47470 // AT2G45790 // AT4G24190 // AT5G25880 // AT3G02360 // AT3G09270
GO:0005975	P	carbohydrate metabolic process	13	69	2249	28397	0.0028	0.029	// AT5G60640 // AT5G61780 // AT4G13940 // AT2G20190 // AT3G47520 // AT3G52880 // AT4G37760 // AT2G47470 // AT2G45790 // AT4G24190 // AT3G02350 // AT5G25880 // AT3G02360
GO:0009057	P	macromolecule catabolic process	9	69	1255	28397	0.0034	0.035	// AT5G61780 // AT4G13940 // AT3G52880 // AT2G47470 // AT2G45790 // AT4G24190 // AT5G25880 // AT3G02360 // AT3G09270
GO:0044262	P	cellular carbohydrate metabolic process	11	69	1778	28397	0.0037	0.037	// AT5G60640 // AT5G61780 // AT4G13940 // AT3G47520 // AT3G52880 // AT4G37760 // AT2G47470 // AT2G45790 // AT4G24190 // AT5G25880 // AT3G02360
GO:0006812	P	cation transport	7	69	813	28397	0.0037	0.037	// AT2G24520 // AT1G05260 // AT1G28380 // AT4G36610 // AT4G00430 // AT3G23810 // AT2G36290
GO:0005783	C	endoplasmic reticulum	13	69	587	28397	1.9e-09	3.1e-07	// AT3G54960 // AT5G60640 // AT4G14420 // AT5G61780 // AT1G05260 // AT2G30490 // AT1G56340 // AT4G24190 // AT3G11320 // AT2G47470 // AT1G04980 // AT3G57030 // AT2G36290
GO:0016020	C	membrane	34	69	6122	28397	3.6e-07	1.2e-05	// AT1G14390 // AT5G61780 // AT4G13940 // AT5G02290 // AT3G47520 // AT2G47470 // AT5G51060 // AT4G32300 // AT3G23810 // AT3G54960 // AT2G24520 // AT3G52880 // AT4G37760 // AT2G30490 // AT1G56340 // AT5G17920 // AT4G00430 // AT5G60640 // AT5G26340 // AT4G13930 // AT1G31300 // AT4G24190 // AT3G11320 // AT5G46080 // AT4G24570 // AT5G60900 // AT3G57030 // AT3G58760 // AT1G19440 // AT1G29310 // AT2G20…
GO:0005886	C	plasma membrane	26	69	3740	28397	2.9e-07	1.2e-05	// AT1G14390 // AT5G61780 // AT4G13940 // AT5G02290 // AT5G51060 // AT4G32300 // AT3G23810 // AT2G24520 // AT3G52880 // AT2G30490 // AT1G56340 // AT5G17920 // AT4G00430 // AT5G26340 // AT4G13930 // AT4G24190 // AT3G11320 // AT5G46080 // AT5G60900 // AT3G57030 // AT3G58760 // AT1G29310 // AT2G20190 // AT5G07910 // AT1G07650 // AT5G62740
GO:0044437	C	vacuolar part	10	69	486	28397	3.2e-07	1.2e-05	// AT3G54960 // AT5G60640 // AT5G62740 // AT4G13940 // AT3G47520 // AT2G30490 // AT1G56340 // AT4G24190 // AT5G17920 // AT2G47470
GO:0005774	C	vacuolar membrane	10	69	483	28397	3e-07	1.2e-05	// AT3G54960 // AT5G60640 // AT5G62740 // AT4G13940 // AT3G47520 // AT2G30490 // AT1G56340 // AT4G24190 // AT5G17920 // AT2G47470
GO:0030054	C	cell junction	11	69	857	28397	7.2e-06	0.00012	// AT5G61780 // AT5G26340 // AT4G13940 // AT2G20190 // AT4G13930 // AT2G30490 // AT1G56340 // AT4G24190 // AT5G17920 // AT5G62740 // AT3G57030
GO:0005773	C	vacuole	11	69	855	28397	7.1e-06	0.00012	// AT3G54960 // AT5G60640 // AT5G62740 // AT4G13940 // AT3G47520 // AT2G47470 // AT1G56340 // AT4G24190 // AT5G17920 // AT2G30490 // AT3G23810
GO:0055044	C	symplast	11	69	852	28397	6.8e-06	0.00012	// AT5G61780 // AT5G26340 // AT4G13940 // AT2G20190 // AT4G13930 // AT2G30490 // AT1G56340 // AT4G24190 // AT5G17920 // AT5G62740 // AT3G57030
GO:0005911	C	cell-cell junction	11	69	854	28397	7e-06	0.00012	// AT5G61780 // AT5G26340 // AT4G13940 // AT2G20190 // AT4G13930 // AT2G30490 // AT1G56340 // AT4G24190 // AT5G17920 // AT5G62740 // AT3G57030
GO:0009506	C	plasmodesma	11	69	852	28397	6.8e-06	0.00012	// AT5G61780 // AT5G26340 // AT4G13940 // AT2G20190 // AT4G13930 // AT2G30490 // AT1G56340 // AT4G24190 // AT5G17920 // AT5G62740 // AT3G57030
GO:0044459	C	plasma membrane part	12	69	1065	28397	9.7e-06	0.00015	// AT5G61780 // AT5G26340 // AT4G13940 // AT2G20190 // AT4G13930 // AT2G30490 // AT1G56340 // AT4G24190 // AT5G51060 // AT5G17920 // AT5G62740 // AT3G57030
GO:0048046	C	apoplast	7	69	406	28397	6.4e-05	0.00088	// AT4G13940 // AT3G47520 // AT3G52880 // AT5G26667 // AT1G56340 // AT4G24190 // AT5G17920
GO:0044425	C	membrane part	16	69	2448	28397	0.00022	0.0027	// AT5G62740 // AT5G61780 // AT2G24520 // AT5G26340 // AT4G13940 // AT2G20190 // AT4G13930 // AT4G37760 // AT2G30490 // AT1G56340 // AT4G24190 // AT5G51060 // AT5G17920 // AT4G00430 // AT1G31300 // AT3G57030
GO:0031090	C	organelle membrane	11	69	1327	28397	0.00035	0.0042	// AT3G54960 // AT5G60640 // AT5G62740 // AT4G13940 // AT4G24570 // AT3G47520 // AT2G30490 // AT1G56340 // AT4G24190 // AT5G17920 // AT2G47470
GO:0044444	C	cytoplasmic part	38	69	9995	28397	0.00058	0.0065	// AT3G60410 // AT5G61780 // AT4G13940 // AT5G45900 // AT5G02290 // AT3G47520 // AT2G47470 // AT3G02350 // AT5G25880 // AT5G65400 // AT1G04980 // AT3G23810 // AT3G54960 // AT1G56340 // AT4G35630 // AT3G52880 // AT2G30490 // AT2G45790 // AT1G14205 // AT5G17920 // AT2G36290 // AT5G60640 // AT1G05260 // AT1G34560 // AT4G14420 // AT5G55070 // AT4G13930 // AT3G06350 // AT4G24190 // AT3G11320 // AT4G24…
GO:0044422	C	organelle part	18	69	3385	28397	0.00099	0.0093	// AT3G54960 // AT5G60640 // AT4G35630 // AT5G62740 // AT5G61780 // AT4G13940 // AT3G06350 // AT4G24570 // AT3G47520 // AT3G52880 // AT2G47470 // AT1G56340 // AT4G24190 // AT3G02350 // AT5G17920 // AT2G20190 // AT2G30490 // AT3G02360
GO:0044446	C	intracellular organelle part	18	69	3379	28397	0.00097	0.0093	// AT3G54960 // AT5G60640 // AT4G35630 // AT5G62740 // AT5G61780 // AT4G13940 // AT3G06350 // AT4G24570 // AT3G47520 // AT3G52880 // AT2G47470 // AT1G56340 // AT4G24190 // AT3G02350 // AT5G17920 // AT2G20190 // AT2G30490 // AT3G02360
GO:0005737	C	cytoplasm	43	69	12233	28397	0.001	0.0093	// AT3G60410 // AT5G61780 // AT4G13940 // AT5G45900 // AT5G02290 // AT3G47520 // AT2G47470 // AT3G02350 // AT5G25880 // AT5G65400 // AT1G04980 // AT3G23810 // AT3G54960 // AT1G56340 // AT4G35630 // AT5G26340 // AT3G52880 // AT2G30490 // AT2G45790 // AT1G14205 // AT4G36610 // AT5G17920 // AT2G36290 // AT5G60640 // AT1G05260 // AT1G34560 // AT4G14420 // AT5G55070 // AT4G13930 // AT3G06350 // AT3G23…
GO:0005829	C	cytosol	11	69	1644	28397	0.002	0.018	// AT5G61780 // AT4G13940 // AT5G45900 // AT4G13930 // AT5G26667 // AT2G45790 // AT5G17920 // AT3G09940 // AT5G25880 // AT3G02360 // AT3G23810
GO:0005576	C	extracellular region	15	69	2824	28397	0.0029	0.024	// AT5G60640 // AT5G26667 // AT4G13940 // AT1G05260 // AT3G47520 // AT3G52880 // AT4G37760 // AT2G47470 // AT1G56340 // AT4G24190 // AT3G14225 // AT3G61040 // AT1G14540 // AT5G17920 // AT2G30490

## Sheet: D
D) Gene enrichment results of down-regulated PTI specific genes at 6 hpi (P. syringae 61 hrcC infiltrated)
GO_acc	term_type	Term	queryitem	querytotal	bgitem	bgtotal	pvalue	FDR	entries
GO:0034641	P	cellular nitrogen compound metabolic process	17	45	1373	28397	1.4e-11	1.3e-08	// AT4G13830 // AT3G50820 // AT2G41680 // AT5G54770 // AT1G67740 // AT1G20340 // AT2G07050 // AT1G61520 // AT3G61040 // AT1G60000 // AT1G70760 // AT5G08050 // AT5G23060 // AT1G70580 // AT5G19940 // AT4G28740 // AT3G63490
GO:0009657	P	plastid organization	11	45	398	28397	3.1e-11	1.5e-08	// AT1G64510 // AT3G50820 // AT2G41680 // AT1G67740 // AT1G20340 // AT2G07050 // AT1G68590 // AT5G08050 // AT5G23060 // AT4G28740 // AT3G63490
GO:0015979	P	photosynthesis	11	45	435	28397	7.8e-11	2.5e-08	// AT5G38410 // AT2G20260 // AT1G54500 // AT1G67740 // AT1G61520 // AT1G70760 // AT5G08050 // AT5G23060 // AT5G19940 // AT3G63490 // AT3G50820
GO:0044271	P	cellular nitrogen compound biosynthetic process	12	45	804	28397	3.5e-09	5.4e-07	// AT2G41680 // AT5G54770 // AT1G67740 // AT1G20340 // AT2G07050 // AT1G61520 // AT3G61040 // AT1G60000 // AT5G08050 // AT5G23060 // AT5G19940 // AT3G63490
GO:0005996	P	monosaccharide metabolic process	12	45	804	28397	3.5e-09	5.4e-07	// AT3G50820 // AT1G12780 // AT2G41680 // AT1G20340 // AT2G07050 // AT1G68590 // AT5G02380 // AT1G70760 // AT5G08050 // AT5G23060 // AT4G28740 // AT3G63490
GO:0019684	P	photosynthesis, light reaction	9	45	333	28397	2.9e-09	5.4e-07	// AT2G20260 // AT1G54500 // AT1G67740 // AT1G61520 // AT1G70760 // AT5G08050 // AT5G23060 // AT5G19940 // AT3G50820
GO:0044262	P	cellular carbohydrate metabolic process	16	45	1778	28397	6.6e-09	8.9e-07	// AT3G50820 // AT1G12780 // AT2G41680 // AT5G54770 // AT1G20340 // AT2G07050 // AT5G23060 // AT1G68590 // AT5G02380 // AT1G70760 // AT5G08050 // AT3G56310 // AT1G70580 // AT5G19940 // AT4G28740 // AT3G63490
GO:0006066	P	alcohol metabolic process	13	45	1143	28397	1.7e-08	2e-06	// AT3G50820 // AT1G12780 // AT2G41680 // AT1G20340 // AT2G07050 // AT1G68590 // AT5G02380 // AT1G70760 // AT5G08050 // AT5G23060 // AT1G70580 // AT4G28740 // AT3G63490
GO:0044281	P	small molecule metabolic process	22	45	4065	28397	3.9e-08	2.9e-06	// AT2G41680 // AT5G54770 // AT1G68590 // AT1G70760 // AT5G08050 // AT3G56310 // AT1G70580 // AT3G63490 // AT1G12780 // AT1G67740 // AT2G07050 // AT5G28840 // AT5G02380 // AT5G23060 // AT5G19940 // AT4G28740 // AT1G60000 // AT3G50820 // AT4G26850 // AT1G20340 // AT1G61520 // AT3G61040
GO:0009773	P	photosynthetic electron transport in photosystem I	5	45	51	28397	2.8e-08	2.9e-06	// AT5G23060 // AT1G54500 // AT3G50820 // AT1G70760 // AT5G08050
GO:0006739	P	NADP metabolic process	7	45	204	28397	4e-08	2.9e-06	// AT3G50820 // AT1G20340 // AT1G70760 // AT5G08050 // AT5G23060 // AT4G28740 // AT3G63490
GO:0006740	P	NADPH regeneration	7	45	201	28397	3.6e-08	2.9e-06	// AT3G50820 // AT1G20340 // AT1G70760 // AT5G08050 // AT5G23060 // AT4G28740 // AT3G63490
GO:0006098	P	pentose-phosphate shunt	7	45	200	28397	3.5e-08	2.9e-06	// AT3G50820 // AT1G20340 // AT1G70760 // AT5G08050 // AT5G23060 // AT4G28740 // AT3G63490
GO:0006769	P	nicotinamide metabolic process	7	45	212	28397	5.2e-08	3.2e-06	// AT3G50820 // AT1G20340 // AT1G70760 // AT5G08050 // AT5G23060 // AT4G28740 // AT3G63490
GO:0046496	P	nicotinamide nucleotide metabolic process	7	45	212	28397	5.2e-08	3.2e-06	// AT3G50820 // AT1G20340 // AT1G70760 // AT5G08050 // AT5G23060 // AT4G28740 // AT3G63490
GO:0019362	P	pyridine nucleotide metabolic process	7	45	214	28397	5.5e-08	3.2e-06	// AT3G50820 // AT1G20340 // AT1G70760 // AT5G08050 // AT5G23060 // AT4G28740 // AT3G63490
GO:0043603	P	cellular amide metabolic process	7	45	222	28397	7e-08	3.9e-06	// AT3G50820 // AT1G20340 // AT1G70760 // AT5G08050 // AT5G23060 // AT4G28740 // AT3G63490
GO:0009820	P	alkaloid metabolic process	7	45	225	28397	7.7e-08	4e-06	// AT3G50820 // AT1G20340 // AT1G70760 // AT5G08050 // AT5G23060 // AT4G28740 // AT3G63490
GO:0022900	P	electron transport chain	6	45	133	28397	8.5e-08	4.2e-06	// AT3G50820 // AT1G54500 // AT5G09600 // AT1G70760 // AT5G08050 // AT5G23060
GO:0044275	P	cellular carbohydrate catabolic process	9	45	545	28397	1.8e-07	8e-06	// AT3G50820 // AT5G08050 // AT1G20340 // AT5G02380 // AT1G70760 // AT5G23060 // AT3G56310 // AT4G28740 // AT3G63490
GO:0006091	P	generation of precursor metabolites and energy	10	45	730	28397	1.9e-07	8e-06	// AT2G20260 // AT1G54500 // AT1G67740 // AT5G09600 // AT1G61520 // AT1G70760 // AT5G08050 // AT5G23060 // AT5G19940 // AT3G50820
GO:0005975	P	carbohydrate metabolic process	16	45	2249	28397	1.7e-07	8e-06	// AT3G50820 // AT1G12780 // AT2G41680 // AT5G54770 // AT1G20340 // AT2G07050 // AT5G23060 // AT1G68590 // AT5G02380 // AT1G70760 // AT5G08050 // AT3G56310 // AT1G70580 // AT5G19940 // AT4G28740 // AT3G63490
GO:0009767	P	photosynthetic electron transport chain	5	45	80	28397	2.4e-07	9.3e-06	// AT5G23060 // AT1G54500 // AT3G50820 // AT1G70760 // AT5G08050
GO:0006733	P	oxidoreduction coenzyme metabolic process	7	45	267	28397	2.4e-07	9.3e-06	// AT3G50820 // AT1G20340 // AT1G70760 // AT5G08050 // AT5G23060 // AT4G28740 // AT3G63490
GO:0051186	P	cofactor metabolic process	10	45	753	28397	2.5e-07	9.4e-06	// AT4G13830 // AT3G50820 // AT2G41680 // AT1G20340 // AT2G07050 // AT1G70760 // AT5G08050 // AT5G23060 // AT4G28740 // AT3G63490
GO:0016052	P	carbohydrate catabolic process	9	45	573	28397	2.7e-07	9.9e-06	// AT3G50820 // AT5G08050 // AT1G20340 // AT5G02380 // AT1G70760 // AT5G23060 // AT3G56310 // AT4G28740 // AT3G63490
GO:0019318	P	hexose metabolic process	9	45	602	28397	4.1e-07	1.4e-05	// AT3G50820 // AT1G12780 // AT1G20340 // AT5G02380 // AT1G70760 // AT5G08050 // AT5G23060 // AT4G28740 // AT3G63490
GO:0043436	P	oxoacid metabolic process	15	45	2103	28397	4.6e-07	1.5e-05	// AT2G41680 // AT1G61520 // AT1G67740 // AT1G20340 // AT2G07050 // AT5G28840 // AT3G61040 // AT1G68590 // AT1G60000 // AT5G23060 // AT3G56310 // AT1G70580 // AT5G19940 // AT4G26850 // AT3G63490
GO:0006082	P	organic acid metabolic process	15	45	2105	28397	4.7e-07	1.5e-05	// AT2G41680 // AT1G61520 // AT1G67740 // AT1G20340 // AT2G07050 // AT5G28840 // AT3G61040 // AT1G68590 // AT1G60000 // AT5G23060 // AT3G56310 // AT1G70580 // AT5G19940 // AT4G26850 // AT3G63490
GO:0019752	P	carboxylic acid metabolic process	15	45	2103	28397	4.6e-07	1.5e-05	// AT2G41680 // AT1G61520 // AT1G67740 // AT1G20340 // AT2G07050 // AT5G28840 // AT3G61040 // AT1G68590 // AT1G60000 // AT5G23060 // AT3G56310 // AT1G70580 // AT5G19940 // AT4G26850 // AT3G63490
GO:0042180	P	cellular ketone metabolic process	15	45	2123	28397	5.2e-07	1.6e-05	// AT2G41680 // AT1G61520 // AT1G67740 // AT1G20340 // AT2G07050 // AT5G28840 // AT3G61040 // AT1G68590 // AT1G60000 // AT5G23060 // AT3G56310 // AT1G70580 // AT5G19940 // AT4G26850 // AT3G63490
GO:0044283	P	small molecule biosynthetic process	14	45	1865	28397	6.8e-07	2e-05	// AT1G61520 // AT1G12780 // AT4G26850 // AT5G54770 // AT1G67740 // AT1G20340 // AT2G07050 // AT5G28840 // AT3G61040 // AT1G60000 // AT5G23060 // AT1G70580 // AT5G19940 // AT3G63490
GO:0006007	P	glucose catabolic process	8	45	474	28397	8e-07	2.3e-05	// AT3G50820 // AT1G20340 // AT5G02380 // AT1G70760 // AT5G08050 // AT5G23060 // AT4G28740 // AT3G63490
GO:0019320	P	hexose catabolic process	8	45	476	28397	8.2e-07	2.3e-05	// AT3G50820 // AT1G20340 // AT5G02380 // AT1G70760 // AT5G08050 // AT5G23060 // AT4G28740 // AT3G63490
GO:0046365	P	monosaccharide catabolic process	8	45	480	28397	8.8e-07	2.4e-05	// AT3G50820 // AT1G20340 // AT5G02380 // AT1G70760 // AT5G08050 // AT5G23060 // AT4G28740 // AT3G63490
GO:0044272	P	sulfur compound biosynthetic process	8	45	486	28397	9.6e-07	2.5e-05	// AT3G50820 // AT5G54770 // AT1G67740 // AT1G20340 // AT1G61520 // AT5G23060 // AT5G19940 // AT1G60000
GO:0016053	P	organic acid biosynthetic process	11	45	1116	28397	1.1e-06	2.6e-05	// AT4G26850 // AT1G61520 // AT1G67740 // AT1G20340 // AT2G07050 // AT5G28840 // AT3G61040 // AT1G60000 // AT5G23060 // AT5G19940 // AT3G63490
GO:0046394	P	carboxylic acid biosynthetic process	11	45	1116	28397	1.1e-06	2.6e-05	// AT4G26850 // AT1G61520 // AT1G67740 // AT1G20340 // AT2G07050 // AT5G28840 // AT3G61040 // AT1G60000 // AT5G23060 // AT5G19940 // AT3G63490
GO:0046164	P	alcohol catabolic process	8	45	491	28397	1e-06	2.6e-05	// AT3G50820 // AT1G20340 // AT5G02380 // AT1G70760 // AT5G08050 // AT5G23060 // AT4G28740 // AT3G63490
GO:0019344	P	cysteine biosynthetic process	6	45	210	28397	1.1e-06	2.6e-05	// AT1G67740 // AT1G20340 // AT1G61520 // AT5G23060 // AT5G19940 // AT1G60000
GO:0006790	P	sulfur metabolic process	9	45	683	28397	1.1e-06	2.6e-05	// AT3G50820 // AT5G54770 // AT1G67740 // AT1G20340 // AT1G61520 // AT5G23060 // AT1G70580 // AT5G19940 // AT1G60000
GO:0006534	P	cysteine metabolic process	6	45	213	28397	1.2e-06	2.8e-05	// AT1G67740 // AT1G20340 // AT1G61520 // AT5G23060 // AT5G19940 // AT1G60000
GO:0009070	P	serine family amino acid biosynthetic process	6	45	222	28397	1.6e-06	3.4e-05	// AT1G67740 // AT1G20340 // AT1G61520 // AT5G23060 // AT5G19940 // AT1G60000
GO:0044282	P	small molecule catabolic process	10	45	932	28397	1.7e-06	3.6e-05	// AT3G50820 // AT5G08050 // AT1G20340 // AT3G61040 // AT5G02380 // AT1G70760 // AT5G23060 // AT3G56310 // AT4G28740 // AT3G63490
GO:0006996	P	organelle organization	14	45	2044	28397	2e-06	4.3e-05	// AT1G64510 // AT3G50820 // AT2G41680 // AT5G12310 // AT1G67740 // AT1G20340 // AT2G07050 // AT5G23060 // AT1G68590 // AT5G08050 // AT3G56310 // AT5G55830 // AT4G28740 // AT3G63490
GO:0008152	P	metabolic process	37	45	13633	28397	2.3e-06	4.8e-05	// AT1G64510 // AT4G14570 // AT2G41680 // AT5G54770 // AT5G09600 // AT4G37790 // AT1G68590 // AT1G70760 // AT5G08050 // AT3G56310 // AT1G70580 // AT5G55830 // AT1G54500 // AT5G67360 // AT5G12310 // AT4G37925 // AT3G63490 // AT4G13830 // AT1G12780 // AT1G67740 // AT3G63470 // AT2G07050 // AT5G28840 // AT5G02380 // AT5G23060 // AT5G19940 // AT4G28740 // AT1G60000 // AT3G50820 // AT5G38410 // AT2G20…
GO:0006006	P	glucose metabolic process	8	45	554	28397	2.5e-06	5e-05	// AT3G50820 // AT1G20340 // AT5G02380 // AT1G70760 // AT5G08050 // AT5G23060 // AT4G28740 // AT3G63490
GO:0009069	P	serine family amino acid metabolic process	6	45	271	28397	4.8e-06	9.4e-05	// AT1G67740 // AT1G20340 // AT1G61520 // AT5G23060 // AT5G19940 // AT1G60000
GO:0044237	P	cellular metabolic process	33	45	11509	28397	8.5e-06	0.00016	// AT1G64510 // AT2G41680 // AT5G54770 // AT5G09600 // AT4G37790 // AT1G68590 // AT1G70760 // AT5G08050 // AT3G56310 // AT1G70580 // AT5G55830 // AT1G54500 // AT5G67360 // AT5G12310 // AT3G63490 // AT4G13830 // AT1G12780 // AT1G67740 // AT2G07050 // AT5G28840 // AT5G02380 // AT5G23060 // AT5G19940 // AT4G28740 // AT1G60000 // AT3G50820 // AT5G38410 // AT2G20260 // AT4G26850 // AT1G20340 // AT1G61…
GO:0000096	P	sulfur amino acid metabolic process	7	45	465	28397	8.7e-06	0.00016	// AT1G67740 // AT1G20340 // AT1G61520 // AT5G23060 // AT1G70580 // AT5G19940 // AT1G60000
GO:0006520	P	cellular amino acid metabolic process	9	45	882	28397	9e-06	0.00017	// AT1G67740 // AT1G20340 // AT1G61520 // AT3G61040 // AT3G63490 // AT5G23060 // AT1G70580 // AT5G19940 // AT1G60000
GO:0000097	P	sulfur amino acid biosynthetic process	6	45	309	28397	1e-05	0.00018	// AT1G67740 // AT1G20340 // AT1G61520 // AT5G23060 // AT5G19940 // AT1G60000
GO:0009987	P	cellular process	37	45	14419	28397	1.2e-05	0.00022	// AT1G64510 // AT5G23750 // AT2G41680 // AT5G54770 // AT5G09600 // AT3G23560 // AT4G37790 // AT1G68590 // AT1G70760 // AT5G08050 // AT3G56310 // AT1G70580 // AT5G55830 // AT1G54500 // AT5G67360 // AT5G12310 // AT4G37925 // AT3G63490 // AT4G13830 // AT1G12780 // AT1G67740 // AT2G07050 // AT5G28840 // AT5G02380 // AT5G23060 // AT5G19940 // AT4G28740 // AT1G60000 // AT3G50820 // AT5G38410 // AT2G20…
GO:0015994	P	chlorophyll metabolic process	5	45	189	28397	1.4e-05	0.00024	// AT2G07050 // AT2G41680 // AT5G23060 // AT4G13830 // AT5G08050
GO:0008652	P	cellular amino acid biosynthetic process	7	45	503	28397	1.4e-05	0.00025	// AT1G67740 // AT1G20340 // AT1G61520 // AT3G63490 // AT5G23060 // AT5G19940 // AT1G60000
GO:0006732	P	coenzyme metabolic process	7	45	508	28397	1.5e-05	0.00025	// AT3G50820 // AT1G20340 // AT1G70760 // AT5G08050 // AT5G23060 // AT4G28740 // AT3G63490
GO:0044248	P	cellular catabolic process	13	45	2095	28397	1.5e-05	0.00025	// AT4G13830 // AT3G50820 // AT2G41680 // AT5G08050 // AT1G20340 // AT5G23060 // AT3G61040 // AT5G02380 // AT1G70760 // AT5G12310 // AT3G56310 // AT4G28740 // AT3G63490
GO:0044106	P	cellular amine metabolic process	9	45	947	28397	1.6e-05	0.00026	// AT1G67740 // AT1G20340 // AT1G61520 // AT3G61040 // AT3G63490 // AT5G23060 // AT1G70580 // AT5G19940 // AT1G60000
GO:0044265	P	cellular macromolecule catabolic process	10	45	1208	28397	1.6e-05	0.00026	// AT3G50820 // AT5G08050 // AT1G20340 // AT5G23060 // AT5G02380 // AT1G70760 // AT5G12310 // AT3G56310 // AT4G28740 // AT3G63490
GO:0010027	P	thylakoid membrane organization	5	45	198	28397	1.7e-05	0.00026	// AT1G64510 // AT2G07050 // AT2G41680 // AT3G50820 // AT3G63490
GO:0009668	P	plastid membrane organization	5	45	198	28397	1.7e-05	0.00026	// AT1G64510 // AT2G07050 // AT2G41680 // AT3G50820 // AT3G63490
GO:0009309	P	amine biosynthetic process	7	45	527	28397	1.9e-05	0.00029	// AT1G67740 // AT1G20340 // AT1G61520 // AT3G63490 // AT5G23060 // AT5G19940 // AT1G60000
GO:0019748	P	secondary metabolic process	10	45	1247	28397	2.1e-05	0.00032	// AT3G50820 // AT2G41680 // AT1G20340 // AT2G07050 // AT1G70760 // AT5G08050 // AT5G23060 // AT5G19940 // AT4G28740 // AT3G63490
GO:0009057	P	macromolecule catabolic process	10	45	1255	28397	2.2e-05	0.00033	// AT3G50820 // AT5G08050 // AT1G20340 // AT5G23060 // AT5G02380 // AT1G70760 // AT5G12310 // AT3G56310 // AT4G28740 // AT3G63490
GO:0009056	P	catabolic process	13	45	2182	28397	2.3e-05	0.00034	// AT4G13830 // AT3G50820 // AT2G41680 // AT5G08050 // AT1G20340 // AT5G23060 // AT3G61040 // AT5G02380 // AT1G70760 // AT5G12310 // AT3G56310 // AT4G28740 // AT3G63490
GO:0055080	P	cation homeostasis	5	45	217	28397	2.6e-05	0.00038	// AT5G19940 // AT1G20340 // AT2G20260 // AT1G70760 // AT3G50820
GO:0009308	P	amine metabolic process	9	45	1034	28397	3.1e-05	0.00044	// AT1G67740 // AT1G20340 // AT1G61520 // AT3G61040 // AT3G63490 // AT5G23060 // AT1G70580 // AT5G19940 // AT1G60000
GO:0006778	P	porphyrin metabolic process	5	45	226	28397	3.2e-05	0.00044	// AT2G07050 // AT2G41680 // AT5G23060 // AT4G13830 // AT5G08050
GO:0033013	P	tetrapyrrole metabolic process	5	45	227	28397	3.2e-05	0.00044	// AT2G07050 // AT2G41680 // AT5G23060 // AT4G13830 // AT5G08050
GO:0019288	P	isopentenyl diphosphate biosynthetic process, mevalonate-independent pathway	5	45	229	28397	3.4e-05	0.00046	// AT2G07050 // AT2G41680 // AT1G68590 // AT3G63490 // AT5G23060
GO:0046490	P	isopentenyl diphosphate metabolic process	5	45	233	28397	3.7e-05	0.00047	// AT2G07050 // AT2G41680 // AT1G68590 // AT3G63490 // AT5G23060
GO:0019682	P	glyceraldehyde-3-phosphate metabolic process	5	45	232	28397	3.6e-05	0.00047	// AT2G07050 // AT2G41680 // AT1G68590 // AT3G63490 // AT5G23060
GO:0009240	P	isopentenyl diphosphate biosynthetic process	5	45	233	28397	3.7e-05	0.00047	// AT2G07050 // AT2G41680 // AT1G68590 // AT3G63490 // AT5G23060
GO:0006812	P	cation transport	8	45	813	28397	3.9e-05	0.0005	// AT2G20260 // AT5G54770 // AT1G20340 // AT5G27690 // AT1G70760 // AT3G56310 // AT5G19940 // AT3G50820
GO:0050801	P	ion homeostasis	5	45	240	28397	4.2e-05	0.00053	// AT5G19940 // AT1G20340 // AT2G20260 // AT1G70760 // AT3G50820
GO:0006807	P	nitrogen compound metabolic process	21	45	5675	28397	5.1e-05	0.00064	// AT5G54770 // AT4G13830 // AT3G50820 // AT1G67740 // AT2G41680 // AT5G12310 // AT1G54500 // AT1G20340 // AT4G37790 // AT1G61520 // AT2G07050 // AT5G28840 // AT3G61040 // AT1G60000 // AT1G70760 // AT5G08050 // AT5G23060 // AT1G70580 // AT5G19940 // AT4G28740 // AT3G63490
GO:0016043	P	cellular component organization	15	45	3141	28397	6.1e-05	0.00075	// AT1G64510 // AT3G50820 // AT2G41680 // AT5G12310 // AT1G67740 // AT1G20340 // AT2G07050 // AT5G23060 // AT1G68590 // AT4G37925 // AT5G08050 // AT3G56310 // AT5G55830 // AT4G28740 // AT3G63490
GO:0048878	P	chemical homeostasis	5	45	281	28397	8.7e-05	0.0011	// AT5G19940 // AT1G20340 // AT2G20260 // AT1G70760 // AT3G50820
GO:0009117	P	nucleotide metabolic process	7	45	685	28397	9.9e-05	0.0012	// AT3G50820 // AT1G20340 // AT1G70760 // AT5G08050 // AT5G23060 // AT4G28740 // AT3G63490
GO:0006753	P	nucleoside phosphate metabolic process	7	45	687	28397	0.0001	0.0012	// AT3G50820 // AT1G20340 // AT1G70760 // AT5G08050 // AT5G23060 // AT4G28740 // AT3G63490
GO:0042592	P	homeostatic process	6	45	488	28397	0.00012	0.0014	// AT2G20260 // AT2G41680 // AT1G20340 // AT1G70760 // AT5G19940 // AT3G50820
GO:0055086	P	nucleobase, nucleoside and nucleotide metabolic process	7	45	726	28397	0.00014	0.0016	// AT3G50820 // AT1G20340 // AT1G70760 // AT5G08050 // AT5G23060 // AT4G28740 // AT3G63490
GO:0044238	P	primary metabolic process	31	45	11717	28397	0.00017	0.0019	// AT1G64510 // AT4G14570 // AT2G41680 // AT5G54770 // AT4G37790 // AT1G68590 // AT1G70760 // AT5G08050 // AT3G56310 // AT1G70580 // AT5G55830 // AT1G54500 // AT5G67360 // AT5G12310 // AT3G63490 // AT4G13830 // AT1G12780 // AT1G67740 // AT3G63470 // AT2G07050 // AT5G28840 // AT5G02380 // AT5G23060 // AT5G19940 // AT4G28740 // AT1G60000 // AT3G50820 // AT1G20340 // AT1G61520 // AT3G61040 // AT1G80…
GO:0019725	P	cellular homeostasis	5	45	328	28397	0.00018	0.002	// AT2G41680 // AT5G19940 // AT2G20260 // AT1G70760 // AT3G50820
GO:0006811	P	ion transport	8	45	1019	28397	0.00018	0.0021	// AT2G20260 // AT5G54770 // AT1G20340 // AT5G27690 // AT1G70760 // AT3G56310 // AT5G19940 // AT3G50820
GO:0006081	P	cellular aldehyde metabolic process	5	45	334	28397	0.00019	0.0021	// AT2G07050 // AT2G41680 // AT1G68590 // AT3G63490 // AT5G23060
GO:0006519	P	cellular amino acid and derivative metabolic process	9	45	1324	28397	0.0002	0.0022	// AT1G67740 // AT1G20340 // AT1G61520 // AT3G61040 // AT3G63490 // AT5G23060 // AT1G70580 // AT5G19940 // AT1G60000
GO:0055114	P	oxidation reduction	9	45	1364	28397	0.00025	0.0027	// AT3G50820 // AT2G41680 // AT1G54500 // AT5G09600 // AT5G23060 // AT3G61040 // AT1G70760 // AT5G08050 // AT4G37925
GO:0016051	P	carbohydrate biosynthetic process	8	45	1070	28397	0.00026	0.0027	// AT3G50820 // AT1G12780 // AT2G41680 // AT5G54770 // AT1G20340 // AT5G23060 // AT1G70580 // AT5G19940
GO:0006090	P	pyruvate metabolic process	5	45	398	28397	0.00043	0.0045	// AT2G07050 // AT2G41680 // AT1G68590 // AT3G63490 // AT5G23060
GO:0008654	P	phospholipid biosynthetic process	5	45	405	28397	0.00046	0.0048	// AT2G07050 // AT2G41680 // AT1G68590 // AT3G63490 // AT5G23060
GO:0034637	P	cellular carbohydrate biosynthetic process	7	45	941	28397	0.00067	0.0069	// AT3G50820 // AT1G12780 // AT2G41680 // AT5G54770 // AT5G23060 // AT1G70580 // AT5G19940
GO:0006644	P	phospholipid metabolic process	5	45	472	28397	0.00091	0.0093	// AT2G07050 // AT2G41680 // AT1G68590 // AT3G63490 // AT5G23060
GO:0008299	P	isoprenoid biosynthetic process	5	45	477	28397	0.00096	0.0096	// AT2G07050 // AT2G41680 // AT1G68590 // AT3G63490 // AT5G23060
GO:0019637	P	organophosphate metabolic process	5	45	483	28397	0.001	0.01	// AT2G07050 // AT2G41680 // AT1G68590 // AT3G63490 // AT5G23060
GO:0046483	P	heterocycle metabolic process	7	45	1023	28397	0.0011	0.011	// AT4G13830 // AT2G41680 // AT5G54770 // AT2G07050 // AT3G61040 // AT5G08050 // AT5G23060
GO:0006720	P	isoprenoid metabolic process	5	45	500	28397	0.0012	0.011	// AT2G07050 // AT2G41680 // AT1G68590 // AT3G63490 // AT5G23060
GO:0061024	P	membrane organization	5	45	543	28397	0.0017	0.016	// AT1G64510 // AT2G07050 // AT2G41680 // AT3G50820 // AT3G63490
GO:0016044	P	cellular membrane organization	5	45	543	28397	0.0017	0.016	// AT1G64510 // AT2G07050 // AT2G41680 // AT3G50820 // AT3G63490
GO:0032787	P	monocarboxylic acid metabolic process	8	45	1481	28397	0.0021	0.02	// AT2G41680 // AT2G07050 // AT3G61040 // AT1G68590 // AT5G23060 // AT3G56310 // AT1G70580 // AT3G63490
GO:0030001	P	metal ion transport	5	45	576	28397	0.0022	0.02	// AT5G27690 // AT5G19940 // AT2G20260 // AT1G70760 // AT3G50820
GO:0010038	P	response to metal ion	5	45	610	28397	0.0028	0.026	// AT4G14570 // AT5G23060 // AT2G41680 // AT5G02380 // AT1G20340
GO:0043170	P	macromolecule metabolic process	24	45	9246	28397	0.0032	0.029	// AT1G64510 // AT4G14570 // AT2G41680 // AT5G54770 // AT4G37790 // AT1G68590 // AT1G70760 // AT5G08050 // AT3G56310 // AT5G55830 // AT1G54500 // AT5G67360 // AT5G12310 // AT3G63490 // AT4G13830 // AT1G67740 // AT3G63470 // AT5G02380 // AT5G23060 // AT5G19940 // AT4G28740 // AT3G50820 // AT1G20340 // AT1G80920
GO:0065008	P	regulation of biological quality	8	45	1654	28397	0.0042	0.038	// AT2G20260 // AT2G41680 // AT1G20340 // AT3G61040 // AT1G70760 // AT3G56310 // AT5G19940 // AT3G50820
GO:0044249	P	cellular biosynthetic process	21	45	7737	28397	0.0042	0.038	// AT1G64510 // AT1G61520 // AT3G50820 // AT1G12780 // AT1G67740 // AT2G41680 // AT5G54770 // AT1G54500 // AT1G20340 // AT4G37790 // AT2G07050 // AT5G28840 // AT3G61040 // AT1G68590 // AT1G60000 // AT5G08050 // AT5G23060 // AT1G70580 // AT5G19940 // AT4G26850 // AT3G63490
GO:0009579	C	thylakoid	17	45	518	28397	2.4e-18	4e-16	// AT1G64510 // AT5G38410 // AT2G20260 // AT1G67740 // AT5G54770 // AT1G54500 // AT3G29240 // AT1G20340 // AT1G61520 // AT5G23060 // AT1G68590 // AT1G70760 // AT5G08050 // AT4G37925 // AT5G19940 // AT3G63490 // AT3G50820
GO:0044434	C	chloroplast part	20	45	1211	28397	5.2e-16	4.3e-14	// AT1G64510 // AT5G38410 // AT2G20260 // AT2G41040 // AT1G67740 // AT2G41680 // AT5G54770 // AT1G54500 // AT3G29240 // AT1G20340 // AT1G61520 // AT5G23060 // AT1G68590 // AT5G08050 // AT1G80920 // AT4G37925 // AT1G70580 // AT5G19940 // AT3G63490 // AT3G50820
GO:0044436	C	thylakoid part	14	45	388	28397	1.1e-15	4.7e-14	// AT1G64510 // AT2G20260 // AT1G67740 // AT1G54500 // AT3G29240 // AT1G20340 // AT1G61520 // AT5G23060 // AT1G68590 // AT1G70760 // AT5G08050 // AT4G37925 // AT3G63490 // AT3G50820
GO:0044435	C	plastid part	20	45	1252	28397	9.6e-16	4.7e-14	// AT1G64510 // AT5G38410 // AT2G20260 // AT2G41040 // AT1G67740 // AT2G41680 // AT5G54770 // AT1G54500 // AT3G29240 // AT1G20340 // AT1G61520 // AT5G23060 // AT1G68590 // AT5G08050 // AT1G80920 // AT4G37925 // AT1G70580 // AT5G19940 // AT3G63490 // AT3G50820
GO:0031976	C	plastid thylakoid	14	45	425	28397	3.8e-15	1e-13	// AT1G64510 // AT2G20260 // AT1G67740 // AT1G54500 // AT3G29240 // AT1G20340 // AT1G61520 // AT5G23060 // AT1G68590 // AT5G08050 // AT4G37925 // AT5G19940 // AT3G63490 // AT3G50820
GO:0031984	C	organelle subcompartment	14	45	428	28397	4.2e-15	1e-13	// AT1G64510 // AT2G20260 // AT1G67740 // AT1G54500 // AT3G29240 // AT1G20340 // AT1G61520 // AT5G23060 // AT1G68590 // AT5G08050 // AT4G37925 // AT5G19940 // AT3G63490 // AT3G50820
GO:0009534	C	chloroplast thylakoid	14	45	425	28397	3.8e-15	1e-13	// AT1G64510 // AT2G20260 // AT1G67740 // AT1G54500 // AT3G29240 // AT1G20340 // AT1G61520 // AT5G23060 // AT1G68590 // AT5G08050 // AT4G37925 // AT5G19940 // AT3G63490 // AT3G50820
GO:0042651	C	thylakoid membrane	13	45	341	28397	7e-15	1.5e-13	// AT1G64510 // AT2G20260 // AT1G67740 // AT1G54500 // AT1G20340 // AT1G61520 // AT5G23060 // AT1G68590 // AT1G70760 // AT5G08050 // AT4G37925 // AT3G63490 // AT3G50820
GO:0034357	C	photosynthetic membrane	13	45	355	28397	1.2e-14	2.1e-13	// AT1G64510 // AT2G20260 // AT1G67740 // AT1G54500 // AT1G20340 // AT1G61520 // AT5G23060 // AT1G68590 // AT1G70760 // AT5G08050 // AT4G37925 // AT3G63490 // AT3G50820
GO:0055035	C	plastid thylakoid membrane	12	45	324	28397	1.2e-13	2e-12	// AT1G64510 // AT2G20260 // AT1G67740 // AT1G54500 // AT1G20340 // AT1G61520 // AT5G23060 // AT1G68590 // AT5G08050 // AT4G37925 // AT3G63490 // AT3G50820
GO:0009535	C	chloroplast thylakoid membrane	11	45	322	28397	3.4e-12	5.2e-11	// AT1G64510 // AT2G20260 // AT1G67740 // AT1G54500 // AT1G61520 // AT5G23060 // AT1G68590 // AT5G08050 // AT4G37925 // AT3G63490 // AT3G50820
GO:0009507	C	chloroplast	25	45	3959	28397	7.7e-11	1.1e-09	// AT1G64510 // AT4G14570 // AT2G41680 // AT5G54770 // AT1G20340 // AT1G68590 // AT1G70760 // AT5G08050 // AT1G70580 // AT1G54500 // AT4G37925 // AT3G63490 // AT4G13830 // AT1G67740 // AT5G23060 // AT5G19940 // AT4G28740 // AT1G60000 // AT3G50820 // AT5G38410 // AT2G20260 // AT2G41040 // AT3G29240 // AT1G61520 // AT1G80920
GO:0009536	C	plastid	25	45	4037	28397	1.2e-10	1.5e-09	// AT1G64510 // AT4G14570 // AT2G41680 // AT5G54770 // AT1G20340 // AT1G68590 // AT1G70760 // AT5G08050 // AT1G70580 // AT1G54500 // AT4G37925 // AT3G63490 // AT4G13830 // AT1G67740 // AT5G23060 // AT5G19940 // AT4G28740 // AT1G60000 // AT3G50820 // AT5G38410 // AT2G20260 // AT2G41040 // AT3G29240 // AT1G61520 // AT1G80920
GO:0044422	C	organelle part	22	45	3385	28397	1.3e-09	1.4e-08	// AT1G64510 // AT2G41680 // AT5G54770 // AT5G09600 // AT3G29240 // AT1G68590 // AT1G70760 // AT5G08050 // AT1G70580 // AT1G54500 // AT4G37925 // AT3G63490 // AT1G67740 // AT5G23060 // AT5G19940 // AT3G50820 // AT5G38410 // AT2G20260 // AT2G41040 // AT1G20340 // AT1G61520 // AT1G80920
GO:0044446	C	intracellular organelle part	22	45	3379	28397	1.2e-09	1.4e-08	// AT1G64510 // AT2G41680 // AT5G54770 // AT5G09600 // AT3G29240 // AT1G68590 // AT1G70760 // AT5G08050 // AT1G70580 // AT1G54500 // AT4G37925 // AT3G63490 // AT1G67740 // AT5G23060 // AT5G19940 // AT3G50820 // AT5G38410 // AT2G20260 // AT2G41040 // AT1G20340 // AT1G61520 // AT1G80920
GO:0031090	C	organelle membrane	14	45	1327	28397	1.1e-08	1.1e-07	// AT1G64510 // AT2G20260 // AT1G67740 // AT1G54500 // AT5G09600 // AT1G20340 // AT1G61520 // AT5G23060 // AT1G68590 // AT1G70760 // AT5G08050 // AT4G37925 // AT3G63490 // AT3G50820
GO:0009570	C	chloroplast stroma	10	45	603	28397	3.3e-08	3.2e-07	// AT5G38410 // AT3G50820 // AT2G41680 // AT5G54770 // AT1G67740 // AT1G20340 // AT1G68590 // AT1G80920 // AT1G70580 // AT3G63490
GO:0009532	C	plastid stroma	10	45	637	28397	5.4e-08	5e-07	// AT5G38410 // AT3G50820 // AT2G41680 // AT5G54770 // AT1G67740 // AT1G20340 // AT1G68590 // AT1G80920 // AT1G70580 // AT3G63490
GO:0044444	C	cytoplasmic part	31	45	9995	28397	4.5e-06	3.9e-05	// AT1G64510 // AT4G14570 // AT2G41680 // AT5G54770 // AT5G09600 // AT1G20340 // AT1G68590 // AT1G70760 // AT5G08050 // AT3G56310 // AT1G70580 // AT1G54500 // AT5G62520 // AT4G37925 // AT3G63490 // AT4G13830 // AT1G12780 // AT1G67740 // AT2G07050 // AT5G28840 // AT5G23060 // AT5G19940 // AT4G28740 // AT1G60000 // AT3G50820 // AT5G38410 // AT2G20260 // AT2G41040 // AT3G29240 // AT1G61520 // AT1G80…
GO:0005737	C	cytoplasm	31	45	12233	28397	0.00043	0.0035	// AT1G64510 // AT4G14570 // AT2G41680 // AT5G54770 // AT5G09600 // AT1G20340 // AT1G68590 // AT1G70760 // AT5G08050 // AT3G56310 // AT1G70580 // AT1G54500 // AT5G62520 // AT4G37925 // AT3G63490 // AT4G13830 // AT1G12780 // AT1G67740 // AT2G07050 // AT5G28840 // AT5G23060 // AT5G19940 // AT4G28740 // AT1G60000 // AT3G50820 // AT5G38410 // AT2G20260 // AT2G41040 // AT3G29240 // AT1G61520 // AT1G80…
GO:0043234	C	protein complex	8	45	1358	28397	0.0012	0.0092	// AT5G38410 // AT2G20260 // AT1G67740 // AT5G09600 // AT1G61520 // AT1G70760 // AT4G37925 // AT3G50820
GO:0032991	C	macromolecular complex	10	45	2050	28397	0.0012	0.0092	// AT1G64510 // AT5G38410 // AT2G20260 // AT1G67740 // AT5G09600 // AT1G61520 // AT1G70760 // AT4G37925 // AT3G63490 // AT3G50820
GO:0043231	C	intracellular membrane-bounded organelle	37	45	17343	28397	0.002	0.014	// AT1G64510 // AT4G14570 // AT5G23750 // AT2G41680 // AT5G54770 // AT5G09600 // AT4G37790 // AT5G27690 // AT1G68590 // AT1G70760 // AT5G08050 // AT3G56310 // AT1G70580 // AT1G54500 // AT5G62520 // AT5G12310 // AT4G37925 // AT3G63490 // AT1G20340 // AT4G13830 // AT1G12780 // AT1G67740 // AT2G07050 // AT5G23060 // AT5G19940 // AT4G28740 // AT1G60000 // AT3G50820 // AT3G26460 // AT5G38410 // AT2G20…
GO:0043227	C	membrane-bounded organelle	37	45	17349	28397	0.002	0.014	// AT1G64510 // AT4G14570 // AT5G23750 // AT2G41680 // AT5G54770 // AT5G09600 // AT4G37790 // AT5G27690 // AT1G68590 // AT1G70760 // AT5G08050 // AT3G56310 // AT1G70580 // AT1G54500 // AT5G62520 // AT5G12310 // AT4G37925 // AT3G63490 // AT1G20340 // AT4G13830 // AT1G12780 // AT1G67740 // AT2G07050 // AT5G23060 // AT5G19940 // AT4G28740 // AT1G60000 // AT3G50820 // AT3G26460 // AT5G38410 // AT2G20…
GO:0009941	C	chloroplast envelope	5	45	573	28397	0.0021	0.014	// AT5G19940 // AT5G54770 // AT5G38410 // AT2G20260 // AT3G63490
GO:0009526	C	plastid envelope	5	45	598	28397	0.0026	0.016	// AT5G19940 // AT5G54770 // AT5G38410 // AT2G20260 // AT3G63490
GO:0043229	C	intracellular organelle	37	45	17570	28397	0.0028	0.016	// AT1G64510 // AT4G14570 // AT5G23750 // AT2G41680 // AT5G54770 // AT5G09600 // AT4G37790 // AT5G27690 // AT1G68590 // AT1G70760 // AT5G08050 // AT3G56310 // AT1G70580 // AT1G54500 // AT5G62520 // AT5G12310 // AT4G37925 // AT3G63490 // AT1G20340 // AT4G13830 // AT1G12780 // AT1G67740 // AT2G07050 // AT5G23060 // AT5G19940 // AT4G28740 // AT1G60000 // AT3G50820 // AT3G26460 // AT5G38410 // AT2G20…
GO:0043226	C	organelle	37	45	17578	28397	0.0028	0.016	// AT1G64510 // AT4G14570 // AT5G23750 // AT2G41680 // AT5G54770 // AT5G09600 // AT4G37790 // AT5G27690 // AT1G68590 // AT1G70760 // AT5G08050 // AT3G56310 // AT1G70580 // AT1G54500 // AT5G62520 // AT5G12310 // AT4G37925 // AT3G63490 // AT1G20340 // AT4G13830 // AT1G12780 // AT1G67740 // AT2G07050 // AT5G23060 // AT5G19940 // AT4G28740 // AT1G60000 // AT3G50820 // AT3G26460 // AT5G38410 // AT2G20…
GO:0031975	C	envelope	6	45	929	28397	0.0034	0.019	// AT5G38410 // AT2G20260 // AT5G54770 // AT5G09600 // AT5G19940 // AT3G63490
GO:0031967	C	organelle envelope	6	45	929	28397	0.0034	0.019	// AT5G38410 // AT2G20260 // AT5G54770 // AT5G09600 // AT5G19940 // AT3G63490
GO:0016020	C	membrane	18	45	6122	28397	0.004	0.021	// AT1G64510 // AT5G38410 // AT2G20260 // AT1G12780 // AT1G67740 // AT1G54500 // AT5G09600 // AT3G23560 // AT1G20340 // AT1G61520 // AT5G23060 // AT1G68590 // AT1G70760 // AT5G08050 // AT4G37925 // AT5G55830 // AT3G63490 // AT3G50820

## Sheet: E
E) Gene enrichment results of up-regulated PTI genes at 6 hpi (P. syringae 61 hrcC infiltrated) that were blocked by compatible P. tabaci
GO_acc	term_type	Term	queryitem	querytotal	bgitem	bgtotal	pvalue	FDR	entries
GO:0051707	P	response to other organism	9	29	1421	28397	8.1e-06	0.00056	// AT2G02930 // AT5G06860 // AT5G39580 // AT1G21250 // AT5G64120 // AT4G08850 // AT1G56340 // AT3G09940 // AT5G60900
GO:0051704	P	multi-organism process	10	29	1820	28397	7.7e-06	0.00056	// AT2G41970 // AT2G02930 // AT5G06860 // AT5G39580 // AT1G21250 // AT5G64120 // AT4G08850 // AT1G56340 // AT3G09940 // AT5G60900
GO:0009620	P	response to fungus	6	29	499	28397	1e-05	0.00056	// AT2G02930 // AT5G06860 // AT5G39580 // AT1G21250 // AT5G64120 // AT3G09940
GO:0006950	P	response to stress	15	29	4089	28397	2.5e-06	0.00056	// AT2G02930 // AT5G06860 // AT1G03220 // AT1G21250 // AT5G64120 // AT4G08850 // AT3G47520 // AT4G37760 // AT2G21045 // AT1G56340 // AT3G09940 // AT1G59218 // AT4G00430 // AT5G60900 // AT5G39580
GO:0033554	P	cellular response to stress	9	29	1473	28397	1.1e-05	0.00056	// AT5G06860 // AT1G21250 // AT5G64120 // AT4G08850 // AT2G21045 // AT1G56340 // AT3G09940 // AT4G00430 // AT5G60900
GO:0006952	P	defense response	9	29	1653	28397	2.7e-05	0.00087	// AT2G02930 // AT5G06860 // AT5G39580 // AT1G21250 // AT5G64120 // AT4G08850 // AT1G56340 // AT1G59218 // AT5G60900
GO:0050832	P	defense response to fungus	5	29	342	28397	2.5e-05	0.00087	// AT1G21250 // AT5G64120 // AT5G06860 // AT5G39580 // AT2G02930
GO:0050896	P	response to stimulus	17	29	6292	28397	2.4e-05	0.00087	// AT2G02930 // AT5G06860 // AT1G03220 // AT1G21250 // AT5G64120 // AT4G08850 // AT3G47520 // AT4G37760 // AT2G21045 // AT1G56340 // AT3G09940 // AT1G59218 // AT2G44380 // AT4G00430 // AT5G60900 // AT3G05500 // AT5G39580
GO:0009607	P	response to biotic stimulus	9	29	1687	28397	3.2e-05	0.00091	// AT2G02930 // AT5G06860 // AT5G39580 // AT1G21250 // AT5G64120 // AT4G08850 // AT1G56340 // AT3G09940 // AT5G60900
GO:0009627	P	systemic acquired resistance	5	29	445	28397	8.4e-05	0.0022	// AT1G56340 // AT1G21250 // AT4G08850 // AT5G60900 // AT5G06860
GO:0009753	P	response to jasmonic acid stimulus	5	29	471	28397	0.00011	0.0026	// AT3G09940 // AT1G21250 // AT5G60900 // AT5G06860 // AT4G37760
GO:0080134	P	regulation of response to stress	5	29	544	28397	0.00021	0.0039	// AT1G21250 // AT5G64120 // AT4G08850 // AT5G60900 // AT5G06860
GO:0031347	P	regulation of defense response	5	29	529	28397	0.00019	0.0039	// AT1G21250 // AT5G64120 // AT4G08850 // AT5G60900 // AT5G06860
GO:0009814	P	defense response, incompatible interaction	5	29	536	28397	0.0002	0.0039	// AT1G56340 // AT1G21250 // AT4G08850 // AT5G60900 // AT5G06860
GO:0042221	P	response to chemical stimulus	12	29	3978	28397	0.00029	0.005	// AT5G06860 // AT5G39580 // AT1G21250 // AT5G64120 // AT2G44380 // AT4G37760 // AT2G21045 // AT1G56340 // AT3G09940 // AT4G00430 // AT5G60900 // AT3G05500
GO:0045087	P	innate immune response	6	29	930	28397	0.00031	0.005	// AT5G06860 // AT1G21250 // AT5G64120 // AT4G08850 // AT1G56340 // AT5G60900
GO:0023052	P	signaling	9	29	2376	28397	0.00043	0.0053	// AT5G06860 // AT1G21250 // AT5G64120 // AT4G08850 // AT2G21045 // AT3G09940 // AT4G00430 // AT5G60900 // AT1G07650
GO:0051716	P	cellular response to stimulus	9	29	2355	28397	0.0004	0.0053	// AT5G06860 // AT1G21250 // AT5G64120 // AT4G08850 // AT2G21045 // AT1G56340 // AT3G09940 // AT4G00430 // AT5G60900
GO:0006955	P	immune response	6	29	984	28397	0.00042	0.0053	// AT5G06860 // AT1G21250 // AT5G64120 // AT4G08850 // AT1G56340 // AT5G60900
GO:0055114	P	oxidation reduction	7	29	1364	28397	0.00037	0.0053	// AT2G44370 // AT5G39580 // AT2G44380 // AT3G47520 // AT4G37760 // AT3G23530 // AT3G09940
GO:0002376	P	immune system process	6	29	984	28397	0.00042	0.0053	// AT5G06860 // AT1G21250 // AT5G64120 // AT4G08850 // AT1G56340 // AT5G60900
GO:0006810	P	transport	11	29	3577	28397	0.0005	0.0058	// AT2G44370 // AT5G06860 // AT5G39580 // AT1G21250 // AT5G64120 // AT4G08850 // AT2G44380 // AT2G21045 // AT4G00430 // AT5G60900 // AT3G05500
GO:0048583	P	regulation of response to stimulus	5	29	667	28397	0.00054	0.0061	// AT1G21250 // AT5G64120 // AT4G08850 // AT5G60900 // AT5G06860
GO:0051234	P	establishment of localization	11	29	3652	28397	0.00059	0.0064	// AT2G44370 // AT5G06860 // AT5G39580 // AT1G21250 // AT5G64120 // AT4G08850 // AT2G44380 // AT2G21045 // AT4G00430 // AT5G60900 // AT3G05500
GO:0051179	P	localization	11	29	3819	28397	0.00087	0.009	// AT2G44370 // AT5G06860 // AT5G39580 // AT1G21250 // AT5G64120 // AT4G08850 // AT2G44380 // AT2G21045 // AT4G00430 // AT5G60900 // AT3G05500
GO:0010035	P	response to inorganic substance	5	29	1086	28397	0.0045	0.044	// AT1G56340 // AT5G64120 // AT2G44380 // AT3G09940 // AT2G21045
GO:0009605	P	response to external stimulus	5	29	1087	28397	0.0046	0.044	// AT4G00430 // AT3G09940 // AT4G08850 // AT4G37760 // AT2G21045
GO:0030312	C	external encapsulating structure	5	29	621	28397	0.00039	0.013	// AT1G21250 // AT5G64120 // AT5G06860 // AT1G03220 // AT1G78850
GO:0005618	C	cell wall	5	29	618	28397	0.00038	0.013	// AT1G21250 // AT5G64120 // AT5G06860 // AT1G03220 // AT1G78850
GO:0005886	C	plasma membrane	11	29	3740	28397	0.00073	0.016	// AT2G02930 // AT5G06860 // AT1G03220 // AT1G21250 // AT4G08850 // AT1G78850 // AT1G56340 // AT1G07650 // AT4G00430 // AT3G51580 // AT5G60900
GO:0005773	C	vacuole	5	29	855	28397	0.0016	0.018	// AT1G56340 // AT3G05500 // AT1G21250 // AT3G47520 // AT1G78850
GO:0016020	C	membrane	14	29	6122	28397	0.0013	0.018	// AT2G02930 // AT5G06860 // AT1G03220 // AT1G21250 // AT5G64120 // AT4G08850 // AT3G47520 // AT4G37760 // AT1G56340 // AT1G07650 // AT1G78850 // AT4G00430 // AT3G51580 // AT5G60900
GO:0005576	C	extracellular region	9	29	2824	28397	0.0015	0.018	// AT5G06860 // AT1G03220 // AT1G21250 // AT5G64120 // AT3G47520 // AT4G37760 // AT1G56340 // AT1G78850 // AT5G39580
GO:0005794	C	Golgi apparatus	5	29	949	28397	0.0026	0.025	// AT1G78850 // AT3G51580 // AT5G06860 // AT1G03220 // AT5G39580

## Sheet: F
F) Gene enrichment results of down-regulated PTI genes at 6 hpi (P. syringae 61 hrcC infiltrated) that were blocked by compatible P. tabaci
GO_acc	term_type	Term	queryitem	querytotal	bgitem	bgtotal	pvalue	FDR	entries
GO:0015979	P	photosynthesis	5	16	435	28397	3.3e-06	0.00024	// AT3G54890 // AT2G30950 // AT5G19940 // AT5G38410 // AT5G58330
GO:0009628	P	response to abiotic stimulus	7	16	2635	28397	0.00032	0.0091	// AT2G30950 // AT5G48300 // AT5G38410 // AT5G61410 // AT3G54890 // AT5G43060 // AT5G43470
GO:0009314	P	response to radiation	5	16	1263	28397	0.00051	0.0091	// AT3G54890 // AT5G43470 // AT2G30950 // AT5G48300 // AT5G38410
GO:0009416	P	response to light stimulus	5	16	1188	28397	0.00038	0.0091	// AT3G54890 // AT5G43470 // AT2G30950 // AT5G48300 // AT5G38410
GO:0005975	P	carbohydrate metabolic process	6	16	2249	28397	0.00099	0.014	// AT2G30950 // AT5G48300 // AT5G61410 // AT5G43060 // AT5G58330 // AT5G19940
GO:0009579	C	thylakoid	6	16	518	28397	2.6e-07	1.6e-05	// AT2G30950 // AT5G38410 // AT5G61410 // AT3G54890 // AT5G58330 // AT5G19940
GO:0009526	C	plastid envelope	6	16	598	28397	6e-07	1.6e-05	// AT2G30950 // AT5G38410 // AT5G61410 // AT3G54890 // AT5G58330 // AT5G19940
GO:0009941	C	chloroplast envelope	6	16	573	28397	4.7e-07	1.6e-05	// AT2G30950 // AT5G38410 // AT5G61410 // AT3G54890 // AT5G58330 // AT5G19940
GO:0044435	C	plastid part	7	16	1252	28397	2.7e-06	4.3e-05	// AT2G30950 // AT5G38410 // AT5G61410 // AT3G54890 // AT5G48300 // AT5G58330 // AT5G19940
GO:0044434	C	chloroplast part	7	16	1211	28397	2.1e-06	4.3e-05	// AT2G30950 // AT5G38410 // AT5G61410 // AT3G54890 // AT5G48300 // AT5G58330 // AT5G19940
GO:0031975	C	envelope	6	16	929	28397	7.5e-06	8.7e-05	// AT2G30950 // AT5G38410 // AT5G61410 // AT3G54890 // AT5G58330 // AT5G19940
GO:0031967	C	organelle envelope	6	16	929	28397	7.5e-06	8.7e-05	// AT2G30950 // AT5G38410 // AT5G61410 // AT3G54890 // AT5G58330 // AT5G19940
GO:0044446	C	intracellular organelle part	7	16	3379	28397	0.0015	0.013	// AT2G30950 // AT5G38410 // AT5G61410 // AT3G54890 // AT5G48300 // AT5G58330 // AT5G19940
GO:0044422	C	organelle part	7	16	3385	28397	0.0015	0.013	// AT2G30950 // AT5G38410 // AT5G61410 // AT3G54890 // AT5G48300 // AT5G58330 // AT5G19940
GO:0005576	C	extracellular region	6	16	2824	28397	0.0032	0.026	// AT5G48300 // AT5G38410 // AT5G61410 // AT5G43060 // AT5G58330 // AT5G47635
GO:0009507	C	chloroplast	7	16	3959	28397	0.0037	0.027	// AT2G30950 // AT5G38410 // AT5G61410 // AT3G54890 // AT5G48300 // AT5G58330 // AT5G19940
GO:0009536	C	plastid	7	16	4037	28397	0.0041	0.028	// AT2G30950 // AT5G38410 // AT5G61410 // AT3G54890 // AT5G48300 // AT5G58330 // AT5G19940

## Sheet: G
G) Gene enrichment results of up-regulated genes that were specifically activated by compatible P. tabaci at 6 hpi (but remained unaffected in PTI, ETI or treatment with inactivated P. tabaci)
GO_acc	term_type	Term	queryitem	querytotal	bgitem	bgtotal	pvalue	FDR	entries
GO:0009755	P	hormone-mediated signaling pathway	11	66	600	28397	1.5e-07	2.5e-05	// AT3G29575 // AT3G05580 // AT1G01720 // AT5G25350 // AT5G61820 // AT4G27410 // AT3G11410 // AT3G21510 // AT2G46680 // AT3G12500 // AT5G42050
GO:0009651	P	response to salt stress	13	66	788	28397	3.3e-08	2.5e-05	// AT1G03220 // AT5G56030 // AT1G76490 // AT1G80160 // AT4G30960 // AT4G17340 // AT4G11600 // AT4G27410 // AT2G36530 // AT3G11410 // AT2G46680 // AT2G36880 // AT1G01720
GO:0006970	P	response to osmotic stress	13	66	842	28397	7e-08	2.5e-05	// AT1G03220 // AT5G56030 // AT1G76490 // AT1G80160 // AT4G30960 // AT4G17340 // AT4G11600 // AT4G27410 // AT2G36530 // AT3G11410 // AT2G46680 // AT2G36880 // AT1G01720
GO:0007242	P	intracellular signaling cascade	15	66	1252	28397	1.6e-07	2.5e-05	// AT3G29575 // AT3G05580 // AT5G56030 // AT3G43190 // AT1G01720 // AT4G30960 // AT3G02550 // AT5G25350 // AT4G27410 // AT3G11410 // AT3G21510 // AT2G46680 // AT5G61820 // AT3G12500 // AT5G42050
GO:0009738	P	abscisic acid mediated signaling pathway	8	66	252	28397	1.6e-07	2.5e-05	// AT3G29575 // AT3G05580 // AT1G01720 // AT5G61820 // AT4G27410 // AT3G11410 // AT2G46680 // AT5G42050
GO:0071215	P	cellular response to abscisic acid stimulus	8	66	267	28397	2.4e-07	3.2e-05	// AT3G29575 // AT3G05580 // AT1G01720 // AT5G61820 // AT4G27410 // AT3G11410 // AT2G46680 // AT5G42050
GO:0032870	P	cellular response to hormone stimulus	11	66	641	28397	2.9e-07	3.3e-05	// AT3G29575 // AT3G05580 // AT1G01720 // AT5G25350 // AT5G61820 // AT4G27410 // AT3G11410 // AT3G21510 // AT2G46680 // AT3G12500 // AT5G42050
GO:0042221	P	response to chemical stimulus	26	66	3978	28397	3.5e-07	3.5e-05	// AT4G30960 // AT4G17340 // AT1G34370 // AT5G42050 // AT3G05580 // AT5G56030 // AT1G01720 // AT1G47510 // AT5G61820 // AT4G27410 // AT3G57550 // AT2G36880 // AT2G46680 // AT3G43190 // AT5G25350 // AT2G36530 // AT3G21510 // AT3G29575 // AT1G80160 // AT3G02550 // AT3G11410 // AT4G33905 // AT1G68620 // AT3G12500 // AT4G11600 // AT3G09270
GO:0071310	P	cellular response to organic substance	14	66	1234	28397	8.2e-07	7.3e-05	// AT3G29575 // AT3G05580 // AT3G43190 // AT1G01720 // AT5G25350 // AT3G02550 // AT5G61820 // AT4G27410 // AT3G11410 // AT3G57550 // AT3G21510 // AT2G46680 // AT3G12500 // AT5G42050
GO:0007165	P	signal transduction	16	66	1670	28397	1.1e-06	8.7e-05	// AT3G29575 // AT3G24982 // AT3G05580 // AT5G56030 // AT3G43190 // AT1G01720 // AT4G30960 // AT3G02550 // AT5G25350 // AT4G27410 // AT3G11410 // AT3G21510 // AT2G46680 // AT5G61820 // AT3G12500 // AT5G42050
GO:0023046	P	signaling process	16	66	1768	28397	2.3e-06	0.00013	// AT3G29575 // AT3G24982 // AT3G05580 // AT5G56030 // AT3G43190 // AT1G01720 // AT4G30960 // AT3G02550 // AT5G25350 // AT4G27410 // AT3G11410 // AT3G21510 // AT2G46680 // AT5G61820 // AT3G12500 // AT5G42050
GO:0050896	P	response to stimulus	32	66	6292	28397	2.3e-06	0.00013	// AT1G76490 // AT4G30960 // AT4G17340 // AT1G34370 // AT3G05890 // AT5G62150 // AT5G42050 // AT3G05580 // AT1G03220 // AT5G56030 // AT1G01720 // AT1G47510 // AT5G61820 // AT4G27410 // AT3G57550 // AT3G45650 // AT2G36880 // AT4G33905 // AT3G43190 // AT5G25350 // AT2G36530 // AT3G21510 // AT3G29575 // AT2G36990 // AT1G80160 // AT3G02550 // AT3G11410 // AT2G46680 // AT1G68620 // AT3G12500 // AT4G11…
GO:0009737	P	response to abscisic acid stimulus	10	66	621	28397	1.8e-06	0.00013	// AT3G29575 // AT3G05580 // AT1G01720 // AT1G47510 // AT5G61820 // AT4G27410 // AT2G36530 // AT3G11410 // AT2G46680 // AT5G42050
GO:0023060	P	signal transmission	16	66	1767	28397	2.3e-06	0.00013	// AT3G29575 // AT3G24982 // AT3G05580 // AT5G56030 // AT3G43190 // AT1G01720 // AT4G30960 // AT3G02550 // AT5G25350 // AT4G27410 // AT3G11410 // AT3G21510 // AT2G46680 // AT5G61820 // AT3G12500 // AT5G42050
GO:0042538	P	hyperosmotic salinity response	6	66	162	28397	2.6e-06	0.00014	// AT1G01720 // AT1G80160 // AT4G30960 // AT4G27410 // AT3G11410 // AT2G46680
GO:0071495	P	cellular response to endogenous stimulus	11	66	815	28397	2.9e-06	0.00014	// AT3G29575 // AT3G05580 // AT1G01720 // AT5G25350 // AT5G61820 // AT4G27410 // AT3G11410 // AT3G21510 // AT2G46680 // AT3G12500 // AT5G42050
GO:0070887	P	cellular response to chemical stimulus	14	66	1417	28397	4.1e-06	0.00019	// AT3G29575 // AT3G05580 // AT3G43190 // AT1G01720 // AT5G25350 // AT3G02550 // AT5G61820 // AT4G27410 // AT3G11410 // AT3G57550 // AT3G21510 // AT2G46680 // AT3G12500 // AT5G42050
GO:0010033	P	response to organic substance	19	66	2754	28397	1.1e-05	0.00049	// AT3G29575 // AT3G05580 // AT3G43190 // AT4G33905 // AT1G01720 // AT1G47510 // AT5G25350 // AT3G02550 // AT5G61820 // AT4G27410 // AT2G36530 // AT3G11410 // AT3G57550 // AT3G21510 // AT2G46680 // AT1G68620 // AT3G12500 // AT5G42050 // AT3G09270
GO:0009725	P	response to hormone stimulus	13	66	1375	28397	1.5e-05	0.00064	// AT3G29575 // AT3G05580 // AT1G01720 // AT1G47510 // AT5G25350 // AT5G61820 // AT4G27410 // AT2G36530 // AT3G11410 // AT3G21510 // AT2G46680 // AT3G12500 // AT5G42050
GO:0009719	P	response to endogenous stimulus	14	66	1615	28397	1.8e-05	0.00071	// AT3G29575 // AT3G05580 // AT4G33905 // AT1G01720 // AT1G47510 // AT5G25350 // AT5G61820 // AT4G27410 // AT2G36530 // AT3G11410 // AT3G21510 // AT2G46680 // AT3G12500 // AT5G42050
GO:0023052	P	signaling	17	66	2376	28397	2.3e-05	0.00083	// AT3G29575 // AT3G24982 // AT3G05580 // AT5G56030 // AT3G43190 // AT1G01720 // AT4G30960 // AT3G02550 // AT5G25350 // AT4G27410 // AT3G11410 // AT3G57550 // AT3G21510 // AT2G46680 // AT5G61820 // AT3G12500 // AT5G42050
GO:0009628	P	response to abiotic stimulus	18	66	2635	28397	2.3e-05	0.00083	// AT4G11600 // AT2G36990 // AT1G03220 // AT5G56030 // AT4G27410 // AT3G45650 // AT1G76490 // AT1G80160 // AT4G30960 // AT4G17340 // AT1G01720 // AT1G34370 // AT3G05890 // AT3G11410 // AT2G36530 // AT2G46680 // AT2G36880 // AT5G42050
GO:0006972	P	hyperosmotic response	6	66	251	28397	3e-05	0.001	// AT1G01720 // AT1G80160 // AT4G30960 // AT4G27410 // AT3G11410 // AT2G46680
GO:0008152	P	metabolic process	48	66	13633	28397	4e-05	0.0013	// AT4G14360 // AT5G16720 // AT1G80160 // AT1G76490 // AT4G30960 // AT1G34370 // AT5G62150 // AT3G54250 // AT5G42050 // AT5G27450 // AT1G03220 // AT3G61040 // AT3G15430 // AT1G01720 // AT1G47510 // AT5G61820 // AT4G27410 // AT3G11410 // AT3G57550 // AT3G26300 // AT2G38700 // AT5G22650 // AT3G26320 // AT5G49460 // AT1G72700 // AT2G42910 // AT5G03300 // AT2G36880 // AT4G33905 // AT3G43190 // AT5G25…
GO:0009414	P	response to water deprivation	7	66	416	28397	5.6e-05	0.0018	// AT5G56030 // AT1G01720 // AT1G80160 // AT4G30960 // AT4G27410 // AT3G11410 // AT2G46680
GO:0051186	P	cofactor metabolic process	9	66	753	28397	6.4e-05	0.0019	// AT5G49460 // AT1G80160 // AT1G76490 // AT5G43150 // AT5G61820 // AT2G36530 // AT2G42910 // AT5G03690 // AT2G38700
GO:0009415	P	response to water	7	66	424	28397	6.3e-05	0.0019	// AT5G56030 // AT1G01720 // AT1G80160 // AT4G30960 // AT4G27410 // AT3G11410 // AT2G46680
GO:0051716	P	cellular response to stimulus	16	66	2355	28397	7.8e-05	0.0022	// AT3G29575 // AT3G05580 // AT3G43190 // AT1G01720 // AT5G25350 // AT3G02550 // AT5G61820 // AT4G27410 // AT3G11410 // AT3G57550 // AT3G21510 // AT5G62150 // AT2G46680 // AT2G36990 // AT3G12500 // AT5G42050
GO:0006950	P	response to stress	22	66	4089	28397	8.8e-05	0.0024	// AT1G76490 // AT4G30960 // AT4G17340 // AT3G05890 // AT5G62150 // AT5G42050 // AT3G05580 // AT1G03220 // AT5G56030 // AT1G01720 // AT4G27410 // AT3G57550 // AT2G36880 // AT3G43190 // AT2G36530 // AT1G80160 // AT3G02550 // AT3G11410 // AT2G46680 // AT3G12500 // AT4G11600 // AT3G09270
GO:0019748	P	secondary metabolic process	11	66	1247	28397	0.00014	0.0037	// AT2G36990 // AT1G68620 // AT2G36880 // AT4G11600 // AT2G36530 // AT5G03690 // AT3G21510 // AT3G54250 // AT2G38700 // AT1G76490 // AT3G09270
GO:0006732	P	coenzyme metabolic process	7	66	508	28397	0.00019	0.0049	// AT5G49460 // AT1G76490 // AT1G80160 // AT5G61820 // AT2G36530 // AT5G03690 // AT2G38700
GO:0009987	P	cellular process	48	66	14419	28397	0.00023	0.0059	// AT4G14360 // AT5G16720 // AT1G80160 // AT1G76490 // AT4G30960 // AT4G17340 // AT1G34370 // AT5G62150 // AT3G54250 // AT5G42050 // AT5G27450 // AT3G24982 // AT3G05580 // AT3G61040 // AT4G27410 // AT1G01720 // AT1G47510 // AT5G61820 // AT3G15430 // AT1G49620 // AT3G57550 // AT5G03690 // AT4G01470 // AT5G22650 // AT5G49460 // AT2G42910 // AT5G03300 // AT2G36880 // AT4G33905 // AT3G43190 // AT5G25…
GO:0044281	P	small molecule metabolic process	21	66	4065	28397	0.00024	0.0059	// AT5G27450 // AT5G49460 // AT2G36990 // AT2G42910 // AT5G03300 // AT5G22650 // AT1G76490 // AT1G80160 // AT3G09270 // AT5G61820 // AT2G36530 // AT3G61040 // AT3G57550 // AT3G21510 // AT4G33905 // AT2G36880 // AT5G03690 // AT3G54250 // AT2G38700 // AT1G01720 // AT5G16760
GO:0055086	P	nucleobase, nucleoside and nucleotide metabolic process	8	66	726	28397	0.00029	0.0068	// AT5G03300 // AT2G36880 // AT5G22650 // AT2G36530 // AT2G42910 // AT3G57550 // AT5G03690 // AT1G76490
GO:0046483	P	heterocycle metabolic process	9	66	1023	28397	0.00061	0.014	// AT1G80160 // AT2G42910 // AT5G03300 // AT1G76490 // AT5G43150 // AT5G61820 // AT3G61040 // AT3G57550 // AT5G22650
GO:0044237	P	cellular metabolic process	40	66	11509	28397	0.00079	0.018	// AT4G14360 // AT5G16720 // AT1G80160 // AT1G76490 // AT4G30960 // AT1G34370 // AT3G54250 // AT5G42050 // AT5G27450 // AT3G61040 // AT4G27410 // AT1G01720 // AT1G47510 // AT5G61820 // AT3G15430 // AT3G11410 // AT3G57550 // AT5G03690 // AT2G38700 // AT5G22650 // AT5G49460 // AT2G42910 // AT5G03300 // AT2G36880 // AT4G33905 // AT3G43190 // AT5G25350 // AT2G36530 // AT3G21510 // AT3G29575 // AT2G36…
GO:0050794	P	regulation of cellular process	21	66	4595	28397	0.0013	0.027	// AT5G61820 // AT3G29575 // AT3G24982 // AT3G05580 // AT5G56030 // AT3G43190 // AT4G27410 // AT5G22650 // AT1G76490 // AT4G30960 // AT3G02550 // AT5G25350 // AT1G34370 // AT3G11410 // AT3G21510 // AT1G49620 // AT2G46680 // AT2G36990 // AT1G01720 // AT3G12500 // AT5G42050
GO:0006066	P	alcohol metabolic process	9	66	1143	28397	0.0013	0.028	// AT5G27450 // AT5G49460 // AT2G36990 // AT1G76490 // AT2G36530 // AT5G03690 // AT3G54250 // AT2G38700 // AT5G16760
GO:0044255	P	cellular lipid metabolic process	10	66	1395	28397	0.0014	0.029	// AT5G27450 // AT2G36990 // AT1G76490 // AT1G47510 // AT3G43190 // AT4G33905 // AT3G54250 // AT2G38700 // AT1G01720 // AT3G09270
GO:0009814	P	defense response, incompatible interaction	6	66	536	28397	0.0016	0.032	// AT5G56030 // AT3G43190 // AT3G02550 // AT5G62150 // AT3G12500 // AT5G42050
GO:0009607	P	response to biotic stimulus	11	66	1687	28397	0.0017	0.033	// AT3G05580 // AT5G56030 // AT1G01720 // AT3G43190 // AT3G02550 // AT5G61820 // AT3G57550 // AT5G62150 // AT3G12500 // AT5G42050 // AT3G09270
GO:0048519	P	negative regulation of biological process	9	66	1243	28397	0.0023	0.044	// AT5G56030 // AT1G49620 // AT5G22650 // AT1G76490 // AT5G25350 // AT5G42050 // AT1G79820 // AT3G11410 // AT1G01720
GO:0065007	P	biological regulation	25	66	6222	28397	0.0024	0.045	// AT1G76490 // AT4G30960 // AT1G34370 // AT5G42050 // AT3G24982 // AT3G05580 // AT5G56030 // AT1G01720 // AT5G61820 // AT4G27410 // AT3G11410 // AT2G38700 // AT5G22650 // AT5G49460 // AT1G49620 // AT3G43190 // AT5G25350 // AT1G79820 // AT3G21510 // AT3G29575 // AT2G36990 // AT3G02550 // AT3G61040 // AT2G46680 // AT3G12500
GO:0006629	P	lipid metabolic process	11	66	1772	28397	0.0025	0.045	// AT5G27450 // AT5G49460 // AT2G36990 // AT1G76490 // AT1G47510 // AT3G43190 // AT4G33905 // AT3G54250 // AT2G38700 // AT1G01720 // AT3G09270
GO:0044238	P	primary metabolic process	39	66	11717	28397	0.0026	0.047	// AT4G14360 // AT5G16720 // AT1G76490 // AT4G30960 // AT1G34370 // AT3G54250 // AT5G42050 // AT5G27450 // AT1G03220 // AT3G61040 // AT3G15430 // AT1G01720 // AT1G47510 // AT5G61820 // AT4G27410 // AT3G11410 // AT3G57550 // AT5G03690 // AT2G38700 // AT5G22650 // AT5G49460 // AT2G42910 // AT5G03300 // AT2G36880 // AT4G33905 // AT3G43190 // AT5G25350 // AT2G36530 // AT3G21510 // AT3G29575 // AT2G36…
GO:0050789	P	regulation of biological process	22	66	5235	28397	0.0028	0.049	// AT1G76490 // AT4G30960 // AT1G34370 // AT5G42050 // AT3G24982 // AT3G05580 // AT5G56030 // AT1G01720 // AT5G61820 // AT4G27410 // AT1G49620 // AT5G22650 // AT3G43190 // AT5G25350 // AT1G79820 // AT3G21510 // AT3G29575 // AT2G36990 // AT3G02550 // AT3G11410 // AT2G46680 // AT3G12500
GO:0005829	C	cytosol	15	66	1644	28397	4.6e-06	0.00057	// AT5G27450 // AT5G49460 // AT5G56030 // AT5G03300 // AT2G36880 // AT2G42910 // AT3G43190 // AT4G11600 // AT2G36530 // AT3G11410 // AT5G03690 // AT2G38700 // AT3G12500 // AT5G22650 // AT5G16760
GO:0005737	C	cytoplasm	43	66	12233	28397	0.00025	0.016	// AT3G07090 // AT4G14360 // AT5G16720 // AT1G80160 // AT1G76490 // AT4G17340 // AT5G62150 // AT5G27450 // AT3G24982 // AT3G05580 // AT1G03220 // AT5G56030 // AT1G47510 // AT3G28720 // AT5G61820 // AT2G42910 // AT3G57550 // AT5G03690 // AT4G01470 // AT2G15580 // AT5G22650 // AT3G26320 // AT5G49460 // AT2G38540 // AT5G03300 // AT2G36880 // AT5G05480 // AT3G43190 // AT1G29310 // AT2G36530 // AT3G21…

## Sheet: H
H) Gene enrichment results of down-regulated genes that were specifically repressed by compatible P. tabaci at 6 hpi (but remained unaffected in PTI, ETI or treatment with inactivated P. tabaci)
GO_acc	term_type	Term	queryitem	querytotal	bgitem	bgtotal	pvalue	FDR	entries
GO:0015979	P	photosynthesis	8	34	435	28397	4.2e-08	3e-05	// AT3G01480 // AT2G06520 // AT5G38410 // AT1G44575 // AT1G32060 // AT1G09340 // AT5G53490 // AT4G17600
GO:0046148	P	pigment biosynthetic process	7	34	282	28397	4.4e-08	3e-05	// AT3G01480 // AT5G45680 // AT3G26570 // AT3G57260 // AT1G09340 // AT5G53490 // AT4G17600
GO:0009751	P	response to salicylic acid stimulus	8	34	470	28397	7.4e-08	3.4e-05	// AT3G01480 // AT3G57530 // AT3G46130 // AT5G59780 // AT3G57260 // AT1G32060 // AT1G09340 // AT2G43010
GO:0042440	P	pigment metabolic process	7	34	361	28397	2.3e-07	3.5e-05	// AT3G01480 // AT5G45680 // AT3G26570 // AT3G57260 // AT1G09340 // AT5G53490 // AT4G17600
GO:0000165	P	MAPKKK cascade	6	34	209	28397	2e-07	3.5e-05	// AT3G01480 // AT3G57530 // AT3G57260 // AT1G32060 // AT1G09340 // AT2G43010
GO:0016108	P	tetraterpenoid metabolic process	5	34	111	28397	2.6e-07	3.5e-05	// AT1G09340 // AT3G01480 // AT5G53490 // AT5G45680 // AT3G26570
GO:0016109	P	tetraterpenoid biosynthetic process	5	34	106	28397	2.1e-07	3.5e-05	// AT1G09340 // AT3G01480 // AT5G53490 // AT5G45680 // AT3G26570
GO:0007243	P	protein kinase cascade	6	34	223	28397	2.8e-07	3.5e-05	// AT3G01480 // AT3G57530 // AT3G57260 // AT1G32060 // AT1G09340 // AT2G43010
GO:0016117	P	carotenoid biosynthetic process	5	34	106	28397	2.1e-07	3.5e-05	// AT1G09340 // AT3G01480 // AT5G53490 // AT5G45680 // AT3G26570
GO:0016116	P	carotenoid metabolic process	5	34	111	28397	2.6e-07	3.5e-05	// AT1G09340 // AT3G01480 // AT5G53490 // AT5G45680 // AT3G26570
GO:0010114	P	response to red light	5	34	104	28397	1.9e-07	3.5e-05	// AT1G09340 // AT4G17600 // AT5G38410 // AT2G43010 // AT1G32060
GO:0015995	P	chlorophyll biosynthetic process	5	34	125	28397	4.6e-07	5.3e-05	// AT1G09340 // AT3G01480 // AT5G53490 // AT5G45680 // AT4G17600
GO:0009862	P	systemic acquired resistance, salicylic acid mediated signaling pathway	6	34	251	28397	5.6e-07	5.9e-05	// AT3G01480 // AT3G57530 // AT3G57260 // AT1G32060 // AT1G09340 // AT2G43010
GO:0031348	P	negative regulation of defense response	6	34	273	28397	9e-07	7.8e-05	// AT3G01480 // AT3G57530 // AT3G57260 // AT1G32060 // AT1G09340 // AT2G43010
GO:0009867	P	jasmonic acid mediated signaling pathway	6	34	282	28397	1.1e-06	7.8e-05	// AT3G01480 // AT3G57530 // AT3G57260 // AT1G32060 // AT1G09340 // AT2G43010
GO:0042254	P	ribosome biogenesis	7	34	437	28397	8.1e-07	7.8e-05	// AT3G01480 // AT1G44575 // AT1G32060 // AT1G09340 // AT5G53490 // AT3G16080 // AT4G17600
GO:0022613	P	ribonucleoprotein complex biogenesis	7	34	447	28397	9.4e-07	7.8e-05	// AT3G01480 // AT1G44575 // AT1G32060 // AT1G09340 // AT5G53490 // AT3G16080 // AT4G17600
GO:0071395	P	cellular response to jasmonic acid stimulus	6	34	282	28397	1.1e-06	7.8e-05	// AT3G01480 // AT3G57530 // AT3G57260 // AT1G32060 // AT1G09340 // AT2G43010
GO:0010103	P	stomatal complex morphogenesis	5	34	149	28397	1.1e-06	7.8e-05	// AT3G01480 // AT4G17600 // AT1G44575 // AT5G45680 // AT1G32060
GO:0006779	P	porphyrin biosynthetic process	5	34	157	28397	1.4e-06	9e-05	// AT1G09340 // AT3G01480 // AT5G53490 // AT5G45680 // AT4G17600
GO:0009753	P	response to jasmonic acid stimulus	7	34	471	28397	1.3e-06	9e-05	// AT3G01480 // AT3G57530 // AT5G59780 // AT3G57260 // AT1G32060 // AT1G09340 // AT2G43010
GO:0033014	P	tetrapyrrole biosynthetic process	5	34	160	28397	1.5e-06	9.4e-05	// AT1G09340 // AT3G01480 // AT5G53490 // AT5G45680 // AT4G17600
GO:0006364	P	rRNA processing	6	34	324	28397	2.4e-06	0.00013	// AT3G01480 // AT1G44575 // AT1G32060 // AT1G09340 // AT5G53490 // AT4G17600
GO:0016072	P	rRNA metabolic process	6	34	325	28397	2.4e-06	0.00013	// AT3G01480 // AT1G44575 // AT1G32060 // AT1G09340 // AT5G53490 // AT4G17600
GO:0010207	P	photosystem II assembly	5	34	177	28397	2.4e-06	0.00013	// AT1G09340 // AT3G01480 // AT4G17600 // AT1G44575 // AT1G32060
GO:0010310	P	regulation of hydrogen peroxide metabolic process	5	34	187	28397	3.2e-06	0.00014	// AT1G09340 // AT3G01480 // AT2G43010 // AT3G57260 // AT1G32060
GO:0050832	P	defense response to fungus	6	34	342	28397	3.2e-06	0.00014	// AT3G01480 // AT3G57530 // AT4G16260 // AT3G57260 // AT1G32060 // AT1G09340
GO:0061024	P	membrane organization	7	34	543	28397	3.3e-06	0.00014	// AT3G01480 // AT3G26570 // AT1G44575 // AT3G57260 // AT1G09340 // AT5G53490 // AT4G17600
GO:0080010	P	regulation of oxygen and reactive oxygen species metabolic process	5	34	188	28397	3.2e-06	0.00014	// AT1G09340 // AT3G01480 // AT2G43010 // AT3G57260 // AT1G32060
GO:0016044	P	cellular membrane organization	7	34	543	28397	3.3e-06	0.00014	// AT3G01480 // AT3G26570 // AT1G44575 // AT3G57260 // AT1G09340 // AT5G53490 // AT4G17600
GO:0015994	P	chlorophyll metabolic process	5	34	189	28397	3.3e-06	0.00014	// AT1G09340 // AT3G01480 // AT5G53490 // AT5G45680 // AT4G17600
GO:0009814	P	defense response, incompatible interaction	7	34	536	28397	3.1e-06	0.00014	// AT3G01480 // AT3G57530 // AT4G16260 // AT3G57260 // AT1G32060 // AT1G09340 // AT2G43010
GO:0048585	P	negative regulation of response to stimulus	6	34	349	28397	3.6e-06	0.00015	// AT3G01480 // AT3G57530 // AT3G57260 // AT1G32060 // AT1G09340 // AT2G43010
GO:0009863	P	salicylic acid mediated signaling pathway	6	34	349	28397	3.6e-06	0.00015	// AT3G01480 // AT3G57530 // AT3G57260 // AT1G32060 // AT1G09340 // AT2G43010
GO:0071446	P	cellular response to salicylic acid stimulus	6	34	351	28397	3.8e-06	0.00015	// AT3G01480 // AT3G57530 // AT3G57260 // AT1G32060 // AT1G09340 // AT2G43010
GO:0010027	P	thylakoid membrane organization	5	34	198	28397	4.2e-06	0.00015	// AT1G09340 // AT3G01480 // AT5G53490 // AT1G44575 // AT4G17600
GO:0009668	P	plastid membrane organization	5	34	198	28397	4.2e-06	0.00015	// AT1G09340 // AT3G01480 // AT5G53490 // AT1G44575 // AT4G17600
GO:0010363	P	regulation of plant-type hypersensitive response	6	34	371	28397	5.1e-06	0.00019	// AT3G01480 // AT3G57530 // AT3G57260 // AT1G32060 // AT1G09340 // AT2G43010
GO:0009628	P	response to abiotic stimulus	13	34	2635	28397	5.5e-06	0.00019	// AT3G01480 // AT3G57530 // AT5G38410 // AT4G16260 // AT1G44575 // AT5G59780 // AT3G57260 // AT1G32060 // AT1G09340 // AT4G17090 // AT2G33800 // AT2G43010 // AT4G17600
GO:0080135	P	regulation of cellular response to stress	6	34	379	28397	5.8e-06	0.0002	// AT3G01480 // AT3G57530 // AT3G57260 // AT1G32060 // AT1G09340 // AT2G43010
GO:0032268	P	regulation of cellular protein metabolic process	5	34	215	28397	6.1e-06	0.00021	// AT1G09340 // AT3G01480 // AT4G17600 // AT2G43010 // AT1G32060
GO:0034470	P	ncRNA processing	6	34	387	28397	6.5e-06	0.00021	// AT3G01480 // AT1G44575 // AT1G32060 // AT1G09340 // AT5G53490 // AT4G17600
GO:0010374	P	stomatal complex development	5	34	217	28397	6.4e-06	0.00021	// AT3G01480 // AT4G17600 // AT1G44575 // AT5G45680 // AT1G32060
GO:0006612	P	protein targeting to membrane	6	34	392	28397	7e-06	0.00022	// AT3G01480 // AT3G57530 // AT3G57260 // AT1G32060 // AT1G09340 // AT2G43010
GO:0006778	P	porphyrin metabolic process	5	34	226	28397	7.8e-06	0.00022	// AT1G09340 // AT3G01480 // AT5G53490 // AT5G45680 // AT4G17600
GO:0033013	P	tetrapyrrole metabolic process	5	34	227	28397	7.9e-06	0.00022	// AT1G09340 // AT3G01480 // AT5G53490 // AT5G45680 // AT4G17600
GO:0009657	P	plastid organization	6	34	398	28397	7.6e-06	0.00022	// AT3G01480 // AT1G44575 // AT1G32060 // AT1G09340 // AT5G53490 // AT4G17600
GO:0009409	P	response to cold	7	34	629	28397	8.6e-06	0.00022	// AT3G01480 // AT3G57530 // AT3G57260 // AT1G32060 // AT1G09340 // AT4G17090 // AT2G33800
GO:0046490	P	isopentenyl diphosphate metabolic process	5	34	233	28397	9e-06	0.00022	// AT1G09340 // AT3G01480 // AT5G53490 // AT5G45680 // AT4G17600
GO:0019288	P	isopentenyl diphosphate biosynthetic process, mevalonate-independent pathway	5	34	229	28397	8.3e-06	0.00022	// AT1G09340 // AT3G01480 // AT5G53490 // AT5G45680 // AT4G17600
GO:0019682	P	glyceraldehyde-3-phosphate metabolic process	5	34	232	28397	8.8e-06	0.00022	// AT1G09340 // AT3G01480 // AT5G53490 // AT5G45680 // AT4G17600
GO:0043067	P	regulation of programmed cell death	6	34	397	28397	7.5e-06	0.00022	// AT3G01480 // AT3G57530 // AT3G57260 // AT1G32060 // AT1G09340 // AT2G43010
GO:0009240	P	isopentenyl diphosphate biosynthetic process	5	34	233	28397	9e-06	0.00022	// AT1G09340 // AT3G01480 // AT5G53490 // AT5G45680 // AT4G17600
GO:0034050	P	host programmed cell death induced by symbiont	6	34	402	28397	8.1e-06	0.00022	// AT3G01480 // AT3G57530 // AT3G57260 // AT1G32060 // AT1G09340 // AT2G43010
GO:0010941	P	regulation of cell death	6	34	405	28397	8.4e-06	0.00022	// AT3G01480 // AT3G57530 // AT3G57260 // AT1G32060 // AT1G09340 // AT2G43010
GO:0009626	P	plant-type hypersensitive response	6	34	401	28397	7.9e-06	0.00022	// AT3G01480 // AT3G57530 // AT3G57260 // AT1G32060 // AT1G09340 // AT2G43010
GO:0051246	P	regulation of protein metabolic process	5	34	237	28397	9.8e-06	0.00023	// AT1G09340 // AT3G01480 // AT4G17600 // AT2G43010 // AT1G32060
GO:0045088	P	regulation of innate immune response	6	34	415	28397	9.6e-06	0.00023	// AT3G01480 // AT3G57530 // AT3G57260 // AT1G32060 // AT1G09340 // AT2G43010
GO:0002682	P	regulation of immune system process	6	34	419	28397	1e-05	0.00023	// AT3G01480 // AT3G57530 // AT3G57260 // AT1G32060 // AT1G09340 // AT2G43010
GO:0050776	P	regulation of immune response	6	34	419	28397	1e-05	0.00023	// AT3G01480 // AT3G57530 // AT3G57260 // AT1G32060 // AT1G09340 // AT2G43010
GO:0010200	P	response to chitin	6	34	421	28397	1e-05	0.00023	// AT3G01480 // AT3G57530 // AT5G59780 // AT3G57260 // AT1G32060 // AT1G09340
GO:0019748	P	secondary metabolic process	9	34	1247	28397	1.2e-05	0.00027	// AT3G01480 // AT3G57530 // AT5G45680 // AT3G26570 // AT3G57260 // AT1G32060 // AT1G09340 // AT5G53490 // AT4G17600
GO:0009627	P	systemic acquired resistance	6	34	445	28397	1.4e-05	0.00031	// AT3G01480 // AT3G57530 // AT3G57260 // AT1G32060 // AT1G09340 // AT2G43010
GO:0018130	P	heterocycle biosynthetic process	5	34	258	28397	1.5e-05	0.00031	// AT1G09340 // AT3G01480 // AT5G53490 // AT5G45680 // AT4G17600
GO:0012501	P	programmed cell death	6	34	451	28397	1.5e-05	0.00032	// AT3G01480 // AT3G57530 // AT3G57260 // AT1G32060 // AT1G09340 // AT2G43010
GO:0016114	P	terpenoid biosynthetic process	5	34	268	28397	1.7e-05	0.00036	// AT1G09340 // AT3G01480 // AT5G53490 // AT5G45680 // AT3G26570
GO:0008299	P	isoprenoid biosynthetic process	6	34	477	28397	2.1e-05	0.00043	// AT3G01480 // AT5G45680 // AT3G26570 // AT1G09340 // AT5G53490 // AT4G17600
GO:0034660	P	ncRNA metabolic process	6	34	481	28397	2.2e-05	0.00044	// AT3G01480 // AT1G44575 // AT1G32060 // AT1G09340 // AT5G53490 // AT4G17600
GO:0006721	P	terpenoid metabolic process	5	34	290	28397	2.5e-05	0.0005	// AT1G09340 // AT3G01480 // AT5G53490 // AT5G45680 // AT3G26570
GO:0016265	P	death	6	34	500	28397	2.7e-05	0.00051	// AT3G01480 // AT3G57530 // AT3G57260 // AT1G32060 // AT1G09340 // AT2G43010
GO:0006720	P	isoprenoid metabolic process	6	34	500	28397	2.7e-05	0.00051	// AT3G01480 // AT5G45680 // AT3G26570 // AT1G09340 // AT5G53490 // AT4G17600
GO:0008219	P	cell death	6	34	500	28397	2.7e-05	0.00051	// AT3G01480 // AT3G57530 // AT3G57260 // AT1G32060 // AT1G09340 // AT2G43010
GO:0009620	P	response to fungus	6	34	499	28397	2.7e-05	0.00051	// AT3G01480 // AT3G57530 // AT4G16260 // AT3G57260 // AT1G32060 // AT1G09340
GO:0031347	P	regulation of defense response	6	34	529	28397	3.7e-05	0.00067	// AT3G01480 // AT3G57530 // AT3G57260 // AT1G32060 // AT1G09340 // AT2G43010
GO:0070727	P	cellular macromolecule localization	8	34	1093	28397	3.6e-05	0.00067	// AT3G01480 // AT3G57530 // AT3G26570 // AT3G57260 // AT1G32060 // AT1G09340 // AT2G33800 // AT2G43010
GO:0010016	P	shoot morphogenesis	6	34	529	28397	3.7e-05	0.00067	// AT3G01480 // AT5G45680 // AT1G44575 // AT1G32060 // AT1G09340 // AT4G17600
GO:0005975	P	carbohydrate metabolic process	11	34	2249	28397	4e-05	0.00071	// AT3G01480 // AT4G25810 // AT5G45680 // AT1G44575 // AT3G57260 // AT1G32060 // AT1G09340 // AT4G17090 // AT5G53490 // AT5G64570 // AT4G17600
GO:0044271	P	cellular nitrogen compound biosynthetic process	7	34	804	28397	4.1e-05	0.00072	// AT3G01480 // AT5G45680 // AT1G44575 // AT1G32060 // AT1G09340 // AT5G53490 // AT4G17600
GO:0080134	P	regulation of response to stress	6	34	544	28397	4.3e-05	0.00075	// AT3G01480 // AT3G57530 // AT3G57260 // AT1G32060 // AT1G09340 // AT2G43010
GO:0009743	P	response to carbohydrate stimulus	7	34	812	28397	4.4e-05	0.00075	// AT3G01480 // AT3G57530 // AT5G21170 // AT5G59780 // AT3G57260 // AT1G32060 // AT1G09340
GO:0019684	P	photosynthesis, light reaction	5	34	333	28397	4.8e-05	0.00082	// AT1G09340 // AT3G01480 // AT4G17600 // AT1G44575 // AT1G32060
GO:0006081	P	cellular aldehyde metabolic process	5	34	334	28397	4.9e-05	0.00082	// AT1G09340 // AT3G01480 // AT5G53490 // AT5G45680 // AT4G17600
GO:0042743	P	hydrogen peroxide metabolic process	5	34	335	28397	5e-05	0.00082	// AT1G09340 // AT3G01480 // AT2G43010 // AT3G57260 // AT1G32060
GO:0016052	P	carbohydrate catabolic process	6	34	573	28397	5.8e-05	0.00094	// AT3G01480 // AT1G32060 // AT1G09340 // AT4G17090 // AT5G64570 // AT4G17600
GO:0006800	P	oxygen and reactive oxygen species metabolic process	5	34	347	28397	5.9e-05	0.00094	// AT1G09340 // AT3G01480 // AT2G43010 // AT3G57260 // AT1G32060
GO:0009617	P	response to bacterium	6	34	577	28397	6e-05	0.00095	// AT3G01480 // AT3G57260 // AT1G32060 // AT1G09340 // AT2G33800 // AT2G43010
GO:0006605	P	protein targeting	7	34	906	28397	8.7e-05	0.0014	// AT3G01480 // AT3G57530 // AT3G57260 // AT1G32060 // AT1G09340 // AT2G33800 // AT2G43010
GO:0051641	P	cellular localization	9	34	1613	28397	8.9e-05	0.0014	// AT3G01480 // AT3G57530 // AT3G26570 // AT3G57260 // AT1G32060 // AT1G09340 // AT2G33800 // AT2G43010 // AT4G17600
GO:0051188	P	cofactor biosynthetic process	5	34	388	28397	9.8e-05	0.0015	// AT1G09340 // AT3G01480 // AT5G53490 // AT5G45680 // AT4G17600
GO:0045087	P	innate immune response	7	34	930	28397	0.0001	0.0016	// AT3G01480 // AT3G57530 // AT4G16260 // AT3G57260 // AT1G32060 // AT1G09340 // AT2G43010
GO:0042742	P	defense response to bacterium	5	34	394	28397	0.00011	0.0016	// AT1G09340 // AT3G01480 // AT2G33800 // AT3G57260 // AT1G32060
GO:0006090	P	pyruvate metabolic process	5	34	398	28397	0.00011	0.0016	// AT1G09340 // AT3G01480 // AT5G53490 // AT5G45680 // AT4G17600
GO:0008654	P	phospholipid biosynthetic process	5	34	405	28397	0.00012	0.0018	// AT1G09340 // AT3G01480 // AT5G53490 // AT5G45680 // AT4G17600
GO:0009639	P	response to red or far red light	5	34	406	28397	0.00012	0.0018	// AT1G09340 // AT4G17600 // AT5G38410 // AT2G43010 // AT1G32060
GO:0009266	P	response to temperature stimulus	7	34	962	28397	0.00013	0.0018	// AT3G01480 // AT3G57530 // AT3G57260 // AT1G32060 // AT1G09340 // AT4G17090 // AT2G33800
GO:0048583	P	regulation of response to stimulus	6	34	667	28397	0.00013	0.0019	// AT3G01480 // AT3G57530 // AT3G57260 // AT1G32060 // AT1G09340 // AT2G43010
GO:0002376	P	immune system process	7	34	984	28397	0.00014	0.002	// AT3G01480 // AT3G57530 // AT4G16260 // AT3G57260 // AT1G32060 // AT1G09340 // AT2G43010
GO:0006955	P	immune response	7	34	984	28397	0.00014	0.002	// AT3G01480 // AT3G57530 // AT4G16260 // AT3G57260 // AT1G32060 // AT1G09340 // AT2G43010
GO:0008152	P	metabolic process	27	34	13633	28397	0.00018	0.0025	// AT5G21170 // AT1G01320 // AT1G44575 // AT3G16080 // AT5G08200 // AT5G64570 // AT2G43010 // AT2G06520 // AT4G25810 // AT5G45680 // AT3G26570 // AT5G53490 // AT2G45510 // AT3G01480 // AT3G57530 // AT3G46130 // AT3G27830 // AT3G57260 // AT1G32060 // AT3G09720 // AT4G17090 // AT2G33800 // AT2G39960 // AT4G17600 // AT5G38410 // AT5G59780 // AT1G09340
GO:0044262	P	cellular carbohydrate metabolic process	9	34	1778	28397	0.00019	0.0026	// AT3G01480 // AT4G25810 // AT5G45680 // AT1G44575 // AT1G32060 // AT1G09340 // AT4G17090 // AT5G53490 // AT4G17600
GO:0022621	P	shoot system development	6	34	723	28397	0.0002	0.0027	// AT3G01480 // AT5G45680 // AT1G44575 // AT1G32060 // AT1G09340 // AT4G17600
GO:0048367	P	shoot development	6	34	723	28397	0.0002	0.0027	// AT3G01480 // AT5G45680 // AT1G44575 // AT1G32060 // AT1G09340 // AT4G17600
GO:0006886	P	intracellular protein transport	7	34	1044	28397	0.00021	0.0028	// AT3G01480 // AT3G57530 // AT3G57260 // AT1G32060 // AT1G09340 // AT2G33800 // AT2G43010
GO:0051707	P	response to other organism	8	34	1421	28397	0.00022	0.0029	// AT3G01480 // AT3G57530 // AT4G16260 // AT3G57260 // AT1G32060 // AT1G09340 // AT2G33800 // AT2G43010
GO:0051704	P	multi-organism process	9	34	1820	28397	0.00022	0.0029	// AT3G01480 // AT3G57530 // AT4G16260 // AT3G57260 // AT1G32060 // AT1G09340 // AT3G28770 // AT2G33800 // AT2G43010
GO:0034613	P	cellular protein localization	7	34	1059	28397	0.00023	0.0029	// AT3G01480 // AT3G57530 // AT3G57260 // AT1G32060 // AT1G09340 // AT2G33800 // AT2G43010
GO:0006644	P	phospholipid metabolic process	5	34	472	28397	0.00024	0.0031	// AT1G09340 // AT3G01480 // AT5G53490 // AT5G45680 // AT4G17600
GO:0051186	P	cofactor metabolic process	6	34	753	28397	0.00025	0.0032	// AT3G01480 // AT5G45680 // AT1G32060 // AT1G09340 // AT5G53490 // AT4G17600
GO:0019637	P	organophosphate metabolic process	5	34	483	28397	0.00027	0.0034	// AT1G09340 // AT3G01480 // AT5G53490 // AT5G45680 // AT4G17600
GO:0016053	P	organic acid biosynthetic process	7	34	1116	28397	0.00031	0.0038	// AT3G01480 // AT5G45680 // AT1G44575 // AT3G57260 // AT1G32060 // AT1G09340 // AT5G53490
GO:0046394	P	carboxylic acid biosynthetic process	7	34	1116	28397	0.00031	0.0038	// AT3G01480 // AT5G45680 // AT1G44575 // AT3G57260 // AT1G32060 // AT1G09340 // AT5G53490
GO:0009886	P	post-embryonic morphogenesis	5	34	503	28397	0.00032	0.004	// AT3G01480 // AT4G17600 // AT1G44575 // AT5G45680 // AT1G32060
GO:0043623	P	cellular protein complex assembly	5	34	504	28397	0.00033	0.004	// AT1G09340 // AT3G01480 // AT4G17600 // AT1G44575 // AT1G32060
GO:0005996	P	monosaccharide metabolic process	6	34	804	28397	0.00036	0.0043	// AT3G01480 // AT5G45680 // AT1G32060 // AT1G09340 // AT5G53490 // AT4G17600
GO:0033036	P	macromolecule localization	8	34	1541	28397	0.00039	0.0045	// AT3G01480 // AT3G57530 // AT3G26570 // AT3G57260 // AT1G32060 // AT1G09340 // AT2G33800 // AT2G43010
GO:0071495	P	cellular response to endogenous stimulus	6	34	815	28397	0.00038	0.0045	// AT3G01480 // AT3G57530 // AT3G57260 // AT1G32060 // AT1G09340 // AT2G43010
GO:0045184	P	establishment of protein localization	7	34	1160	28397	0.00039	0.0045	// AT3G01480 // AT3G57530 // AT3G57260 // AT1G32060 // AT1G09340 // AT2G33800 // AT2G43010
GO:0044237	P	cellular metabolic process	24	34	11509	28397	0.00038	0.0045	// AT5G21170 // AT1G01320 // AT1G44575 // AT3G16080 // AT2G43010 // AT2G06520 // AT4G25810 // AT5G45680 // AT3G26570 // AT5G53490 // AT3G01480 // AT3G57530 // AT3G46130 // AT3G27830 // AT3G57260 // AT1G32060 // AT3G09720 // AT4G17090 // AT2G33800 // AT2G39960 // AT4G17600 // AT5G38410 // AT5G59780 // AT1G09340
GO:0015031	P	protein transport	7	34	1160	28397	0.00039	0.0045	// AT3G01480 // AT3G57530 // AT3G57260 // AT1G32060 // AT1G09340 // AT2G33800 // AT2G43010
GO:0044249	P	cellular biosynthetic process	19	34	7737	28397	0.00041	0.0046	// AT3G01480 // AT3G57530 // AT3G46130 // AT5G45680 // AT3G26570 // AT3G27830 // AT5G21170 // AT1G44575 // AT5G59780 // AT3G57260 // AT1G32060 // AT1G09340 // AT4G17090 // AT5G53490 // AT3G16080 // AT4G17600 // AT2G43010 // AT2G33800 // AT3G09720
GO:0051649	P	establishment of localization in cell	8	34	1554	28397	0.00041	0.0046	// AT3G01480 // AT3G57530 // AT3G57260 // AT1G32060 // AT1G09340 // AT2G33800 // AT2G43010 // AT4G17600
GO:0043170	P	macromolecule metabolic process	21	34	9246	28397	0.00045	0.005	// AT3G01480 // AT3G57530 // AT4G25810 // AT3G46130 // AT5G45680 // AT3G27830 // AT5G21170 // AT1G44575 // AT5G59780 // AT1G01320 // AT1G32060 // AT1G09340 // AT4G17090 // AT5G53490 // AT3G16080 // AT5G08200 // AT5G64570 // AT4G17600 // AT2G39960 // AT2G43010 // AT2G33800
GO:0044275	P	cellular carbohydrate catabolic process	5	34	545	28397	0.00047	0.0052	// AT1G09340 // AT3G01480 // AT4G17090 // AT4G17600 // AT1G32060
GO:0008104	P	protein localization	7	34	1216	28397	0.00052	0.0057	// AT3G01480 // AT3G57530 // AT3G57260 // AT1G32060 // AT1G09340 // AT2G33800 // AT2G43010
GO:0009719	P	response to endogenous stimulus	8	34	1615	28397	0.00053	0.0058	// AT3G01480 // AT3G57530 // AT1G30260 // AT5G59780 // AT3G57260 // AT1G32060 // AT1G09340 // AT2G43010
GO:0070271	P	protein complex biogenesis	5	34	577	28397	0.0006	0.0064	// AT1G09340 // AT3G01480 // AT4G17600 // AT1G44575 // AT1G32060
GO:0006461	P	protein complex assembly	5	34	577	28397	0.0006	0.0064	// AT1G09340 // AT3G01480 // AT4G17600 // AT1G44575 // AT1G32060
GO:0009058	P	biosynthetic process	19	34	7962	28397	0.0006	0.0064	// AT3G01480 // AT3G57530 // AT3G46130 // AT5G45680 // AT3G26570 // AT3G27830 // AT5G21170 // AT1G44575 // AT5G59780 // AT3G57260 // AT1G32060 // AT1G09340 // AT4G17090 // AT5G53490 // AT3G16080 // AT4G17600 // AT2G43010 // AT2G33800 // AT3G09720
GO:0006952	P	defense response	8	34	1653	28397	0.00062	0.0065	// AT3G01480 // AT3G57530 // AT4G16260 // AT3G57260 // AT1G32060 // AT1G09340 // AT2G33800 // AT2G43010
GO:0007242	P	intracellular signaling cascade	7	34	1252	28397	0.00062	0.0065	// AT3G01480 // AT3G57530 // AT3G57260 // AT1G32060 // AT1G09340 // AT2G39960 // AT2G43010
GO:0034622	P	cellular macromolecular complex assembly	5	34	592	28397	0.00067	0.0071	// AT1G09340 // AT3G01480 // AT4G17600 // AT1G44575 // AT1G32060
GO:0009607	P	response to biotic stimulus	8	34	1687	28397	0.00071	0.0073	// AT3G01480 // AT3G57530 // AT4G16260 // AT3G57260 // AT1G32060 // AT1G09340 // AT2G33800 // AT2G43010
GO:0018193	P	peptidyl-amino acid modification	5	34	610	28397	0.00077	0.0079	// AT1G09340 // AT5G21170 // AT3G57530 // AT5G45680 // AT1G32060
GO:0034621	P	cellular macromolecular complex subunit organization	5	34	617	28397	0.00081	0.0083	// AT1G09340 // AT3G01480 // AT4G17600 // AT1G44575 // AT1G32060
GO:0006396	P	RNA processing	6	34	967	28397	0.00094	0.0095	// AT3G01480 // AT1G44575 // AT1G32060 // AT1G09340 // AT5G53490 // AT4G17600
GO:0034641	P	cellular nitrogen compound metabolic process	7	34	1373	28397	0.0011	0.011	// AT3G01480 // AT5G45680 // AT1G44575 // AT1G32060 // AT1G09340 // AT5G53490 // AT4G17600
GO:0010033	P	response to organic substance	10	34	2754	28397	0.0011	0.011	// AT3G01480 // AT3G57530 // AT3G46130 // AT5G21170 // AT1G30260 // AT5G59780 // AT3G57260 // AT1G32060 // AT1G09340 // AT2G43010
GO:0065003	P	macromolecular complex assembly	5	34	665	28397	0.0011	0.011	// AT1G09340 // AT3G01480 // AT4G17600 // AT1G44575 // AT1G32060
GO:0050896	P	response to stimulus	16	34	6292	28397	0.0012	0.011	// AT3G01480 // AT3G57530 // AT3G46130 // AT4G16260 // AT5G21170 // AT1G30260 // AT5G59780 // AT3G57260 // AT1G32060 // AT1G09340 // AT4G17090 // AT2G33800 // AT5G38410 // AT1G44575 // AT2G43010 // AT4G17600
GO:0046483	P	heterocycle metabolic process	6	34	1023	28397	0.0012	0.012	// AT3G01480 // AT5G45680 // AT3G09720 // AT1G09340 // AT5G53490 // AT4G17600
GO:0019438	P	aromatic compound biosynthetic process	5	34	680	28397	0.0012	0.012	// AT1G09340 // AT3G01480 // AT3G57530 // AT3G57260 // AT1G32060
GO:0046907	P	intracellular transport	7	34	1423	28397	0.0013	0.012	// AT3G01480 // AT3G57530 // AT3G57260 // AT1G32060 // AT1G09340 // AT2G33800 // AT2G43010
GO:0006753	P	nucleoside phosphate metabolic process	5	34	687	28397	0.0013	0.012	// AT1G09340 // AT3G01480 // AT4G17600 // AT3G09720 // AT1G32060
GO:0009117	P	nucleotide metabolic process	5	34	685	28397	0.0013	0.012	// AT1G09340 // AT3G01480 // AT4G17600 // AT3G09720 // AT1G32060
GO:0043933	P	macromolecular complex subunit organization	5	34	691	28397	0.0013	0.013	// AT1G09340 // AT3G01480 // AT4G17600 // AT1G44575 // AT1G32060
GO:0044283	P	small molecule biosynthetic process	8	34	1865	28397	0.0014	0.013	// AT3G01480 // AT3G57530 // AT5G45680 // AT1G44575 // AT3G57260 // AT1G32060 // AT1G09340 // AT5G53490
GO:0032787	P	monocarboxylic acid metabolic process	7	34	1481	28397	0.0016	0.015	// AT3G01480 // AT5G45680 // AT3G57260 // AT1G32060 // AT1G09340 // AT5G53490 // AT4G17600
GO:0044085	P	cellular component biogenesis	7	34	1480	28397	0.0016	0.015	// AT3G01480 // AT1G44575 // AT1G32060 // AT1G09340 // AT5G53490 // AT3G16080 // AT4G17600
GO:0055086	P	nucleobase, nucleoside and nucleotide metabolic process	5	34	726	28397	0.0017	0.015	// AT1G09340 // AT3G01480 // AT4G17600 // AT3G09720 // AT1G32060
GO:0044238	P	primary metabolic process	23	34	11717	28397	0.0017	0.016	// AT5G21170 // AT1G01320 // AT1G44575 // AT3G16080 // AT5G64570 // AT2G43010 // AT4G25810 // AT5G45680 // AT3G26570 // AT5G53490 // AT3G01480 // AT3G57530 // AT3G46130 // AT3G27830 // AT3G57260 // AT1G32060 // AT3G09720 // AT4G17090 // AT2G33800 // AT2G39960 // AT4G17600 // AT5G59780 // AT1G09340
GO:0006091	P	generation of precursor metabolites and energy	5	34	730	28397	0.0017	0.016	// AT1G09340 // AT3G01480 // AT4G17600 // AT1G44575 // AT1G32060
GO:0044260	P	cellular macromolecule metabolic process	19	34	8616	28397	0.0017	0.016	// AT3G01480 // AT3G57530 // AT4G25810 // AT3G46130 // AT5G45680 // AT3G27830 // AT5G21170 // AT1G44575 // AT5G59780 // AT1G01320 // AT1G32060 // AT1G09340 // AT4G17090 // AT5G53490 // AT3G16080 // AT4G17600 // AT2G39960 // AT2G43010 // AT2G33800
GO:0006066	P	alcohol metabolic process	6	34	1143	28397	0.0022	0.02	// AT3G01480 // AT5G45680 // AT1G32060 // AT1G09340 // AT5G53490 // AT4G17600
GO:0010467	P	gene expression	13	34	4766	28397	0.0023	0.021	// AT3G01480 // AT3G46130 // AT3G27830 // AT1G44575 // AT5G59780 // AT1G32060 // AT1G09340 // AT5G53490 // AT3G16080 // AT4G17600 // AT2G39960 // AT2G43010 // AT2G33800
GO:0008610	P	lipid biosynthetic process	6	34	1159	28397	0.0023	0.021	// AT3G01480 // AT5G45680 // AT3G26570 // AT1G09340 // AT5G53490 // AT4G17600
GO:0009416	P	response to light stimulus	6	34	1188	28397	0.0027	0.023	// AT5G38410 // AT1G44575 // AT1G32060 // AT1G09340 // AT2G43010 // AT4G17600
GO:0043436	P	oxoacid metabolic process	8	34	2103	28397	0.0029	0.025	// AT3G01480 // AT5G45680 // AT1G44575 // AT3G57260 // AT1G32060 // AT1G09340 // AT5G53490 // AT4G17600
GO:0006082	P	organic acid metabolic process	8	34	2105	28397	0.0029	0.025	// AT3G01480 // AT5G45680 // AT1G44575 // AT3G57260 // AT1G32060 // AT1G09340 // AT5G53490 // AT4G17600
GO:0019752	P	carboxylic acid metabolic process	8	34	2103	28397	0.0029	0.025	// AT3G01480 // AT5G45680 // AT1G44575 // AT3G57260 // AT1G32060 // AT1G09340 // AT5G53490 // AT4G17600
GO:0022607	P	cellular component assembly	5	34	832	28397	0.003	0.026	// AT1G09340 // AT3G01480 // AT4G17600 // AT1G44575 // AT1G32060
GO:0042180	P	cellular ketone metabolic process	8	34	2123	28397	0.0031	0.026	// AT3G01480 // AT5G45680 // AT1G44575 // AT3G57260 // AT1G32060 // AT1G09340 // AT5G53490 // AT4G17600
GO:0016070	P	RNA metabolic process	11	34	3734	28397	0.0032	0.027	// AT3G01480 // AT3G46130 // AT1G44575 // AT5G59780 // AT1G01320 // AT1G32060 // AT1G09340 // AT5G53490 // AT3G16080 // AT2G43010 // AT4G17600
GO:0071310	P	cellular response to organic substance	6	34	1234	28397	0.0032	0.027	// AT3G01480 // AT3G57530 // AT3G57260 // AT1G32060 // AT1G09340 // AT2G43010
GO:0007165	P	signal transduction	7	34	1670	28397	0.0032	0.027	// AT3G01480 // AT3G57530 // AT3G57260 // AT1G32060 // AT1G09340 // AT2G39960 // AT2G43010
GO:0048519	P	negative regulation of biological process	6	34	1243	28397	0.0033	0.028	// AT3G01480 // AT3G57530 // AT3G57260 // AT1G32060 // AT1G09340 // AT2G43010
GO:0009057	P	macromolecule catabolic process	6	34	1255	28397	0.0035	0.029	// AT3G01480 // AT1G32060 // AT1G09340 // AT4G17090 // AT5G64570 // AT4G17600
GO:0009314	P	response to radiation	6	34	1263	28397	0.0036	0.029	// AT5G38410 // AT1G44575 // AT1G32060 // AT1G09340 // AT2G43010 // AT4G17600
GO:0023046	P	signaling process	7	34	1768	28397	0.0044	0.036	// AT3G01480 // AT3G57530 // AT3G57260 // AT1G32060 // AT1G09340 // AT2G39960 // AT2G43010
GO:0023060	P	signal transmission	7	34	1767	28397	0.0044	0.036	// AT3G01480 // AT3G57530 // AT3G57260 // AT1G32060 // AT1G09340 // AT2G39960 // AT2G43010
GO:0009653	P	anatomical structure morphogenesis	7	34	1783	28397	0.0046	0.037	// AT3G01480 // AT5G45680 // AT1G44575 // AT1G32060 // AT1G09340 // AT3G28770 // AT4G17600
GO:0042221	P	response to chemical stimulus	11	34	3978	28397	0.0052	0.042	// AT3G01480 // AT3G57530 // AT3G46130 // AT5G21170 // AT1G30260 // AT5G59780 // AT3G57260 // AT1G32060 // AT1G09340 // AT2G33800 // AT2G43010
GO:0071554	P	cell wall organization or biogenesis	5	34	963	28397	0.0055	0.044	// AT2G45220 // AT3G28770 // AT5G64570 // AT3G26570 // AT5G08200
GO:0044255	P	cellular lipid metabolic process	6	34	1395	28397	0.0058	0.046	// AT3G01480 // AT5G45680 // AT3G26570 // AT1G09340 // AT5G53490 // AT4G17600
GO:0009987	P	cellular process	25	34	14419	28397	0.0059	0.046	// AT5G21170 // AT1G01320 // AT1G44575 // AT3G16080 // AT2G43010 // AT2G06520 // AT4G25810 // AT5G45680 // AT3G26570 // AT5G53490 // AT3G01480 // AT3G57530 // AT3G46130 // AT3G27830 // AT3G57260 // AT1G32060 // AT3G09720 // AT4G17090 // AT2G33800 // AT2G39960 // AT4G17600 // AT5G38410 // AT5G59780 // AT1G09340 // AT3G28770
GO:0023052	P	signaling	8	34	2376	28397	0.0061	0.047	// AT3G01480 // AT3G57530 // AT5G21170 // AT3G57260 // AT1G32060 // AT1G09340 // AT2G39960 // AT2G43010
GO:0044281	P	small molecule metabolic process	11	34	4065	28397	0.0061	0.048	// AT3G01480 // AT3G57530 // AT5G45680 // AT1G44575 // AT3G57260 // AT1G32060 // AT1G09340 // AT5G53490 // AT3G16080 // AT4G17600 // AT3G09720
GO:0070887	P	cellular response to chemical stimulus	6	34	1417	28397	0.0063	0.048	// AT3G01480 // AT3G57530 // AT3G57260 // AT1G32060 // AT1G09340 // AT2G43010
GO:0031323	P	regulation of cellular metabolic process	9	34	2928	28397	0.0063	0.049	// AT3G01480 // AT3G57530 // AT3G46130 // AT5G59780 // AT3G57260 // AT1G32060 // AT1G09340 // AT2G43010 // AT4G17600
GO:0044436	C	thylakoid part	10	34	388	28397	2.5e-11	1.9e-09	// AT3G01480 // AT2G06520 // AT5G45680 // AT3G26070 // AT3G27830 // AT1G44575 // AT1G32060 // AT5G53490 // AT2G33800 // AT4G17600
GO:0031976	C	plastid thylakoid	10	34	425	28397	6e-11	1.9e-09	// AT3G01480 // AT2G06520 // AT5G45680 // AT3G26070 // AT3G27830 // AT1G44575 // AT1G32060 // AT5G53490 // AT2G33800 // AT4G17600
GO:0009579	C	thylakoid	11	34	518	28397	1.6e-11	1.9e-09	// AT3G01480 // AT2G06520 // AT5G38410 // AT5G45680 // AT3G26070 // AT3G27830 // AT1G44575 // AT1G32060 // AT5G53490 // AT2G33800 // AT4G17600
GO:0044435	C	plastid part	14	34	1252	28397	6.8e-11	1.9e-09	// AT3G01480 // AT2G06520 // AT5G38410 // AT5G45680 // AT3G26570 // AT3G27830 // AT1G44575 // AT1G32060 // AT1G09340 // AT4G17090 // AT5G53490 // AT2G33800 // AT3G26070 // AT4G17600
GO:0044434	C	chloroplast part	14	34	1211	28397	4.4e-11	1.9e-09	// AT3G01480 // AT2G06520 // AT5G38410 // AT5G45680 // AT3G26570 // AT3G27830 // AT1G44575 // AT1G32060 // AT1G09340 // AT4G17090 // AT5G53490 // AT2G33800 // AT3G26070 // AT4G17600
GO:0031984	C	organelle subcompartment	10	34	428	28397	6.4e-11	1.9e-09	// AT3G01480 // AT2G06520 // AT5G45680 // AT3G26070 // AT3G27830 // AT1G44575 // AT1G32060 // AT5G53490 // AT2G33800 // AT4G17600
GO:0009534	C	chloroplast thylakoid	10	34	425	28397	6e-11	1.9e-09	// AT3G01480 // AT2G06520 // AT5G45680 // AT3G26070 // AT3G27830 // AT1G44575 // AT1G32060 // AT5G53490 // AT2G33800 // AT4G17600
GO:0055035	C	plastid thylakoid membrane	9	34	324	28397	1.5e-10	3.2e-09	// AT3G01480 // AT2G06520 // AT3G26070 // AT3G27830 // AT1G44575 // AT1G32060 // AT5G53490 // AT2G33800 // AT4G17600
GO:0009535	C	chloroplast thylakoid membrane	9	34	322	28397	1.4e-10	3.2e-09	// AT3G01480 // AT2G06520 // AT3G26070 // AT3G27830 // AT1G44575 // AT1G32060 // AT5G53490 // AT2G33800 // AT4G17600
GO:0042651	C	thylakoid membrane	9	34	341	28397	2.3e-10	4.5e-09	// AT3G01480 // AT2G06520 // AT3G26070 // AT3G27830 // AT1G44575 // AT1G32060 // AT5G53490 // AT2G33800 // AT4G17600
GO:0034357	C	photosynthetic membrane	9	34	355	28397	3.3e-10	5.8e-09	// AT3G01480 // AT2G06520 // AT3G26070 // AT3G27830 // AT1G44575 // AT1G32060 // AT5G53490 // AT2G33800 // AT4G17600
GO:0044422	C	organelle part	16	34	3385	28397	4.5e-07	6.6e-06	// AT3G01480 // AT2G06520 // AT5G38410 // AT5G45680 // AT3G26570 // AT3G27830 // AT1G44575 // AT1G32060 // AT1G09340 // AT4G17090 // AT5G53490 // AT3G16080 // AT4G16260 // AT4G17600 // AT3G26070 // AT2G33800
GO:0044446	C	intracellular organelle part	16	34	3379	28397	4.3e-07	6.6e-06	// AT3G01480 // AT2G06520 // AT5G38410 // AT5G45680 // AT3G26570 // AT3G27830 // AT1G44575 // AT1G32060 // AT1G09340 // AT4G17090 // AT5G53490 // AT3G16080 // AT4G16260 // AT4G17600 // AT3G26070 // AT2G33800
GO:0009570	C	chloroplast stroma	8	34	603	28397	4.8e-07	6.6e-06	// AT3G01480 // AT5G38410 // AT3G27830 // AT1G32060 // AT1G09340 // AT4G17090 // AT5G53490 // AT2G33800
GO:0009532	C	plastid stroma	8	34	637	28397	7.2e-07	9.3e-06	// AT3G01480 // AT5G38410 // AT3G27830 // AT1G32060 // AT1G09340 // AT4G17090 // AT5G53490 // AT2G33800
GO:0031090	C	organelle membrane	10	34	1327	28397	2.4e-06	2.9e-05	// AT3G01480 // AT2G06520 // AT4G16260 // AT3G26070 // AT3G27830 // AT1G44575 // AT1G32060 // AT5G53490 // AT2G33800 // AT4G17600
GO:0048046	C	apoplast	6	34	406	28397	8.5e-06	9.6e-05	// AT4G25810 // AT5G38410 // AT3G57260 // AT1G32060 // AT1G09340 // AT5G64570
GO:0009507	C	chloroplast	15	34	3959	28397	2e-05	0.00021	// AT3G01480 // AT2G06520 // AT5G38410 // AT5G45680 // AT3G26570 // AT3G27830 // AT1G44575 // AT3G57260 // AT1G32060 // AT1G09340 // AT4G17090 // AT5G53490 // AT2G33800 // AT3G26070 // AT4G17600
GO:0009536	C	plastid	15	34	4037	28397	2.5e-05	0.00025	// AT3G01480 // AT2G06520 // AT5G38410 // AT5G45680 // AT3G26570 // AT3G27830 // AT1G44575 // AT3G57260 // AT1G32060 // AT1G09340 // AT4G17090 // AT5G53490 // AT2G33800 // AT3G26070 // AT4G17600
GO:0030312	C	external encapsulating structure	6	34	621	28397	8.9e-05	0.00082	// AT4G25810 // AT5G38410 // AT4G16260 // AT3G57260 // AT2G45220 // AT5G64570
GO:0005618	C	cell wall	6	34	618	28397	8.7e-05	0.00082	// AT4G25810 // AT5G38410 // AT4G16260 // AT3G57260 // AT2G45220 // AT5G64570
GO:0005840	C	ribosome	5	34	484	28397	0.00027	0.0024	// AT1G09340 // AT3G27830 // AT5G38410 // AT3G16080 // AT2G33800
GO:0005737	C	cytoplasm	25	34	12233	28397	0.00032	0.0026	// AT5G21170 // AT4G39520 // AT1G01320 // AT3G16080 // AT2G06520 // AT4G25810 // AT5G45680 // AT3G26570 // AT5G53490 // AT2G45510 // AT3G01480 // AT3G57530 // AT3G27830 // AT1G30260 // AT3G57260 // AT1G32060 // AT4G17090 // AT3G26070 // AT2G33800 // AT2G39960 // AT4G17600 // AT5G38410 // AT4G16260 // AT1G44575 // AT1G09340
GO:0044464	C	cell part	34	34	22455	28397	0.00034	0.0026	// AT5G21170 // AT4G39520 // AT1G01320 // AT1G44575 // AT3G16080 // AT5G08200 // AT5G64570 // AT2G43010 // AT2G45220 // AT2G06520 // AT4G25810 // AT5G45680 // AT3G26570 // AT5G53490 // AT2G45510 // AT3G01480 // AT3G57530 // AT3G46130 // AT3G27830 // AT1G30260 // AT3G57260 // AT1G32060 // AT3G09720 // AT4G17090 // AT3G26070 // AT2G33800 // AT2G39960 // AT4G17600 // AT5G38410 // AT4G16260 // AT5G59…
GO:0005623	C	cell	34	34	22455	28397	0.00034	0.0026	// AT5G21170 // AT4G39520 // AT1G01320 // AT1G44575 // AT3G16080 // AT5G08200 // AT5G64570 // AT2G43010 // AT2G45220 // AT2G06520 // AT4G25810 // AT5G45680 // AT3G26570 // AT5G53490 // AT2G45510 // AT3G01480 // AT3G57530 // AT3G46130 // AT3G27830 // AT1G30260 // AT3G57260 // AT1G32060 // AT3G09720 // AT4G17090 // AT3G26070 // AT2G33800 // AT2G39960 // AT4G17600 // AT5G38410 // AT4G16260 // AT5G59…
GO:0044444	C	cytoplasmic part	22	34	9995	28397	0.00044	0.0033	// AT3G16080 // AT2G06520 // AT4G25810 // AT5G45680 // AT3G26570 // AT5G53490 // AT2G45510 // AT3G01480 // AT4G39520 // AT3G27830 // AT1G30260 // AT3G57260 // AT1G32060 // AT4G17090 // AT3G26070 // AT2G33800 // AT2G39960 // AT4G17600 // AT5G38410 // AT4G16260 // AT1G44575 // AT1G09340
GO:0009941	C	chloroplast envelope	5	34	573	28397	0.00058	0.0042	// AT1G09340 // AT3G27830 // AT5G38410 // AT3G26570 // AT1G32060
GO:0009526	C	plastid envelope	5	34	598	28397	0.00071	0.0048	// AT1G09340 // AT3G27830 // AT5G38410 // AT3G26570 // AT1G32060
GO:0044424	C	intracellular part	32	34	19957	28397	0.00072	0.0048	// AT5G21170 // AT4G39520 // AT1G01320 // AT1G44575 // AT3G16080 // AT5G08200 // AT2G43010 // AT2G06520 // AT4G25810 // AT5G45680 // AT3G26570 // AT5G53490 // AT2G45510 // AT3G01480 // AT3G57530 // AT3G46130 // AT3G27830 // AT1G30260 // AT3G57260 // AT1G32060 // AT3G09720 // AT4G17090 // AT3G26070 // AT2G33800 // AT2G39960 // AT4G17600 // AT5G38410 // AT4G16260 // AT5G59780 // AT1G09340 // AT3G28…
GO:0005622	C	intracellular	32	34	20042	28397	0.00081	0.0052	// AT5G21170 // AT4G39520 // AT1G01320 // AT1G44575 // AT3G16080 // AT5G08200 // AT2G43010 // AT2G06520 // AT4G25810 // AT5G45680 // AT3G26570 // AT5G53490 // AT2G45510 // AT3G01480 // AT3G57530 // AT3G46130 // AT3G27830 // AT1G30260 // AT3G57260 // AT1G32060 // AT3G09720 // AT4G17090 // AT3G26070 // AT2G33800 // AT2G39960 // AT4G17600 // AT5G38410 // AT4G16260 // AT5G59780 // AT1G09340 // AT3G28…
GO:0016020	C	membrane	16	34	6122	28397	0.00085	0.0053	// AT3G01480 // AT3G57530 // AT5G38410 // AT5G45680 // AT3G26570 // AT3G27830 // AT1G44575 // AT2G06520 // AT2G45220 // AT1G32060 // AT1G09340 // AT5G53490 // AT2G33800 // AT4G16260 // AT3G26070 // AT4G17600
GO:0030529	C	ribonucleoprotein complex	5	34	650	28397	0.001	0.0061	// AT1G09340 // AT3G27830 // AT5G38410 // AT3G16080 // AT2G33800
GO:0043229	C	intracellular organelle	29	34	17570	28397	0.0027	0.015	// AT1G44575 // AT3G16080 // AT5G08200 // AT2G43010 // AT2G06520 // AT4G25810 // AT5G45680 // AT3G26570 // AT5G53490 // AT2G45510 // AT3G01480 // AT3G57530 // AT3G46130 // AT3G27830 // AT1G30260 // AT3G57260 // AT1G32060 // AT3G09720 // AT4G17090 // AT3G26070 // AT2G33800 // AT2G39960 // AT4G17600 // AT5G38410 // AT4G16260 // AT5G59780 // AT1G09340 // AT3G28770 // AT1G75710
GO:0043226	C	organelle	29	34	17578	28397	0.0027	0.015	// AT1G44575 // AT3G16080 // AT5G08200 // AT2G43010 // AT2G06520 // AT4G25810 // AT5G45680 // AT3G26570 // AT5G53490 // AT2G45510 // AT3G01480 // AT3G57530 // AT3G46130 // AT3G27830 // AT1G30260 // AT3G57260 // AT1G32060 // AT3G09720 // AT4G17090 // AT3G26070 // AT2G33800 // AT2G39960 // AT4G17600 // AT5G38410 // AT4G16260 // AT5G59780 // AT1G09340 // AT3G28770 // AT1G75710
GO:0031967	C	organelle envelope	5	34	929	28397	0.0048	0.026	// AT1G09340 // AT3G27830 // AT5G38410 // AT3G26570 // AT1G32060
GO:0031975	C	envelope	5	34	929	28397	0.0048	0.026	// AT1G09340 // AT3G27830 // AT5G38410 // AT3G26570 // AT1G32060
GO:0043227	C	membrane-bounded organelle	28	34	17349	28397	0.0068	0.035	// AT1G44575 // AT5G08200 // AT2G43010 // AT2G06520 // AT4G25810 // AT5G45680 // AT3G26570 // AT5G53490 // AT2G45510 // AT3G01480 // AT3G57530 // AT3G46130 // AT3G27830 // AT1G30260 // AT3G57260 // AT1G32060 // AT3G09720 // AT4G17090 // AT3G26070 // AT2G33800 // AT2G39960 // AT4G17600 // AT5G38410 // AT4G16260 // AT5G59780 // AT1G09340 // AT3G28770 // AT1G75710
GO:0043231	C	intracellular membrane-bounded organelle	28	34	17343	28397	0.0068	0.035	// AT1G44575 // AT5G08200 // AT2G43010 // AT2G06520 // AT4G25810 // AT5G45680 // AT3G26570 // AT5G53490 // AT2G45510 // AT3G01480 // AT3G57530 // AT3G46130 // AT3G27830 // AT1G30260 // AT3G57260 // AT1G32060 // AT3G09720 // AT4G17090 // AT3G26070 // AT2G33800 // AT2G39960 // AT4G17600 // AT5G38410 // AT4G16260 // AT5G59780 // AT1G09340 // AT3G28770 // AT1G75710
GO:0043228	C	non-membrane-bounded organelle	5	34	1109	28397	0.0099	0.046	// AT1G09340 // AT3G27830 // AT5G38410 // AT3G16080 // AT2G33800
GO:0043232	C	intracellular non-membrane-bounded organelle	5	34	1109	28397	0.0099	0.046	// AT1G09340 // AT3G27830 // AT5G38410 // AT3G16080 // AT2G33800
GO:0032991	C	macromolecular complex	7	34	2050	28397	0.0098	0.046	// AT2G06520 // AT5G38410 // AT3G27830 // AT1G44575 // AT1G09340 // AT3G16080 // AT2G33800
