# Supplementary material for: Overlapping Yet Response-Specific Transcriptome Alterations Characterize the Nature of Tobacco–Pseudomonas syringae Interactions
Source: Front Plant Sci. 2016 Mar 7;7:251. doi: 10.3389/fpls.2016.00251 (PMC4779890; doi:10.3389/fpls.2016.00251)
Supplement: Supplementary file 8 [file Table8.XLS]

## Sheet: signaling genes
Table S8. Significantly up- or down regulated signal transduction related genes after different bacterial treatments. Gene classification was based on MAPMAN classification (Rotter et al. 2007). Red and green colors represent up- or down-regulated genes, respectively. Gene expressions are in log2 transformed form compared to water infiltrated control (average of three repeats). Yellow color shows…
aEST identifier of NCBI EST database (http://www.ncbi.nlm.nih.gov/nucest/)
bETI 6 hpi: leaves infiltrated with P. syringae 61 and samples collected at 6 hpi
PTI 6 hpi: leaves infiltrated with P. syringae 61 hrcC mutant and samples collected at 6 hpi
P. tabaci 6 hpi: leaves infiltrated with compatible living P. tabaci and samples collected at 6 hpi
inactivated P. tabaci 6 hpi: leaves infiltrated with kanamycin inactivated P. tabaci and samples collected at 6 hpi
PTI 48 hpi: leaves infiltrated with P. syringae 61 hrcC mutant and samples collected at 48 hpi
ida	ETI 6 hpib	PTI 6 hpi	P. tabaci 6 hpi	inactivated P. tabaci 6 hpi	PTI 48 hpi	Similarity, Function
STMJG85	3.53868	3.68	2.44	2.62	1.62	weakly similar to TIGR_Ath1|At4g05200.1 68417.m00783 protein kinase family protein contains Prosite:PS00108: Serine/Threonine protein kinases active-site signature, partial (8%) PROTEINF: pfam01657, DUF26, Domain of unknown function DUF26. This domain has no known function. It is found in serine/threonine kinases, associated with the Eukaryotic protein kinase domain pfam00069. In the 33kDa secret…
STMIF60	3.37684	3.01	2.58	2.59		similar to UP|Q9FXS6 (Q9FXS6) NtEIG-E80 protein, partial (96%) PROTEINF: pfam06521, PAR1, PAR1 protein. This family consists of several plant specific PAR1 proteins from Nicotiana tabacum and Arabidopsis thaliana. The function of this family is unknown ATH: photoassimilate-responsive protein-related, contains weak similarity to mRNA inducible by sucrose and salicylic acid expressed in sugar-accum…
STMIZ38	2.87837	2.98	2	2.4	1.47	similar to UP|Q7EZR1 (Q7EZR1) Receptor protein kinase PERK1-like protein, partial (53%) PROTEINF: pfam00069, Pkinase, Protein kinase domain ATH: protein kinase family protein, contains protein kinase domain, Pfam:PF00069
STMIX06	2.78683	3.03	1.98	2.29		similar to UP|Q7EZR1 (Q7EZR1) Receptor protein kinase PERK1-like protein, partial (53%) PROTEINF: pfam00069, Pkinase, Protein kinase domain ATH: protein kinase family protein, contains protein kinase domain, Pfam:PF00069
STMIH27	2.6873	2.63				similar to UP|PSKR_DAUCA (Q8LPB4) Phytosulfokine receptor precursor (Phytosulfokine LRR receptor kinase) , partial (30%) PROTEINF: pfam00069, Pkinase, Protein kinase domain ATH: leucine-rich repeat transmembrane protein kinase, putative
STMIS69	2.67211	2.42	1.85	1.93	1.66	similar to UP|Q9XED4 (Q9XED4) Receptor-like protein kinase homolog RK20-1, partial (22%) PROTEINF: smart00219, TyrKc, Tyrosine kinase, catalytic domain; Phosphotransferases. Tyrosine-specific kinase subfamily ATH: protein kinase family protein, contains Pfam domain PF00069: Protein kinase domain
STMIP21	2.64054	2.81	2.41	2.49	2.43	similar to UP|Q8H6W9 (Q8H6W9) Leucine-rich repeat protein, complete PROTEINF: ATH: ATSERK2;SOMATIC EMBRYOGENESIS RECEPTOR-LIKE KINASE 2;somatic embryogenesis receptor-like kinase 2 (SERK2), nearly identical to somatic embryogenesis receptor-like kinase 2 (Arabidopsis thaliana) GI:14573457; contains Pfam domains PF00560: Leucine Rich Rep
STMIT56	2.59378	2.94		1.49		similar to TIGR_Ath1|At1g21250.1 68414.m02656 wall-associated kinase 1 (WAK1) identical to wall-associated kinase 1 [Arabidopsis thaliana] GI:3549626; expressed in leaves and stems & induced by pathogen infection (PMID:10380805), partial (27%) PROTEINF: pfam00069, Pkinase, Protein kinase domain ATH: WALL ASSOCIATED KINASE 5;wall-associated kinase, putative, similar to wall-associated kinase 1 (Ar…
STMJO18	2.53612	2.32	1.92	1.68		similar to TIGR_Ath1|At1g25390.1 68414.m03152 protein kinase family protein contains protein kinase domain, Pfam:PF00069, partial (37%) PROTEINF: smart00220, S_TKc, Serine/Threonine protein kinases, catalytic domain; Phosphotransferases. Serine or threonine-specific kinase subfamily ATH: protein kinase family protein, contains protein kinase domain, Pfam:PF00069
STMHY91	2.50814					similar to UP|ALL8_OLEEU (Q9M7R0) Calcium-binding allergen Ole e 8 (PCA18/PCA23), partial (82%) PROTEINF: smart00054, EFh, EF-hand, calcium binding motif; EF-hands are calcium-binding motifs that occur at least in pairs. Links between disease states and genes encoding EF-hands, particularly the S100 subclass, are emerging. Each motif consists of a 12 residue ATH: calcium-binding protein, putative…
STMIK18	2.45204	2.47	1.35	1.24		similar to TIGR_Ath1|At3g09010.1 68416.m01055 protein kinase family protein contains protein kinase domain, Pfam:PF00069, partial (59%) PROTEINF: smart00219, TyrKc, Tyrosine kinase, catalytic domain; Phosphotransferases. Tyrosine-specific kinase subfamily ATH: protein kinase family protein, contains protein kinase domain, Pfam:PF00069
STMIO40	2.30948					similar to UP|Q9FXS6 (Q9FXS6) NtEIG-E80 protein, partial (87%) PROTEINF: pfam06521, PAR1, PAR1 protein. This family consists of several plant specific PAR1 proteins from Nicotiana tabacum and Arabidopsis thaliana. The function of this family is unknown ATH: photoassimilate-responsive protein-related, contains weak similarity to mRNA inducible by sucrose and salicylic acid expressed in sugar-accum…
STMEY23	2.30898	2.23	1.37	1.39	1.35	similar to TIGR_Ath1|At1g70520.1 68414.m08116 protein kinase family protein contains Pfam domain, PF00069: Protein kinase domain, partial (32%) PROTEINF: smart00219, TyrKc, Tyrosine kinase, catalytic domain; Phosphotransferases. Tyrosine-specific kinase subfamily ATH: protein kinase family protein, contains Pfam domain, PF00069: Protein kinase domain
STMJA73	2.23554	1.98	1.37	1.31	1.29	PROTEINF: pfam01657, DUF26, Domain of unknown function DUF26. This domain has no known function. It is found in serine/threonine kinases, associated with the Eukaryotic protein kinase domain pfam00069. In the 33kDa secretary protein and many other proteins this dom ATH: protein kinase family protein, contains Pfam domain PF00069: Protein kinase domain
STMIZ68	2.2136	2.08	1.56	1.68	1.47	similar to TIGR_Ath1|At1g18390.1 68414.m02297 protein kinase family protein contains protein kinase domain, Pfam:PF00069, partial (31%) PROTEINF: smart00220, S_TKc, Serine/Threonine protein kinases, catalytic domain; Phosphotransferases. Serine or threonine-specific kinase subfamily ATH: protein kinase family protein, contains protein kinase domain, Pfam:PF00069
STMII44	2.17962	1.58				homologue to UP|Q8RY07 (Q8RY07) Serine/threonine protein kinase pk23, partial (42%) PROTEINF: smart00220, S_TKc, Serine/Threonine protein kinases, catalytic domain; Phosphotransferases. Serine or threonine-specific kinase subfamily ATH: calcium-dependent protein kinase, putative / CDPK, putative, similar to calcium/calmodulin-dependent protein kinase homolog MCK1 (Zea mays) gi:1839597:gb:AAB47181
STMHY17	2.15696	1.98	1.87	1.7	1.52	similar to TIGR_Ath1|At1g25390.1 68414.m03152 protein kinase family protein contains protein kinase domain, Pfam:PF00069, partial (37%) PROTEINF: smart00220, S_TKc, Serine/Threonine protein kinases, catalytic domain; Phosphotransferases. Serine or threonine-specific kinase subfamily ATH: protein kinase family protein, contains protein kinase domain, Pfam:PF00069
STMGM90	2.06488	1.5				similar to UP|Q9ARH1 (Q9ARH1) Receptor protein kinase PERK1, partial (50%) PROTEINF: smart00219, TyrKc, Tyrosine kinase, catalytic domain; Phosphotransferases. Tyrosine-specific kinase subfamily ATH: protein kinase family protein, contains Pfam domain PF00069: Protein kinase domain
STMIW66	2.03734	1.81				similar to TIGR_Ath1|At5g49760.1 68418.m06163 leucine-rich repeat family protein / protein kinase family protein contains Pfam domains PF00560: Leucine Rich Repeat and PF00069: Protein kinase domain, partial (22%) PROTEINF: smart00219, TyrKc, Tyrosine kinase, catalytic domain; Phosphotransferases. Tyrosine-specific kinase subfamily ATH: leucine-rich repeat transmembrane protein kinase, putative
STMEF62	2.03383					similar to TIGR_Ath1|At5g48150.1 68418.m05947 phytochrome A signal transduction 1 (PAT1) , partial (53%) PROTEINF: pfam03514, GRAS, GRAS family transcription factor. Sequence analysis of the products of the GRAS (GAI, RGA, SCR) gene family indicates that they share a variable amino-terminus and a highly conserved carboxyl-terminus that contains five recognisable motif ATH: phytochrome A signal tr…
STMIV50	1.99495					weakly similar to UP|Q9SZ04 (Q9SZ04) Extra-large G-protein-like, partial (13%) PROTEINF: smart00275, G_alpha, G protein alpha subunit; Subunit of G proteins that contains the guanine nucleotide binding site ATH: ATXLG1;EXTRA-LARGE G-PROTEIN 1;extra-large guanine nucleotide binding protein / G-protein (XLG), identical to extra-large G-protein (XLG) (Arabidopsis thaliana) GI:3201680
STMEY66	1.96423	1.5				similar to UP|Q9XED4 (Q9XED4) Receptor-like protein kinase homolog RK20-1, partial (7%) PROTEINF: pfam01657, DUF26, Domain of unknown function DUF26. This domain has no known function. It is found in serine/threonine kinases, associated with the Eukaryotic protein kinase domain pfam00069. In the 33kDa secretary protein and many other proteins this dom ATH: protein kinase family protein, contains …
STMEG05	1.96106					similar to GB|AAT41852.1|48310609|BT014869 At3g25600 {Arabidopsis thaliana;} , partial (52%) PROTEINF: smart00054, EFh, EF-hand, calcium binding motif; EF-hands are calcium-binding motifs that occur at least in pairs. Links between disease states and genes encoding EF-hands, particularly the S100 subclass, are emerging. Each motif consists of a 12 residue ATH: calmodulin, putative, similar to cal…
STMJL27	1.94956					similar to TIGR_Ath1|At5g48150.1 68418.m05947 phytochrome A signal transduction 1 (PAT1) , partial (53%) PROTEINF: pfam03514, GRAS, GRAS family transcription factor. Sequence analysis of the products of the GRAS (GAI, RGA, SCR) gene family indicates that they share a variable amino-terminus and a highly conserved carboxyl-terminus that contains five recognisable motif ATH: phytochrome A signal tr…
STMIR07	1.81748					similar to GB|AAD49974.1|5734709|F24J5 Contains PF|00069 Eukaryotic protein kinase domain. {Arabidopsis thaliana;} , partial (30%) PROTEINF: smart00220, S_TKc, Serine/Threonine protein kinases, catalytic domain; Phosphotransferases. Serine or threonine-specific kinase subfamily ATH: similar to protein kinase family protein [Arabidopsis thaliana] (TAIR:At5g38560.1); similar to putative receptor pr…
STMIC22	1.81244	1.75				homologue to UP|RAB2_BETVU (Q39434) Ras-related protein Rab2BV, complete PROTEINF: smart00175, RAB, Rab subfamily of small GTPases; Rab GTPases are implicated in vesicle trafficking ATH: Ras-related GTP-binding protein, putative, similar to GTP-binding protein RAB11C GI:1370146 from (Lotus japonicus)
STMJH49	1.80308					similar to TIGR_Osa1|9640.m00338 expressed protein, partial (74%) PROTEINF: smart00054, EFh, EF-hand, calcium binding motif; EF-hands are calcium-binding motifs that occur at least in pairs. Links between disease states and genes encoding EF-hands, particularly the S100 subclass, are emerging. Each motif consists of a 12 residue ATH: calcium-binding EF hand family protein, low similarity to SP:P1…
STMGL52	1.79736					similar to PIR|T05754|T05754 S-receptor kinase M4I22.110 precursor - Arabidopsis thaliana {Arabidopsis thaliana;} , partial (16%) PROTEINF: smart00220, S_TKc, Serine/Threonine protein kinases, catalytic domain; Phosphotransferases. Serine or threonine-specific kinase subfamily ATH: S-locus protein kinase, putative, similar to S-receptor kinase gi:392557:gb:AAA62232; contains Pfam domains PF00954:…
STMIR02		2.57		1.62		similar to TIGR_Osa1|9637.m01504 receptor-like serine/threonine kinase, partial (15%) PROTEINF: smart00219, TyrKc, Tyrosine kinase, catalytic domain; Phosphotransferases. Tyrosine-specific kinase subfamily ATH: leucine-rich repeat transmembrane protein kinase, putative, similar to GB:AAC50043 from (Arabidopsis thaliana) (Plant Mol. Biol. 37 (4), 587-596 (1998))
STMJG46		1.88				weakly similar to GB|BAC07387.2|29122876|AP003842 contains ESTs C99731(E21182),D47967(S13788) receptor-like protein kinase {Oryza sativa (japonica cultivar-group);} , partial (11%) PROTEINF: smart00219, TyrKc, Tyrosine kinase, catalytic domain; Phosphotransferases. Tyrosine-specific kinase subfamily ATH: leucine-rich repeat transmembrane protein kinase, putative, similar to putative receptor-like…
STMHW88		1.84				weakly similar to GB|BAC07387.2|29122876|AP003842 contains ESTs C99731(E21182),D47967(S13788) receptor-like protein kinase {Oryza sativa (japonica cultivar-group);} , partial (5%) PROTEINF: smart00220, S_TKc, Serine/Threonine protein kinases, catalytic domain; Phosphotransferases. Serine or threonine-specific kinase subfamily ATH: leucine-rich repeat transmembrane protein kinase, putative, simila…
STMJA91		1.79		1.33		homologue to UP|CRTC_NICPL (Q40401) Calreticulin precursor, partial (41%) PROTEINF: pfam00262, Calreticulin, Calreticulin family ATH: CALRETICULIN 1;calreticulin 1 (CRT1), identical to calreticulin (crt1) GI:2052379 (Arabidopsis thaliana) or similar to calreticulin 2 (CRT2) [Arabidopsis thaliana] (TAIR:At1g09210.1); similar to calreticulin [Beta vulgaris subsp. vulgaris] (GB:CAA05161.1
STMJC66		1.55				similar to TIGR_Ath1|At5g46080.1 68418.m05666 protein kinase family protein contains protein kinase domain, Pfam:PF00069, partial (17%) PROTEINF: pfam00069, Pkinase, Protein kinase domain ATH: protein kinase family protein, contains protein kinase domain, Pfam:PF00069
STMGN38			2.08			weakly similar to UP|Q94KS0 (Q94KS0) Histidine-containing phosphotransfer protein, partial (97%) PROTEINF: smart00073, HPT, Histidine Phosphotransfer domain; Contains an active histidine residue that mediates phosphotransfer reactions. Domain detected only in eubacteria. This alignment is an extension to that shown in the Cell structure paper ATH: ATHP3;HISTIDINE-CONTAINING PHOSPHOTRANSMITTER 3;t…
STMCO88			1.31			weakly similar to UP|Q84Y01 (Q84Y01) Inositol phosphate kinase, partial (29%) PROTEINF: pfam05770, Ins134_P3_kin, Inositol 1, 3, 4-trisphosphate 5/6-kinase. This family consists of several inositol 1, 3, 4-trisphosphate 5/6-kinase proteins. Inositol 1,3,4-trisphosphate is at a branch point in inositol phosphate metabolism. It is dephosphoryl ATH: Encodes a inositol 1,3,4-trisphosphate 5/6-kinase.
STMHW18				1.56	2.35	putative bacterial blight resistance protein, LRR (Spela) PROTEINF: smart00219, TyrKc, Tyrosine kinase, catalytic domain; Phosphotransferases. Tyrosine-specific kinase subfamily ATH: leucine-rich repeat transmembrane protein kinase, putative, similar to putative receptor-like protein kinase GI:4262228 from (Arabidopsis thaliana)
STMJB63				1.64	2.33	weakly similar to TIGR_Osa1|9632.m01239 Protein kinase domain, partial (31%) PROTEINF: smart00220, S_TKc, Serine/Threonine protein kinases, catalytic domain; Phosphotransferases. Serine or threonine-specific kinase subfamily ATH: leucine-rich repeat transmembrane protein kinase, putative, protein kinase Xa21 - Oryza sativa, PIR:A57676
STMGA09				1.48	2.24	weakly similar to UP|Q84RP5 (Q84RP5) LRR receptor-like kinase 2, partial (6%) PROTEINF: ATH: leucine-rich repeat transmembrane protein kinase, putative, protein kinase Xa21 receptor type precursor, Oryza sativa, PIR:A57676
STMJA76					2.15	weakly similar to UP|Q41397 (Q41397) Cf-2.1, partial (7%) PROTEINF: ATH: leucine-rich repeat family protein / protein kinase family protein, contains Pfam domains PF00560: Leucine Rich Repeat and PF00069: Protein kinase domain or leucine-rich repeat family protein / protein kinase family protein, contains Pfam domains PF00560
STMHH53					1.37	similar to TIGR_Ath1|At1g25390.1 68414.m03152 protein kinase family protein contains protein kinase domain, Pfam:PF00069, partial (25%) PROTEINF: pfam00069, Pkinase, Protein kinase domain ATH: protein kinase family protein, contains protein kinase domain, Pfam:PF00069
STMDH21					1.29	weakly similar to UP|Q9M576 (Q9M576) Receptor-like protein kinase, partial (38%) PROTEINF: ATH: serine/threonine protein kinase (PR5K), identical to receptor serine/threonine kinase PR5K gi:1235680:gb:AAC49208
STMDM57	-1.99152	-1.83				similar to UP|Q75UP2 (Q75UP2) Leucine-rich repeat receptor-like kinase, partial (22%) PROTEINF: ATH: leucine-rich repeat family protein / protein kinase family protein, contains Pfam domains PF00560: Leucine Rich Repeat and PF00069: Protein kinase domain
STMIL12	-1.99617		-1.72			similar to UP|Q9LH58 (Q9LH58) GTP-binding protein-like, partial (30%) PROTEINF: pfam01926, MMR_HSR1, GTPase of unknown function ATH: EMB2738;EMBRYO DEFECTIVE 2738;GTP-binding family protein, contains Pfam domain, PF01926: GTPase of unknown function
STMJF72	-2.08462					similar to UP|Q9FJM0 (Q9FJM0) GTP binding protein-like, partial (49%) PROTEINF: pfam02421, FeoB, Ferrous iron transport protein B. Escherichia coli has an iron(II) transport system (feo) which may make an important contribution to the iron supply of the cell under anaerobic conditions. FeoB has been identified as part of this transpo ATH: GTP-binding family protein, similar to SP:P25519 GTP-bindi…
STMHX51	-2.31595	-2.28			-1.5	weakly similar to TIGR_Ath1|At4g35750.1 68417.m05074 Rho-GTPase-activating protein-related contains weak similarity to Rho-GTPase-activating protein 1 (GTPase-activating protein rhoOGAP) (Rho-related small GTPase protein activator) (CDC42 GTPase-activatin PROTEINF: smart00516, SEC14, Domain in homologues of a S. cerevisiae phosphatidylinositol transfer protein (Sec14p); Domain in homologues of a …
STMIT27	-2.49345	-2.3	-2.38	-1.91		similar to UP|Q40269 (Q40269) Protein kinase (Fragment) , partial (60%) PROTEINF: smart00220, S_TKc, Serine/Threonine protein kinases, catalytic domain; Phosphotransferases. Serine or threonine-specific kinase subfamily ATH: protein kinase / nonphototropic hypocotyl protein 1 (NPH1) / phototropin, identical to SP:O48963 Nonphototropic hypocotyl protein 1 (EC 2.7.1.37) (Phototropin) {Arabidopsis t…
STMGY49	-2.75128		-2.38	-1.95		similar to TIGR_Osa1|9635.m00094 expressed protein, partial (21%) PROTEINF: ATH: GTP-binding protein-related, similar to GTP-binding protein SP:Q99ME9 from (Mus musculus)
STMDD63	-3.35994	-3.62	-2.74	-2.9		UP|Q6T2D2 (Q6T2D2) PII-like protein, partial (29%) PROTEINF: pfam00543, P-II, Nitrogen regulatory protein P-II. P-II modulates the activity of glutamine synthetase ATH: P II nitrogen sensing protein (GLB I), identical to P II nitrogen sensing protein GLB I (GI:7268574) (Arabidopsis thaliana); similar to nitrogen regulatory protein P-II (PII signal transducing protein) (SP:O30794) {Nostoc punctifo…
STMIQ66			-1.67			homologue to UP|Q9SVA6 (Q9SVA6) GTP-binding-like protein, complete PROTEINF: pfam01018, GTP1_OBG, GTP1/OBG family ATH: GTP-binding protein, putative, similar to SP:Q9Y295 Developmentally regulated GTP-binding protein 1 (DRG 1) {Homo sapiens}; contains Pfam profiles PF02824: TGS domain, PF01018: GTP1/OBG family
STMGY24			-1.79			similar to UP|O48565 (O48565) Calcium-dependent protein kinase, partial (16%) PROTEINF: smart00220, S_TKc, Serine/Threonine protein kinases, catalytic domain; Phosphotransferases. Serine or threonine-specific kinase subfamily ATH: calmodulin-domain protein kinase isoform 7 (CPK7), identical to calmodulin-domain protein kinase CDPK isoform 7 (Arabidopsis thaliana) gi:1399277:gb:AAB03247
STMEH63			-1.81			similar to TIGR_Ath1|At2g43010.1 68415.m05337 phytochrome-interacting factor 4 (PIF4) / basic helix-loop-helix protein 9 (bHLH9) / short under red-light 2 (SRL2) identical to SP|Q8W2F3 Phytochrome-interacting factor 4 (Basic helix-loop-helix protein 9) (b PROTEINF: smart00353, HLH, helix loop helix domain; ATH: SRL2;PHYTOCHROME INTERACTING FACTOR 4;phytochrome-interacting factor 4 (PIF4) / basic …
STMIN72				-1.4		weakly similar to UP|Q8L3R2 (Q8L3R2) Calmodulin-like protein, partial (52%) PROTEINF: smart00054, EFh, EF-hand, calcium binding motif; EF-hands are calcium-binding motifs that occur at least in pairs. Links between disease states and genes encoding EF-hands, particularly the S100 subclass, are emerging. Each motif consists of a 12 residue ATH: calmodulin-related protein, putative, similar to regu…
STMDZ54					-1.07	similar to TIGR_Osa1|9635.m00094 expressed protein, partial (93%) PROTEINF: ATH: GTP-binding protein-related, similar to GTP-binding protein SP:Q99ME9 from (Mus musculus)
STMEG06					-1.11	similar to UP|MPK7_ARATH (Q39027) Mitogen-activated protein kinase homolog 7 (MAP kinase 7) (AtMPK7) , partial (63%) PROTEINF: smart00220, S_TKc, Serine/Threonine protein kinases, catalytic domain; Phosphotransferases. Serine or threonine-specific kinase subfamily ATH: MAP KINASE 7;mitogen-activated protein kinase, putative / MAPK, putative (MPK7), identical to mitogen-activated protein kinase ho…
STMHX77					-1.35	weakly similar to TIGR_Ath1|At1g61360.1 68414.m06915 S-locus lectin protein kinase family protein contains protein kinase domain, Pfam:PF00069; contains S-locus glycoprotein family domain, Pfam:PF00954, partial (17%) PROTEINF: smart00220, S_TKc, Serine/Threonine protein kinases, catalytic domain; Phosphotransferases. Serine or threonine-specific kinase subfamily ATH: S-locus lectin protein kinase…
