# Supplementary material for: Overlapping Yet Response-Specific Transcriptome Alterations Characterize the Nature of Tobacco–Pseudomonas syringae Interactions
Source: Front Plant Sci. 2016 Mar 7;7:251. doi: 10.3389/fpls.2016.00251 (PMC4779890; doi:10.3389/fpls.2016.00251)
Supplement: Supplementary file 9 [file Table9.XLS]

## Sheet: living P.tab blocked PTI genes
Table S9. PTI-related genes transcriptionally modified (at 6 hpi) by P. syringae 61 hrcC mutant or antibiotic inactivated Pseudomonas syringae pv. tabaci but not by living Pseudomonas syringae pv. tabaci
aEST identifier of NCBI EST database (http://www.ncbi.nlm.nih.gov/nucest/)
b gene expression in log2 transformed form in samples infiltrated with antibiotic inactivated Pseudomonas syringae pv. tabaci compared to water infiltrated control but blocked by living P. tabaci
c gene expression in log2 transformed form in samples infiltrated with P. syringae 61 hrcC mutant compared to water infiltrated but blocked by living P. tabaci
		ida	Fold-changeb	Fold-changec	Similarity, Function
		STMFB72	2.19237	3.01311	Putative peroxidase [Solanum tuberosum (Potato)]
		STMFB48	1.99392	2.71718	Peroxidase [Capsicum annuum (Bell pepper)]
		STMHZ49	1.69691	2.95842	None
		STMIX36	1.68552	2.71354	None
		STMJB63	1.63636		OSJNBa0021F22.13 protein [Oryza sativa (japonica cultivar-group)]
		STMIR02	1.61946	2.57113	H0818E11.1 protein [Oryza sativa (Rice)]
		STMHW18	1.56429		None
		STMIL01	1.52217	1.60299	Helix-loop-helix-like protein [Oryza sativa (japonica cultivar-group)]
		STMGT42	1.5201	2.17631	Polygalacturonase inhibitor protein [Solanum brevidens]
		STMIT56	1.49386	2.93515	Protein kinase; Type I EGF [Medicago truncatula (Barrel medic)]
		STMGA09	1.4787		None
		STMCL63	1.44703	2.14251	Protein kinase-like [Oryza sativa (japonica cultivar-group)]
		STMIU72	1.44663	1.56661	Cyclopropane fatty acid synthase [Gossypium hirsutum (Upland cotton)]
		STMII34	1.44659	2.91171	At2g21045 [Arabidopsis thaliana (Mouse-ear cress)]
		STMEC65	1.4378		None
		STMIM62	1.41522	2.43352	None
		STMHX10	1.364	1.68295	Glutathione S-transferase APIC [Nicotiana tabacum (Common tobacco)]
		STMIR23	1.35195	1.88453	NBS-LRR protein [Solanum tuberosum (Potato)]
		STMJA91	1.33447	1.78894	Tobacco calretulin [Nicotiana tabacum (Common tobacco)]
		STMEY26	1.32873		A_TM018A10.6 protein [Arabidopsis thaliana (Mouse-ear cress)]
		STMHW65	1.31299		Cytochrome P450 76A2 [Solanum melongena (Eggplant) (Aubergine)]
		STMGL45	1.31136	1.59255	None
		STMER61	1.30821	2.30998	None
		STMGQ32	1.29869		Putative glucosyltransferase [Arabidopsis thaliana (Mouse-ear cress)]
		STMIC03	1.29657	1.88346	OSJNba0093F12.4 protein [Oryza sativa (Rice)]
		STMJN12	1.28907	2.66224	Protein kinase 1 [Nicotiana tabacum (Common tobacco)]
		STMER96	1.28269	2.78102	None
		STMDW47	1.28207	1.79509	Stress-related protein [Vitis riparia (Frost grape) (Vitis vulpina)]
		STMEU79	1.27864	1.62873	None
		STMCY28	1.276		Putative acid phosphatase [Solanum demissum (Wild potato)]
		STMEK32	1.27395		Acyl carrier protein [Capsicum chinense (Scotch bonnet) (Bonnet pepper)]
		STMEP67	1.27038		Putative transport protein subunit [Arabidopsis thaliana (Mouse-ear cress)]
		STMEW20	1.26525	1.68865	Monodehydroascorbate reductase [Lycopersicon esculentum (Tomato)]
		STMJG17	1.24901	1.68633	None
		STMEK15	1.24866	1.83622	NAD-malate dehydrogenase precursor [Nicotiana tabacum (Common tobacco)]
		STMGI40	1.24099	2.25442	None
		STMDI94	1.22378	1.76978	None
		STMJK22	1.18352	1.56564	Similarity to AT-hook DNA-binding protein [Arabidopsis thaliana (Mouse-ear cress)]
		STMIT72	1.18329		Polyphenol oxidase, chloroplast precursor [Malus domestica (Apple) (Malus sylvestris)]
		STMIN23	1.18276		Putative heat shock factor [Oryza sativa (japonica cultivar-group)]
		STMIP43	1.18138		None
		STMIC26	1.17903		Putative disease resistance RPP13-like protein 4 [Arabidopsis thaliana (Mouse-ear cress)]
		STMJP16	1.17346		Hypothetical protein At5g35080/F7N22_50 [Arabidopsis thaliana (Mouse-ear cress)]
		STMGL44	1.15878	1.56017	Putative squalene epoxidase [Lycopersicon esculentum (Tomato)]
		STMEU53	1.15835		Putative transport protein subunit [Arabidopsis thaliana (Mouse-ear cress)]
		STMIS05	1.13676		OSJNBa0021F22.13 protein [Oryza sativa (japonica cultivar-group)]
		STMIJ58	-1.21079		Polygalacturonase-1 non-catalytic beta subunit precursor [Lycopersicon esculentum (Tomato)]
		STMJA58	-1.29487		Secretory peroxidase [Nicotiana tabacum (Common tobacco)]
		STMDB17	-1.35541		Secretory peroxidase [Nicotiana tabacum (Common tobacco)]
		STMIN72	-1.39785		Calmodulin-like protein 41 [Arabidopsis thaliana (Mouse-ear cress)]
		STMGE07	-1.3998		None
		STMED77	-1.40402		Glucose-1-phosphate adenylyltransferase small subunit, chloroplast precursor [Solanum tuberosum (Potato)]
		STMDQ23	-1.40728		Polygalacturonase non-catalytic subunit AroGP3 precursor [Lycopersicon esculentum (Tomato)]
		STMCP17	-1.40879		Secretory peroxidase [Nicotiana tabacum (Common tobacco)]
		STMHN38	-1.44016		Fructose-1,6-bisphosphatase, cytosolic [Solanum tuberosum (Potato)]
		STMCX25	-1.45075		None
		STMIH65	-1.46238		Polygalacturonase non-catalytic subunit AroGP2 precursor [Lycopersicon esculentum (Tomato)]
		STMCX89	-1.4684		None
		STMCV60	-1.49994		Cysteine protease inhibitor 1 precursor [Solanum tuberosum (Potato)]
		STMHV04	-1.51668		None
		STMHT17	-1.52766		Putative NADH dehydrogenase [Arabidopsis thaliana (Mouse-ear cress)]
		STMJB45	-1.52965		Cathepsin B-like cysteine proteinase [Solanum tuberosum (Potato)]
		STMIX56	-1.54872		PSI-H precursor [Nicotiana sylvestris (Wood tobacco)]
		STMDO93	-1.55515		Heme oxygenase 1 [Lycopersicon esculentum (Tomato)]
		STMJO33	-1.5631	-1.97075	None
		STMHT72	-1.5684	-2.35683	None
		STMJB75	-1.57462	-1.91495	Plasma membrane polypeptide [Nicotiana tabacum (Common tobacco)]
		STMCD23	-1.57516	-1.89186	OSJNBa0035M09.17 protein [Oryza sativa (japonica cultivar-group)]
		STMCB66	-1.57793		LYTB-like protein-like [Solanum tuberosum (Potato)]
		STMIA38	-1.58668		DnaJ-like protein [Solanum tuberosum (Potato)]
		STMEH29	-1.60227	-1.96916	Ribulose-phosphate 3-epimerase, chloroplast precursor [Solanum tuberosum (Potato)]
		STMDC75	-1.60752		Malate dehydrogenase [Lycopersicon esculentum (Tomato)]
		STMGQ29	-1.61642		None
		STMHR52	-1.64858	-1.83896	Ribulose-phosphate 3-epimerase, chloroplast precursor [Solanum tuberosum (Potato)]
		STMEZ18	-1.65206	-1.82081	Chloroplast protease precursor [Capsicum annuum (Bell pepper)]
		STMDW86	-1.65876	-1.82679	Glucose-1-phosphate adenylyltransferase small subunit, chloroplast precursor [Solanum tuberosum (Potato)]
		STMJI81	-1.66412	-2.26689	Tyrosine aminotransferase-like protein [Arabidopsis thaliana (Mouse-ear cress)]
		STMCK77	-1.67634	-1.7556	Malate dehydrogenase [Lycopersicon esculentum (Tomato)]
		STMDB33	-1.69016		None
		STMCH71	-1.7041		None
		STMCN29	-1.71445	-2.34382	Cysteine protease [Solanum tuberosum (Potato)]
		STMCZ94	-1.7181		HOBBIT protein [Arabidopsis thaliana (Mouse-ear cress)]
		STMED93	-1.71862		Putative MTN3 protein [Arabidopsis thaliana (Mouse-ear cress)]
		STMDP45	-1.76615		Chlorophyll a-b binding protein 8, chloroplast precursor [Lycopersicon esculentum (Tomato)]
		STMCQ90	-1.80136	-1.8581	Chlorophyll a-b binding protein 6A, chloroplast precursor [Lycopersicon esculentum (Tomato)]
		STMCY90	-1.85134		MFL8.1/MFL8.1 [Arabidopsis thaliana (Mouse-ear cress)]
		STMJG56	-1.88047		Putative MTN3 protein [Arabidopsis thaliana (Mouse-ear cress)]
		STMHP05	-1.88266	-2.0443	None
		STMEO35	-1.89257	-2.61272	None
		STMCP20	-1.90659	-2.48875	Ribulose bisphosphate carboxylase small chains, chloroplast precursor (EC 4.1.1.39) (RuBisCO small subunits) [Contains: Ribulose bisphosphate carboxylase small chain P1; Ribulose bisphosphate carboxylase small chain P2; Ribulose bisphosphate carboxylase s
		STMCD06	-1.91304		None
		STMIY04	-1.92055	-2.34156	None
		STMCN64	-1.9641		Light harvesting chlorophyll a /b binding protein of PSII [Euglena gracilis]
		STMGA58	-2.00698	-2.12382	Orcinol O-methyltransferase 1 [Rosa chinensis (China rose)]
		STMHV95	-2.10241	-2.85417	Remorin [Solanum tuberosum (Potato)]
