# Supplementary material for: Overlapping Yet Response-Specific Transcriptome Alterations Characterize the Nature of Tobacco–Pseudomonas syringae Interactions
Source: Front Plant Sci. 2016 Mar 7;7:251. doi: 10.3389/fpls.2016.00251 (PMC4779890; doi:10.3389/fpls.2016.00251)
Supplement: Supplementary file 10 [file Table10.XLS]

## Sheet: P. tab. spec. genes
Table S10. Genes transcriptionally modified by living Pseudomonas syringae pv. tabaci but but remained unaffected in PTI (P. syringae 61 hrcC), ETI (P. syringae 61) or treatment with inactivated P. tabaci.
aEST identifier of NCBI EST database (http://www.ncbi.nlm.nih.gov/nucest/)
b gene expression in log2 transformed form in samples infiltrated with living Pseudomonas syringae pv. tabaci compared to water infiltrated control
		ida	Fold-changeb	Similarity, Function
		STMHT30	2.93428	Homeobox-leucine zipper protein ATHB-7 [Arabidopsis thaliana (Mouse-ear cress)]
		STMEO91	2.67677	Class II chitinase [Solanum tuberosum (Potato)]
		STMCV54	2.49846	Hsp90-2-like [Solanum tuberosum (Potato)]
		STMHE19	2.36807	None
		STMHY32	2.31084	Putative xyloglucanase inhibitor [Solanum tuberosum (Potato)]
		STMHA03	2.26802	SOS2-like protein kinase [Glycine max (Soybean)]
		STMEQ90	2.16535	Probable phospholipid hydroperoxide glutathione peroxidase [Lycopersicon esculentum (Tomato)]
		STMIA06	2.14065	Nodulin-26 [Glycine max (Soybean)]
		STMCX06	2.13143	None
		STMGN38	2.07955	Histidine-containing phosphotransfer protein [Catharanthus roseus (Rosy periwinkle) (Madagascar periwinkle)]
		STMIH11	2.07468	Membrane channel protein [Solanum tuberosum (Potato)]
		STMDC64	2.03426	Probable phospholipid hydroperoxide glutathione peroxidase [Lycopersicon esculentum (Tomato)]
		STMHS17	1.93464	Protein phosphatase 2C [Nicotiana tabacum (Common tobacco)]
		STMGA89	1.90294	Ribose-phosphate pyrophosphokinase 4 [Arabidopsis thaliana (Mouse-ear cress)]
		STMJN76	1.86628	Low temperature and salt responsive protein [Solanum tuberosum (Potato)]
		STMJD19	1.82884	Jasmonic acid 2 [Solanum tuberosum (Potato)]
		STMIY82	1.82533	Jasmonic acid 2 [Lycopersicon esculentum (Tomato)]
		STMDJ88	1.82368	Zinc finger protein, putative [Arabidopsis thaliana (Mouse-ear cress)]
		STMIS31	1.816	Expressed protein [Oryza sativa (japonica cultivar-group)]
		STMGQ20	1.80425	Nonspecific lipid-transfer protein 2 precursor [Nicotiana tabacum (Common tobacco)]
		STMDP27	1.77695	Serine/threonine protein kinase [Arabidopsis thaliana (Mouse-ear cress)]
		STMHO79	1.76769	Protein phosphatase 2C [Nicotiana tabacum (Common tobacco)]
		STMEF70	1.76583	Ankyrin like protein [Arabidopsis thaliana (Mouse-ear cress)]
		STMGA88	1.74443	Hypothetical protein [Arabidopsis thaliana (Mouse-ear cress)]
		STMEG79	1.73739	Sucrose synthase [Solanum tuberosum (Potato)]
		STMGR44	1.73236	Nonspecific lipid-transfer protein 2 precursor [Nicotiana tabacum (Common tobacco)]
		STMDI37	1.701	AT3g29575/MWE13_2 [Arabidopsis thaliana (Mouse-ear cress)]
		STMEJ13	1.65385	Hypothetical protein F18O22_210 [Arabidopsis thaliana (Mouse-ear cress)]
		STMGA48	1.64892	Hypothetical protein [Trifolium pratense (Red clover)]
		STMCS32	1.64614	Ethylene-responsive nuclear protein [Lycopersicon esculentum (Tomato)]
		STMGS40	1.63469	None
		STMGW76	1.62503	Arabidopsis thaliana genomic DNA, chromosome 3, P1 clone: MJK13 [Arabidopsis thaliana (Mouse-ear cress)]
		STMGN10	1.62193	F22G5.22 [Arabidopsis thaliana (Mouse-ear cress)]
		STMJD93	1.61063	Class II chitinase [Solanum tuberosum (Potato)]
		STMDU58	1.60867	Guanylate kinase [Nicotiana tabacum (Common tobacco)]
		STMEG54	1.60055	Mevalonate disphosphate decarboxylase [Hevea brasiliensis (Para rubber tree)]
		STMDH30	1.58239	ATP:citrate lyase [Capsicum annuum (Bell pepper)]
		STMHH42	1.57429	Cytochrome P450 92B1 [Petunia hybrida (Petunia)]
		STMCM91	1.56322	EIN3-binding F-box protein 1 [Lycopersicon esculentum (Tomato)]
		STMJD04	1.5468	N-rich protein [Glycine max (Soybean)]
		STMJE59	1.54564	None
		STMCG12	1.5379	ATP:citrate lyase [Capsicum annuum (Bell pepper)]
		STMEV23	1.52953	Low temperature and salt responsive protein [Solanum tuberosum (Potato)]
		STMEK62	1.51513	Guanylate kinase [Nicotiana tabacum (Common tobacco)]
		STMED50	1.51163	AT4g33900 [Arabidopsis thaliana (Mouse-ear cress)]
		STMCU67	1.47744	None
		STMEC85	1.45658	Sugar transporter [Citrus unshiu (Satsuma orange)]
		STMCF08	1.4543	Serine/threonine-protein phosphatase PP1 isozyme 8 [Arabidopsis thaliana (Mouse-ear cress)]
		STMEY85	1.44186	None
		STMJJ26	1.42285	Putative late embryonic abundant protein EMB8 [Oryza sativa (japonica cultivar-group)]
		STMCN17	1.41822	Putative integral membrane protein [Phaseolus vulgaris (Kidney bean) (French bean)]
		STMIX07	1.41573	Putative inositol polyphosphate 5-phosphatase [Oryza sativa (japonica cultivar-group)]
		STMCB59	1.39314	Mevalonate disphosphate decarboxylase [Hevea brasiliensis (Para rubber tree)]
		STMED26	1.3903	Hypothetical protein [Solanum tuberosum (Potato)]
		STMIJ87	1.38814	F18B13.24 protein [Arabidopsis thaliana (Mouse-ear cress)]
		STMEN55	1.3776	None
		STMHN16	1.37682	Enolase [Lycopersicon esculentum (Tomato)]
		STMGI73	1.37373	None
		STMIU01	1.36726	None
		STMHT34	1.35601	Glyceraldehyde 3-phosphate dehydrogenase [Linum usitatissimum (Flax) (Linseed)]
		STMDV72	1.35436	Guanylate kinase [Nicotiana tabacum (Common tobacco)]
		STMGN67	1.35228	Hypothetical protein At3g15430 [Arabidopsis thaliana (Mouse-ear cress)]
		STMEB22	1.34946	Nam-like protein 10 [Petunia hybrida (Petunia)]
		STMIL47	1.34921	LOB domain protein 40 [Arabidopsis thaliana (Mouse-ear cress)]
		STMGP79	1.33024	None
		STMEW69	1.32803	Mevalonate kinase/phosphomevalonate kinase [Medicago truncatula (Barrel medic)]
		STMGA69	1.32292	Hypothetical protein [Arabidopsis thaliana (Mouse-ear cress)]
		STMCO88	1.31185	Inositol-tetrakisphosphate 1-kinase 1 [Zea mays (Maize)]
		STMIY72	1.3115	None
		STMFA40	1.30971	T1B9.26 protein [Arabidopsis thaliana (Mouse-ear cress)]
		STMJK24	1.30565	Probable glutathione S-transferase [Nicotiana tabacum (Common tobacco)]
		STMGJ95	1.30558	Hypothetical protein [Solanum tuberosum (Potato)]
		STMIP55	1.30286	None
		STMES39	1.29862	S-adenosyl-L-methionine synthetase [Nicotiana tabacum (Common tobacco)]
		STMEP23	1.29509	3-hydroxy-3-methylglutaryl-coenzyme A reductase 3 [Solanum tuberosum (Potato)]
		STMIN27	1.29332	None
		STMDH48	1.29075	Hypothetical protein OSJNBb0092G21.1 [Oryza sativa (japonica cultivar-group)]
		STMCV12	1.27981	Hypothetical protein T11I11.190 [Arabidopsis thaliana (Mouse-ear cress)]
		STMDB27	1.27359	Adenosine kinase isoform 1T-like protein [Solanum tuberosum (Potato)]
		STMJE47	-1.61992	Hypothetical protein At1g01320 [Arabidopsis thaliana (Mouse-ear cress)]
		STMIO56	-1.63289	Hypothetical protein F12P21.9 [Arabidopsis thaliana (Mouse-ear cress)]
		STMIR58	-1.65143	Ultraviolet-B-repressible protein [Gossypium hirsutum (Upland cotton)]
		STMJL62	-1.65791	Putative cytochrome P450 [Oryza sativa (japonica cultivar-group)]
		STMCP27	-1.66204	Phosphoribulokinase [Oryza sativa (indica cultivar-group)]
		STMCD24	-1.66864	Chloroplast photosystem II 22 kDa component [Nicotiana benthamiana]
		STMGX63	-1.67041	Myb DNA binding protein-like [Arabidopsis thaliana (Mouse-ear cress)]
		STMIH73	-1.67227	Xyloglucan endotransglycosylase [Malus domestica (Apple) (Malus sylvestris)]
		STMIQ66	-1.67389	GTP-binding-like protein [Arabidopsis thaliana (Mouse-ear cress)]
		STMJB55	-1.67536	Beta-amylase PCT-BMYI [Solanum tuberosum (Potato)]
		STMCI30	-1.67838	Putative PAP_fibrillin [Oryza sativa (japonica cultivar-group)]
		STMDH24	-1.67914	50S ribosomal protein L12, chloroplast precursor [Nicotiana tabacum (Common tobacco)]
		STMEO84	-1.68247	Thylakoid lumenal 17.4 kDa protein, chloroplast precursor [Arabidopsis thaliana (Mouse-ear cress)]
		STMCR82	-1.69418	Probable signal peptidase complex subunit 2 [Arabidopsis thaliana (Mouse-ear cress)]
		STMEH14	-1.69418	Ribosomal protein S5 [Spinacia oleracea (Spinach)]
		STMCM38	-1.69641	Putative thylakoid lumen rotamase [Arabidopsis thaliana (Mouse-ear cress)]
		STMIQ06	-1.70293	LEXYL2 protein [Lycopersicon esculentum (Tomato)]
		STMCQ44	-1.73745	Lil3 protein [Arabidopsis thaliana (Mouse-ear cress)]
		STMIC02	-1.74559	60S ribosomal protein L37 [Arabidopsis thaliana (Mouse-ear cress)]
		STMIO94	-1.74837	Pyruvate, phosphate dikinase, chloroplast precursor [Mesembryanthemum crystallinum (Common ice plant)]
		STMDZ44	-1.7566	None
		STMHF52	-1.78978	GAL83-like protein [Solanum tuberosum (Potato)]
		STMCL73	-1.79187	Ribosomal protein S5 [Spinacia oleracea (Spinach)]
		STMGY24	-1.79187	Calcium-dependent protein kinase 4 [Capsicum annuum (Bell pepper)]
		STMDG20	-1.80047	50S ribosomal protein L12, chloroplast precursor [Nicotiana tabacum (Common tobacco)]
		STMHY50	-1.81324	Pectin methylesterase isoform alpha [Phaseolus aureus (Mung bean) (Vigna radiata)]
		STMEH63	-1.81468	None
		STMIM91	-1.81726	Chloroplast phosphate transporter [Solanum tuberosum (Potato)]
		STMEB78	-1.82081	Glucan endo-1,3-beta-glucosidase, basic isoform 2 precursor (EC 3.2.1.39) ((1->3)-beta-glucan endohydrolase) ((1->3)-beta- glucanase) [Solanum tuberosum (Potato)]
		STMIY49	-1.83327	Ribulose bisphosphate carboxylase small chains, chloroplast precursor (EC 4.1.1.39) (RuBisCO small subunits) [Contains: Ribulose bisphosphate carboxylase small chain P1; Ribulose bisphosphate carboxylase small chain P2; Ribulose bisphosphate carboxylase s
		STMCY51	-1.85526	None
		STMJM02	-1.86672	Myb DNA binding protein-like [Arabidopsis thaliana (Mouse-ear cress)]
		STMIK32	-1.86688	Ultraviolet-B-repressible protein [Gossypium hirsutum (Upland cotton)]
		STMJO48	-1.90778	Putative NAD dependent epimerase [Trifolium pratense (Red clover)]
		STMEY28	-1.90976	FKBP-type peptidyl-prolyl cis-trans isomerase 3, chloroplast precursor [Arabidopsis thaliana (Mouse-ear cress)]
		STMEN81	-1.95494	F10A5.10 [Arabidopsis thaliana (Mouse-ear cress)]
		STMJD60	-1.96456	Hypothetical protein F12P21.9 [Arabidopsis thaliana (Mouse-ear cress)]
		STMIR70	-2.00225	T31J12.6 protein [Arabidopsis thaliana (Mouse-ear cress)]
		STMHA12	-2.02446	Putative cytochrome P450 [Arabidopsis thaliana (Mouse-ear cress)]
		STMJM56	-2.0959	None
		STMEH13	-2.12594	Glucan endo-1,3-beta-glucosidase, basic isoform 2 precursor (EC 3.2.1.39) ((1->3)-beta-glucan endohydrolase) ((1->3)-beta- glucanase) [Solanum tuberosum (Potato)]
		STMBB30	-2.56879	None
