# Supplementary material for: Overlapping Yet Response-Specific Transcriptome Alterations Characterize the Nature of Tobacco–Pseudomonas syringae Interactions
Source: Front Plant Sci. 2016 Mar 7;7:251. doi: 10.3389/fpls.2016.00251 (PMC4779890; doi:10.3389/fpls.2016.00251)
Supplement: Supplementary file 11 [file Table11.XLS]

## Sheet: A
Table S11. A) PTI-related genes at 6 hpi (significantly up- or down-regulated by P. syringae 61 hrcC mutant) whose transcription is also modified by different abiotic treatments.
a EST identifier of NCBI EST database (http://www.ncbi.nlm.nih.gov/nucest/)
b gene expression in log2 transformed form in samples infiltrated with living Pseudomonas syringae pv. syringae hrcC mutant compared to water infiltrated control
c Abiotic treatments: C=cold, H=heat, S=salt. (Rensink WA, Iobst S, Hart A, Stegalkina S, Liu J, Buell CR. Gene expression profiling of potato responses to cold, heat, and salt stress. Funct Integr Genomics. 2005;5(4):201-7.)
		ida	Fold-changeb	Similarity, Function	abiotic treatmentc
		STMIX06	3.02821	Receptor protein kinase PERK1-like protein [Oryza sativa (japonica cultivar-group)]	C
		STMHZ79	3.00767	Dirigent-like protein pDIR10 [Picea glauca (White spruce)]	C
		STMFB59	2.96652	Class IV chitinase [Arabidopsis thaliana (Mouse-ear cress)]	C
		STMEZ75	2.80379	Putative membrane protein [Solanum tuberosum (Potato)]	C
		STMCS41	2.64269	Cinnamic acid 4-hydroxylase [Capsicum annuum (Bell pepper)]	C
		STMHI68	2.51366	Hypothetical protein At4g14990 [Arabidopsis thaliana (Mouse-ear cress)]	C
		STMIZ69	2.50465	NtEIG-A1 protein [Nicotiana tabacum (Common tobacco)]	C
		STMIK18	2.47018	H0818E11.1 protein [Oryza sativa (Rice)]	C
		STMCP23	2.38944	SHEPHERD [Arabidopsis thaliana (Mouse-ear cress)]	C
		STMEV84	2.37821	Putative receptor serine/threonine kinase PR5K [Oryza sativa (japonica cultivar-group)]	C
		STMFB78	2.36727	Similarity to transcription factor [Arabidopsis thaliana (Mouse-ear cress)]	C
		STMDW52	2.33126	None	C
		STMJO18	2.31929	At1g25390/F2J7_14 [Arabidopsis thaliana (Mouse-ear cress)]	C
		STMHY86	2.27036	T12H1.14 protein [Arabidopsis thaliana (Mouse-ear cress)]	C
		STMEK53	2.2538	Nt-iaa2.3 deduced protein [Nicotiana tabacum (Common tobacco)]	C
		STMEG24	2.22836	SHEPHERD [Arabidopsis thaliana (Mouse-ear cress)]	C
		STMIS21	2.15591	Ripening regulated protein-like [Solanum tuberosum (Potato)]	C
		STMEP88	2.1545	Histidine decarboxylase [Lycopersicon esculentum (Tomato)]	C
		STMIC34	2.12846	Hypothetical protein OSJNBa0012L23.48 [Oryza sativa (japonica cultivar-group)]	C
		STMBB15	2.12212	SHEPHERD [Arabidopsis thaliana (Mouse-ear cress)]	C
		STMIV65	2.0342	CONSTANS-LIKE b [Pisum sativum (Garden pea)]	C
		STMGZ63	1.96776	None	C
		STMEW02	1.92357	Syntaxin-related protein Nt-syr1 [Nicotiana tabacum (Common tobacco)]	C
		STMJA60	1.89775	Hin1-like protein [Solanum tuberosum (Potato)]	C
		STMJN02	1.88236	F1E22.18 [Arabidopsis thaliana (Mouse-ear cress)]	C
		STMFA09	1.87573	Putative pollen specific LIM domain-containing protein [Lycopersicon esculentum (Tomato)]	C
		STMHI10	1.83076	Hypothetical protein F24J7.20 [Arabidopsis thaliana (Mouse-ear cress)]	C
		STMID68	1.8194	Avr9/Cf-9 induced kinase 1 [Nicotiana tabacum (Common tobacco)]	C
		STMFB36	1.79937	Hypothetical protein At2g28890 [Arabidopsis thaliana (Mouse-ear cress)]	C
		STMGZ49	1.79038	Putative mitochondrial dicarboxylate carrier protein [Arabidopsis thaliana (Mouse-ear cress)]	C
		STMIQ73	1.75197	3-phosphoshikimate 1-carboxyvinyltransferase, chloroplast precursor [Lycopersicon esculentum (Tomato)]	C
		STMJM43	1.74521	Gb|AAD25612.1 [Arabidopsis thaliana (Mouse-ear cress)]	C
		STMJP54	1.74041	Patatin-like protein 3 [Nicotiana tabacum (Common tobacco)]	C
		STMCU29	1.73017	Adenosylhomocysteinase [Lycopersicon esculentum (Tomato)]	C
		STMEW20	1.68865	Monodehydroascorbate reductase [Lycopersicon esculentum (Tomato)]	C
		STMGN12	1.68772	AT5g07350/T2I1_60 [Arabidopsis thaliana (Mouse-ear cress)]	C
		STMHE34	1.68665	At1g31300/T19E23_12 [Arabidopsis thaliana (Mouse-ear cress)]	C
		STMFB45	1.67641	F3M18.18 [Arabidopsis thaliana (Mouse-ear cress)]	C
		STMGH29	1.66277	Gb|AAD55296.1 [Arabidopsis thaliana (Mouse-ear cress)]	C
		STMEZ84	1.65152	N-hydroxycinnamoyl-CoA:tyramine N-hydroxycinnamoyl transferase THT7- 8 [Lycopersicon esculentum (Tomato)]	C
		STMHU48	1.63563	Putative dihydrolipoamide succinyltransferase [Arabidopsis thaliana (Mouse-ear cress)]	C
		STMEZ92	1.63286	Hypothetical protein F13M23.170 [Arabidopsis thaliana (Mouse-ear cress)]	C
		STMDT60	1.622	None	C
		STMIS30	1.62004	MLO-like protein 7 [Arabidopsis thaliana (Mouse-ear cress)]	C
		STMFB80	1.61725	F3M18.18 [Arabidopsis thaliana (Mouse-ear cress)]	C
		STMHY61	1.61132	Plastidic phosphate translocator-like protein2 [Mesembryanthemum crystallinum (Common ice plant)]	C
		STMET22	1.60416	Putative glutathione S-transferase T2 [Lycopersicon esculentum (Tomato)]	C
		STMGJ74	1.6026	Hypothetical protein [Trifolium pratense (Red clover)]	C
		STMDS59	1.59296	Putative UDP-glucuronate decarboxylase 3 [Nicotiana tabacum (Common tobacco)]	C
		STMEY92	1.5884	Expressed protein [Arabidopsis thaliana (Mouse-ear cress)]	C
		STMII44	1.58111	Serine/threonine protein kinase pk23 [Lycopersicon esculentum (Tomato)]	C
		STMHA35	1.57239	Putative mitochondrial dicarboxylate carrier protein [Arabidopsis thaliana (Mouse-ear cress)]	C
		STMGL44	1.56017	Putative squalene epoxidase [Lycopersicon esculentum (Tomato)]	C
		STMHW02	1.52932	Peroxidase [Nicotiana tabacum (Common tobacco)]	C
		STMIG89	1.5199	AT5g20410/F5O24_300 [Arabidopsis thaliana (Mouse-ear cress)]	C
		STMIZ06	1.51613	Cytochrome P450 76A2 [Solanum melongena (Eggplant) (Aubergine)]	C
		STMGG91	1.49034	Hypothetical protein F6D5.3 [Arabidopsis thaliana (Mouse-ear cress)]	C
		STMIG38	-1.72919	30S ribosomal protein S6, chloroplast precursor [Spinacia oleracea (Spinach)]	C
		STMET67	-1.73786	UDP-glucose glucosyltransferase [Fragaria ananassa (Strawberry)]	C
		STMIF26	-1.76559	Metallothionein-like protein type 2 A (LeMT(A)) [Lycopersicon esculentum (Tomato)]	C
		STMGP63	-1.79001	Alanyl-tRNA synthetase [Arabidopsis thaliana (Mouse-ear cress)]	C
		STMEJ17	-1.8119	Cell division protein ftsH homolog, chloroplast precursor [Nicotiana tabacum (Common tobacco)]	C
		STMGW25	-1.81844	Water channel protein [Nicotiana excelsior]	C
		STMCP81	-1.8203	Phosphoribulokinase [Oryza sativa (indica cultivar-group)]	C
		STMEY02	-1.8203	AlaT1 [Vitis vinifera (Grape)]	C
		STMET04	-1.82593	Chlorophyll a-b binding protein 8, chloroplast precursor [Lycopersicon esculentum (Tomato)]	C
		STMDF78	-1.84068	30S ribosomal protein S13, chloroplast precursor [Arabidopsis thaliana (Mouse-ear cress)]	C
		STMDW17	-1.84675	Glucose-1-phosphate adenylyltransferase small subunit, chloroplast precursor [Solanum tuberosum (Potato)]	C
		STMJL87	-1.85209	Putative chaperon P13.9 [Castanea sativa (Sweet chestnut)]	C
		STMDJ94	-1.86539	Plastidic cysteine synthase 1 [Solanum tuberosum (Potato)]	C
		STMIX78	-1.86894	Chloroplast photosystem II 22 kDa component [Nicotiana benthamiana]	C
		STMIR73	-1.87745	Emb|CAB72194.1 [Arabidopsis thaliana (Mouse-ear cress)]	C
		STMCD23	-1.89186	OSJNBa0035M09.17 protein [Oryza sativa (japonica cultivar-group)]	C
		STMDP40	-1.89346	ABC transporter protein 1-like [Arabidopsis thaliana (Mouse-ear cress)]	C
		STMGN19	-1.89502	30S ribosomal protein S1, chloroplast precursor [Spinacia oleracea (Spinach)]	C
		STMIW18	-1.89897	Hypothetical protein [Arabidopsis thaliana (Mouse-ear cress)]	C
		STMDB40	-1.89967	Sigma factor [Nicotiana tabacum (Common tobacco)]	C
		STMEJ90	-1.91618	None	C
		STMEQ11	-1.92479	Chaperone protein dnaJ 20, chloroplast precursor [Arabidopsis thaliana (Mouse-ear cress)]	C
		STMCA80	-1.92812	Nicotiana tabacum wound inducive mRNA , complete cds [Nicotiana tabacum (Common tobacco)]	C
		STMCV09	-1.93776	Photosystem II core complex proteins psbY, chloroplast precursor (L- arginine metabolising enzyme) (L-AME) [Contains: Photosystem II protein psbY-1 (psbY-A1); Photosystem II protein psbY-2 (psbY-A2)] [Spinacia oleracea (Spinach)]	C
		STMCG22	-1.95025	Hypothetical protein At1g55480 [Arabidopsis thaliana (Mouse-ear cress)]	C
		STMEW05	-1.95309	Nitric-oxide synthase 1 [Arabidopsis thaliana (Mouse-ear cress)]	C
		STMIM46	-1.9537	Hypothetical protein At1g62780 [Arabidopsis thaliana (Mouse-ear cress)]	C
		STMCF51	-1.96239	Chloroplast ferredoxin-NADP oxidoreductase precursor [Capsicum annuum (Bell pepper)]	C
		STMEH29	-1.96916	Ribulose-phosphate 3-epimerase, chloroplast precursor [Solanum tuberosum (Potato)]	C
		STMJO33	-1.97075	None	C
		STMEV50	-2.00723	OSJNBa0091D06.25 protein [Oryza sativa (Rice)]	C
		STMHU07	-2.09463	Arabidopsis thaliana genomic DNA, chromosome 3, BAC clone: T13O13 [Arabidopsis thaliana (Mouse-ear cress)]	C
		STMIX69	-2.10685	Putative photosystem I subunit III [Nicotiana tabacum (Common tobacco)]	C
		STMIX79	-2.1146	OSJNBb0070J16.3 protein [Oryza sativa (japonica cultivar-group)]	C
		STMIF70	-2.17601	Putative DnaJ protein [Malus domestica (Apple) (Malus sylvestris)]	C
		STMHT60	-2.18479	None	C
		STMCD42	-2.20059	Photosystem I reaction center subunit N, chloroplast precursor [Arabidopsis thaliana (Mouse-ear cress)]	C
		STMCI32	-2.22159	Putative photosystem I subunit III [Nicotiana tabacum (Common tobacco)]	C
		STMCJ06	-2.22917	37kDa chloroplast inner envelope membrane polypeptide [Nicotiana tabacum (Common tobacco)]	C
		STMCG60	-2.23355	Hypothetical protein Z97343.41 [Arabidopsis thaliana (Mouse-ear cress)]	C
		STMJL59	-2.24643	Putative disease resistance protein I2C-5 [Solanum demissum (Wild potato)]	C
		STMCG41	-2.26145	Trigger factor-like protein [Arabidopsis thaliana (Mouse-ear cress)]	C
		STMGA90	-2.26369	Beta-galactosidase precursor (EC 3.2.1.23) (Lactase) (Acid beta- galactosidase) (Exo-(1-->4)-beta-D-galactanase) [Lycopersicon esculentum (Tomato)]	C
		STMJI81	-2.26689	Tyrosine aminotransferase-like protein [Arabidopsis thaliana (Mouse-ear cress)]	C
		STMIW29	-2.26893	Similarity to pherophorin [Arabidopsis thaliana (Mouse-ear cress)]	C
		STMEU31	-2.275	Photosystem I reaction center subunit N, chloroplast precursor [Arabidopsis thaliana (Mouse-ear cress)]	C
		STMHX51	-2.28325	Hypothetical protein [Arabidopsis thaliana (Mouse-ear cress)]	C
		STMCH86	-2.34913	Chloroplast-specific ribosomal protein precursor [Lycopersicon esculentum (Tomato)]	C
		STMCG35	-2.35296	Chloroplast ferredoxin-NADP oxidoreductase precursor [Capsicum annuum (Bell pepper)]	C
		STMDF29	-2.3726	Hypothetical protein [Oryza sativa (japonica cultivar-group)]	C
		STMCB57	-2.38614	Photosystem I subunit XI [Nicotiana attenuata]	C
		STMEY61	-2.41971	ATP synthase gamma chain, chloroplast precursor [Pisum sativum (Garden pea)]	C
		STMCO87	-2.43407	30S ribosomal protein S1, chloroplast precursor [Spinacia oleracea (Spinach)]	C
		STMDB96	-2.43911	Photosystem II reaction center W protein, chloroplast precursor [Spinacia oleracea (Spinach)]	C
		STMCM59	-2.49208	Plastocyanin, chloroplast precursor [Lycopersicon esculentum (Tomato)]	C
		STMIA26	-2.53057	None	C
		STMEU43	-2.56879	Hypothetical protein [Oryza sativa (japonica cultivar-group)]	C
		STMCC66	-2.57516	Type I (26 kD) CP29 polypeptide [Lycopersicon esculentum (Tomato)]	C
		STMCP14	-2.60023	Glyceraldehyde-3-phosphate dehydrogenase A, chloroplast precursor [Nicotiana tabacum (Common tobacco)]	C
		STMEO76	-2.61825	AlaT1 [Vitis vinifera (Grape)]	C
		STMCU44	-2.63663	Hypothetical protein F16J13.30 [Arabidopsis thaliana (Mouse-ear cress)]	C
		STMIQ48	-2.67892	At1g07080/F10K1_15 [Arabidopsis thaliana (Mouse-ear cress)]	C
		STMBB26	-2.78787	Phosphoribulokinase [Oryza sativa (indica cultivar-group)]	C
		STMHX87	-2.78978	PSI-H precursor [Nicotiana sylvestris (Wood tobacco)]	C
		STMCM20	-2.80562	Glyceraldehyde-3-phosphate dehydrogenase A, chloroplast precursor [Nicotiana tabacum (Common tobacco)]	C
		STMBB29	-2.81827	Oxygen-evolving enhancer protein 1, chloroplast precursor related cluster	C
		STMCO48	-2.83162	Photosystem I subunit XI [Nicotiana attenuata]	C
		STMBB25	-2.91309	None	C
		STMCS27	-2.92055	None	C
		STMCH07	-2.95158	Plastocyanin, chloroplast precursor [Lycopersicon esculentum (Tomato)]	C
		STMIX26	-3.03289	Oxygen-evolving enhancer protein 1, chloroplast precursor [Lycopersicon esculentum (Tomato)]	C
		STMCD74	-3.07244	Hypothetical protein F6I1.12 [Arabidopsis thaliana (Mouse-ear cress)]	C
		STMEQ70	-3.08993	Peroxisomal (S)-2-hydroxy-acid oxidase [Spinacia oleracea (Spinach)]	C
		STMEG23	-3.20059	None	C
		STMES37	-3.65143	Ribulose bisphosphate carboxylase/oxygenase activase, chloroplast precursor [Lycopersicon pennellii (Tomato)]	C
		STMCP95	-3.70593	Serine-glyoxylate aminotransferase [Spirodela polyrrhiza (Giant duckweed)]	C
		STMEC84	3.33734	Catechol O-methyltransferase [Nicotiana tabacum (Common tobacco)]	CH
		STMIC76	3.22923	Cytochrome P450 monooxygenase CYP98A [Medicago truncatula (Barrel medic)]	CH
		STMFB72	3.01311	Putative peroxidase [Solanum tuberosum (Potato)]	CH
		STMJP52	2.80704	Phospho-2-dehydro-3-deoxyheptonate aldolase 1, chloroplast precursor [Solanum tuberosum (Potato)]	CH
		STMFB48	2.71718	Peroxidase [Capsicum annuum (Bell pepper)]	CH
		STMIL86	2.37234	Cytosolic 6-phosphogluconate dehydrogenase [Spinacia oleracea (Spinach)]	CH
		STMES07	2.35225	Hydroxycinnamoyl transferase [Nicotiana tabacum (Common tobacco)]	CH
		STMIM29	2.22969	4-coumarate--CoA ligase 1 [Solanum tuberosum (Potato)]	CH
		STMIS51	2.14792	None	CH
		STMIP13	2.12165	Mitochondrial phosphate translocator [Arabidopsis thaliana (Mouse-ear cress)]	CH
		STMDS19	2.11956	AT4g18950/F13C5_120 [Arabidopsis thaliana (Mouse-ear cress)]	CH
		STMJG07	2.0313	None	CH
		STMEI16	2.00962	UDP-glucose:protein transglucosylase-like [Solanum tuberosum (Potato)]	CH
		STMHT10	1.80957	5-methyltetrahydropteroyltriglutamate--homocysteine methyltransferase [Catharanthus roseus (Rosy periwinkle) (Madagascar periwinkle)]	CH
		STMES17	1.78496	Cytosolic NADP-malic enzyme [Lycopersicon esculentum (Tomato)]	CH
		STMDT51	1.72678	Protein disulfide isomerase-like [Arabidopsis thaliana (Mouse-ear cress)]	CH
		STMCN77	1.71943	Monodehydroascorbate reductase [Lycopersicon esculentum (Tomato)]	CH
		STMDU65	1.7169	UDP-glucose:protein transglucosylase-like [Solanum tuberosum (Potato)]	CH
		STMCK37	1.69638	Protein disulfide isomerase-like [Arabidopsis thaliana (Mouse-ear cress)]	CH
		STMJA37	1.69006	None	CH
		STMHX10	1.68295	Glutathione S-transferase APIC [Nicotiana tabacum (Common tobacco)]	CH
		STMGV29	1.66036	None	CH
		STMJN61	1.608	Hypothetical protein OJ1163_C07.26-2 [Oryza sativa (japonica cultivar-group)]	CH
		STMHF56	1.56635	Phosphoserine aminotransferase, chloroplast precursor [Arabidopsis thaliana (Mouse-ear cress)]	CH
		STMCJ75	1.50469	Serine hydroxymethyltransferase [Arabidopsis thaliana (Mouse-ear cress)]	CH
		STMCA93	-1.8529	NAD-dependent epimerase/dehydratase family protein-like protein [Solanum tuberosum (Potato)]	CH
		STMCS93	-1.91309	Hypothetical protein At4g26850 [Arabidopsis thaliana (Mouse-ear cress)]	CH
		STMIR79	-1.9898	Photosystem I reaction center subunit psaK, chloroplast precursor [Hordeum vulgare (Barley)]	CH
		STMCV74	-2.275	NAD-dependent epimerase/dehydratase family protein-like protein [Solanum tuberosum (Potato)]	CH
		STMCN29	-2.34382	Cysteine protease [Solanum tuberosum (Potato)]	CH
		STMIU17	-2.35041	Light harvesting chlorophyll a /b binding protein of PSII [Euglena gracilis]	CH
		STMIV90	-2.51308	Copper-containing amine oxidase [Lycopersicon esculentum (Tomato)]	CH
		STMCG30	-2.57242	Cold-induced glucosyl transferase [Solanum sogarandinum]	CH
		STMIM75	3.86231	Beta-fructofuranosidase [Solanum tuberosum (Potato)]	CHS
		STMJL95	3.12115	Caffeoyl-CoA O-methyltransferase [Solanum tuberosum (Potato)]	CHS
		STMJG89	2.94046	None	CHS
		STMII34	2.91171	At2g21045 [Arabidopsis thaliana (Mouse-ear cress)]	CHS
		STMIC60	2.78134	Caffeoyl-CoA O-methyltransferase 6 [Nicotiana tabacum (Common tobacco)]	CHS
		STMIH22	2.66863	None	CHS
		STMEY89	2.57636	PEARLI 1-like protein [Arabidopsis thaliana (Mouse-ear cress)]	CHS
		STMFA41	2.55588	PEARLI 1-like protein [Arabidopsis thaliana (Mouse-ear cress)]	CHS
		STMIY78	2.53451	None	CHS
		STMEC76	2.2115	Caffeic acid O-methyltransferase II [Nicotiana tabacum (Common tobacco)]	CHS
		STMFB08	2.14002	Putative acyl-CoA synthetase [Capsicum annuum (Bell pepper)]	CHS
		STMIY85	1.9159	Putative chloroplast nucleoid DNA-binding protein [Arabidopsis thaliana (Mouse-ear cress)]	CHS
		STMIC03	1.88346	OSJNba0093F12.4 protein [Oryza sativa (Rice)]	CHS
		STMHS50	1.78237	Methionine synthase [Solanum tuberosum (Potato)]	CHS
		STMHZ60	1.78041	Peroxidase [Nicotiana tabacum (Common tobacco)]	CHS
		STMJK22	1.56564	Similarity to AT-hook DNA-binding protein [Arabidopsis thaliana (Mouse-ear cress)]	CHS
		STMIZ28	-1.76408	Homeobox-leucine zipper protein HAT22 [Arabidopsis thaliana (Mouse-ear cress)]	CHS
		STMGA58	-2.12382	Orcinol O-methyltransferase 1 [Rosa chinensis (China rose)]	CHS
		STMCL85	-2.13275	Aminomethyltransferase, mitochondrial precursor [Solanum tuberosum (Potato)]	CHS
		STMEQ29	-2.62228	Thylakoid membrane phosphoprotein 14 kDa, chloroplast [Medicago truncatula (Barrel medic)]	CHS
		STMER52	3.29138	Glutathione S-transferase, class-phi [Solanum commersonii (Commerson's wild potato)]	CS
		STMIQ72	2.97654	Putative acyl-CoA synthetase [Arabidopsis thaliana (Mouse-ear cress)]	CS
		STMIT56	2.93515	Protein kinase; Type I EGF [Medicago truncatula (Barrel medic)]	CS
		STMIM43	2.70356	None	CS
		STMGQ39	2.2773	Phenylalanine ammonia-lyase [Capsicum chinense (Scotch bonnet) (Bonnet pepper)]	CS
		STMGT03	2.25536	Phenylalanine ammonia-lyase [Capsicum chinense (Scotch bonnet) (Bonnet pepper)]	CS
		STMEP77	2.04352	Arginine decarboxylase [Lycopersicon esculentum (Tomato)]	CS
		STMDV29	2.01495	Ornithine decarboxylase [Lycopersicon esculentum (Tomato)]	CS
		STMCP52	1.999	Ornithine decarboxylase [Lycopersicon esculentum (Tomato)]	CS
		STMGM11	1.98381	H0212B02.14 protein [Oryza sativa (Rice)]	CS
		STMIR23	1.88453	NBS-LRR protein [Solanum tuberosum (Potato)]	CS
		STMGU08	1.83495	Avr9/Cf-9 rapidly elicited protein 189 [Nicotiana tabacum (Common tobacco)]	CS
		STMIW66	1.80792	Putative receptor-like protein kinase 2 [Oryza sativa (japonica cultivar-group)]	CS
		STMIP04	1.7047	Hexose transporter [Lycopersicon esculentum (Tomato)]	CS
		STMIY06	-1.68374	Chloroplast RNA binding protein precursor [Phaseolus vulgaris (Kidney bean) (French bean)]	CS
		STMCN89	-1.74938	Chlorophyllase-2, chloroplast precursor [Arabidopsis thaliana (Mouse-ear cress)]	CS
		STMCQ90	-1.8581	Chlorophyll a-b binding protein 6A, chloroplast precursor [Lycopersicon esculentum (Tomato)]	CS
		STMES83	-1.86058	Photosystem II core complex proteins psbY, chloroplast precursor (L- arginine metabolising enzyme) (L-AME) [Contains: Photosystem II protein psbY-1 (psbY-A1); Photosystem II protein psbY-2 (psbY-A2)] [Spinacia oleracea (Spinach)]	CS
		STMIW46	-1.86266	DNA binding protein WRKY2 [Vitis vinifera (Grape)]	CS
		STMCR44	-1.87896	MRNA binding protein precursor [Lycopersicon esculentum (Tomato)]	CS
		STMCC31	-1.88437	MRNA binding protein precursor [Lycopersicon esculentum (Tomato)]	CS
		STMCO15	-1.89376	Putative ribosomal protein L29 [Oryza sativa (japonica cultivar-group)]	CS
		STMCZ29	-1.91309	50S ribosomal protein L27, chloroplast precursor [Nicotiana tabacum (Common tobacco)]	CS
		STMBB09	-1.9294	Elongation factor TuA, chloroplast precursor [Nicotiana sylvestris (Wood tobacco)]	CS
		STMCQ17	-1.94627	Emb|CAB75797.1 [Arabidopsis thaliana (Mouse-ear cress)]	CS
		STMIW38	-1.9672	Nicotiana tabacum wound inducive mRNA , complete cds [Nicotiana tabacum (Common tobacco)]	CS
		STMEV52	-1.98058	Putative rubredoxin [Oryza sativa (japonica cultivar-group)]	CS
		STMHT08	-1.98835	Branched-chain alpha keto-acid dehydrogenase E1 alpha subunit [Arabidopsis thaliana (Mouse-ear cress)]	CS
		STMJD64	-2.05764	Magnesium-protoporphyrin IX monomethyl ester [oxidative] cyclase, chloroplast precursor [Arabidopsis thaliana (Mouse-ear cress)]	CS
		STMCB94	-2.07158	Oxygen-evolving enhancer protein 2, chloroplast precursor [Solanum tuberosum (Potato)]	CS
		STMDB23	-2.12814	MRNA binding protein precursor [Lycopersicon esculentum (Tomato)]	CS
		STMIF47	-2.17362	None	CS
		STMCF69	-2.18842	50S ribosomal protein L24, chloroplast precursor [Nicotiana tabacum (Common tobacco)]	CS
		STMIJ77	-2.18842	Glu-tRNA(Gln) amidotransferase subunit A [Arabidopsis thaliana (Mouse-ear cress)]	CS
		STMCL39	-2.22424	H-Protein [Flaveria pringlei]	CS
		STMCK93	-2.2725	Fructose-1,6-bisphosphatase [Solanum tuberosum (Potato)]	CS
		STMCO53	-2.34659	Fructose-1,6-bisphosphatase [Solanum tuberosum (Potato)]	CS
		STMEQ31	-2.35786	None	CS
		STMCF47	-2.39195	Fructose-1,6-bisphosphatase [Solanum tuberosum (Potato)]	CS
		STMGZ48	-2.41269	UDP-Glc-4-epimerase [Solanum tuberosum (Potato)]	CS
		STMCC39	-2.41357	Oxygen-evolving enhancer protein 2, chloroplast precursor [Solanum tuberosum (Potato)]	CS
		STMIA83	-2.46608	UDP-Glc-4-epimerase [Solanum tuberosum (Potato)]	CS
		STMGX24	-2.47245	Glucose-6-phosphate 1-dehydrogenase, chloroplast precursor [Solanum tuberosum (Potato)]	CS
		STMIX65	-2.48108	None	CS
		STMEV93	-2.49131	GTP-binding protein [Pisum sativum (Garden pea)]	CS
		STMEW09	-2.50563	Glyceraldehyde-3-phosphate dehydrogenase A, chloroplast precursor [Nicotiana tabacum (Common tobacco)]	CS
		STMGE11	-2.51094	Hypothetical protein F15D2.29 [Arabidopsis thaliana (Mouse-ear cress)]	CS
		STMIY23	-2.57976	Glycine decarboxylase complex H-protein [Populus tremuloides (Quaking aspen)]	CS
		STMCZ35	-2.67489	Photosystem I reaction center subunit IV A, chloroplast precursor (PSI-E A) [Contains: Photosystem I reaction center subunit IV A isoform 2] [Nicotiana sylvestris (Wood tobacco)]	CS
		STMCZ53	-2.6764	Putative chloroplast thiazole biosynthetic protein [Nicotiana tabacum (Common tobacco)]	CS
		STMIZ11	-2.67715	Triose phosphate/phosphate translocator, chloroplast precursor [Solanum tuberosum (Potato)]	CS
		STMCG72	-2.68476	Photosystem II oxygen-evolving complex protein 3 precursor [Lycopersicon esculentum (Tomato)]	CS
		STMCK28	-2.70753	Putative chloroplast thiazole biosynthetic protein [Nicotiana tabacum (Common tobacco)]	CS
		STMIU18	-2.71374	Fructose-1,6-bisphosphatase precursor [Brassica napus (Rape)]	CS
		STMIH61	-2.74938	None	CS
		STMHV95	-2.85417	Remorin [Solanum tuberosum (Potato)]	CS
		STMCO92	-3.0959	Photosystem II oxygen-evolving complex protein 3 precursor [Lycopersicon esculentum (Tomato)]	CS
		STMEY49	-3.46999	Ribulose bisphosphate carboxylase/oxygenase activase, chloroplast precursor [Lycopersicon pennellii (Tomato)]	CS
		STMII56	-3.70593	CAX [Suaeda salsa]	CS
		STMIF60	3.01133	NtEIG-E80 protein [Nicotiana tabacum (Common tobacco)]	H
		STMEI69	2.96095	Catechol O-methyltransferase [Nicotiana tabacum (Common tobacco)]	H
		STMHZ49	2.95842	None	H
		STMEL02	2.80126	Hypothetical protein At1g30750 [Arabidopsis thaliana (Mouse-ear cress)]	H
		STMIL92	2.74333	P-coumaroyl shikimate 3'-hydroxylase isoform 2 [Ocimum basilicum (Sweet basil)]	H
		STMDU24	2.55554	Putative UDP-glucose dehydrogenase 2 [Nicotiana tabacum (Common tobacco)]	H
		STMDZ38	2.13026	None	H
		STMCX24	1.89456	None	H
		STMEK15	1.83622	NAD-malate dehydrogenase precursor [Nicotiana tabacum (Common tobacco)]	H
		STMDW47	1.79509	Stress-related protein [Vitis riparia (Frost grape) (Vitis vulpina)]	H
		STMHW72	1.65742	Peroxidase precursor [Lycopersicon esculentum (Tomato)]	H
		STMIW05	1.63284	None	H
		STMDT39	1.60443	Putative dihydrolipoamide succinyltransferase [Arabidopsis thaliana (Mouse-ear cress)]	H
		STMEU84	1.58747	Methionine synthase [Solanum tuberosum (Potato)]	H
		STMDV86	1.56833	Serine hydroxymethyltransferase [Arabidopsis thaliana (Mouse-ear cress)]	H
		STMIU72	1.56661	Cyclopropane fatty acid synthase [Gossypium hirsutum (Upland cotton)]	H
		STMHK80	-1.74668	Subtilisin-like protease precursor [Arabidopsis thaliana (Mouse-ear cress)]	H
		STMGS74	-1.80157	Putative alpha-galactosidase [Arabidopsis thaliana (Mouse-ear cress)]	H
		STMIL65	-2.03793	Remorin 2 [Lycopersicon esculentum (Tomato)]	H
		STMHQ84	-3.23827	Photosystem II 10 kDa polypeptide, chloroplast precursor [Lycopersicon esculentum (Tomato)]	H
		STMEJ65	2.33518	Methionine synthase [Solanum tuberosum (Potato)]	HS
		STMJI59	2.01416	None	HS
		STMGJ89	1.99527	Peroxidase precursor [Euphorbia characias (Spurge)]	HS
		STMIL02	1.83395	P-rich protein EIG-I30 [Nicotiana tabacum (Common tobacco)]	HS
		STMCX90	-1.92622	Putative serine carboxypeptidase precursor [Pisum sativum (Garden pea)]	S
		STMEI04	1.64907	Putative spermine synthase [Lycopersicon esculentum (Tomato)]	S
		STMEW75	-2.09142	Photosystem II 7kD protein [Arabidopsis thaliana (Mouse-ear cress)]	S
		STMFB49	-2.3181	Arabidopsis thaliana genomic DNA, chromosome 3, P1 clone: MVI11 [Arabidopsis thaliana (Mouse-ear cress)]	S
		STMGE78	-2.09523	None	S
		STMGN89	2.9391	HIPL1 protein precursor [Arabidopsis thaliana (Mouse-ear cress)]	S
		STMHY94	-1.80981	F17A17.35 protein [Arabidopsis thaliana (Mouse-ear cress)]	S
		STMID82	3.60725	Hemoglobin [Solanum tuberosum (Potato)]	S
		STMIH59	1.63317	Nicotiana tabacum ORF [Nicotiana tabacum (Common tobacco)]	S
		STMIL01	1.60299	Helix-loop-helix-like protein [Oryza sativa (japonica cultivar-group)]	S
		STMIP91	2.52011	None	S
		STMIR86	1.64364	OSJNBb0059K02.17 protein [Oryza sativa (japonica cultivar-group)]	S
		STMIX53	1.74403	Hypersensitive-induced reaction protein [Capsicum annuum (Bell pepper)]	S
		STMJE69	-2.20059	Triose phosphate/phosphate translocator, chloroplast precursor [Solanum tuberosum (Potato)]	S

## Sheet: B
B) ETI-related genes at 6 hpi (significantly up- or down-regulated by P. syringae 61 ) whose transcription is also modified by different abiotic treatments.
a EST identifier of NCBI EST database (http://www.ncbi.nlm.nih.gov/nucest/)
b gene expression in log2 transformed form in samples infiltrated with Pseudomonas syringae pv. syringae 61 compared to water infiltrated control
c Abiotic treatments: C=cold, H=heat, S=salt. (Rensink WA, Iobst S, Hart A, Stegalkina S, Liu J, Buell CR. Gene expression profiling of potato responses to cold, heat, and salt stress. Funct Integr Genomics. 2005;5(4):201-7.)
		ida	Fold-changeb	Similarity, Function	abiotic treatmentc
		STMBB25	-3.23425	None	C
		STMBB26	-3.08638	Phosphoribulokinase [Oryza sativa (indica cultivar-group)]	C
		STMBB29	-2.91888	Oxygen-evolving enhancer protein 1, chloroplast precursor related cluster	C
		STMCA80	-2.61825	Nicotiana tabacum wound inducive mRNA , complete cds [Nicotiana tabacum (Common tobacco)]	C
		STMCB57	-2.38477	Photosystem I subunit XI [Nicotiana attenuata]	C
		STMCC66	-2.80332	Type I (26 kD) CP29 polypeptide [Lycopersicon esculentum (Tomato)]	C
		STMCD42	-2.33894	Photosystem I reaction center subunit N, chloroplast precursor [Arabidopsis thaliana (Mouse-ear cress)]	C
		STMCD74	-3.02298	Hypothetical protein F6I1.12 [Arabidopsis thaliana (Mouse-ear cress)]	C
		STMCF51	-2.54642	Chloroplast ferredoxin-NADP oxidoreductase precursor [Capsicum annuum (Bell pepper)]	C
		STMCG22	-2.08202	Hypothetical protein At1g55480 [Arabidopsis thaliana (Mouse-ear cress)]	C
		STMCG35	-3.28492	Chloroplast ferredoxin-NADP oxidoreductase precursor [Capsicum annuum (Bell pepper)]	C
		STMCG41	-2.57853	Trigger factor-like protein [Arabidopsis thaliana (Mouse-ear cress)]	C
		STMCG60	-2.31833	Hypothetical protein Z97343.41 [Arabidopsis thaliana (Mouse-ear cress)]	C
		STMCH07	-3.16495	Plastocyanin, chloroplast precursor [Lycopersicon esculentum (Tomato)]	C
		STMCH86	-2.3738	Chloroplast-specific ribosomal protein precursor [Lycopersicon esculentum (Tomato)]	C
		STMCI32	-2.32343	Putative photosystem I subunit III [Nicotiana tabacum (Common tobacco)]	C
		STMCJ06	-2.30841	37kDa chloroplast inner envelope membrane polypeptide [Nicotiana tabacum (Common tobacco)]	C
		STMCM20	-2.88826	Glyceraldehyde-3-phosphate dehydrogenase A, chloroplast precursor [Nicotiana tabacum (Common tobacco)]	C
		STMCM59	-2.37662	Plastocyanin, chloroplast precursor [Lycopersicon esculentum (Tomato)]	C
		STMCO48	-2.81324	Photosystem I subunit XI [Nicotiana attenuata]	C
		STMCO87	-2.83773	30S ribosomal protein S1, chloroplast precursor [Spinacia oleracea (Spinach)]	C
		STMCP14	-2.77351	Glyceraldehyde-3-phosphate dehydrogenase A, chloroplast precursor [Nicotiana tabacum (Common tobacco)]	C
		STMCP95	-3.84642	Serine-glyoxylate aminotransferase [Spirodela polyrrhiza (Giant duckweed)]	C
		STMCQ72	-2.56758	Major intrinsic protein 1-like protein [Solanum tuberosum (Potato)]	C
		STMCU44	2.33848	Hypothetical protein F16J13.30 [Arabidopsis thaliana (Mouse-ear cress)]	C
		STMCZ89	-3.36728	Acyltransferase homolog [Petunia hybrida (Petunia)]	C
		STMDB40	-2.14208	Sigma factor [Nicotiana tabacum (Common tobacco)]	C
		STMDB96	-2.44762	Photosystem II reaction center W protein, chloroplast precursor [Spinacia oleracea (Spinach)]	C
		STMDF29	-2.68707	Hypothetical protein [Oryza sativa (japonica cultivar-group)]	C
		STMDF40	1.85513	Epidermis-specific secreted glycoprotein EP1 precursor [Daucus carota (Carrot)]	C
		STMDF78	-1.94058	30S ribosomal protein S13, chloroplast precursor [Arabidopsis thaliana (Mouse-ear cress)]	C
		STMDJ94	-2.30457	Plastidic cysteine synthase 1 [Solanum tuberosum (Potato)]	C
		STMDM72	-2.00698	ATP-dependent Clp protease proteolytic subunit ClpR4, putative [Arabidopsis thaliana (Mouse-ear cress)]	C
		STMDP40	-2.7822	ABC transporter protein 1-like [Arabidopsis thaliana (Mouse-ear cress)]	C
		STMDP77	2.35348	None	C
		STMDS59	2.06092	Putative UDP-glucuronate decarboxylase 3 [Nicotiana tabacum (Common tobacco)]	C
		STMDT60	2.10973	None	C
		STMDW17	-2.18732	Glucose-1-phosphate adenylyltransferase small subunit, chloroplast precursor [Solanum tuberosum (Potato)]	C
		STMDW52	2.59097	None	C
		STMEG23	-3.81324	None	C
		STMEH29	-2.26529	Ribulose-phosphate 3-epimerase, chloroplast precursor [Solanum tuberosum (Potato)]	C
		STMEJ17	-2.2725	Cell division protein ftsH homolog, chloroplast precursor [Nicotiana tabacum (Common tobacco)]	C
		STMEJ90	-1.90659	None	C
		STMEK04	1.9887	Hypothetical protein F14F18_180 [Arabidopsis thaliana (Mouse-ear cress)]	C
		STMEK53	1.97461	Nt-iaa2.3 deduced protein [Nicotiana tabacum (Common tobacco)]	C
		STMEN16	-2.00698	Translation releasing factor RF-1-like protein [Arabidopsis thaliana (Mouse-ear cress)]	C
		STMEO76	-2.83773	AlaT1 [Vitis vinifera (Grape)]	C
		STMEP88	3.18333	Histidine decarboxylase [Lycopersicon esculentum (Tomato)]	C
		STMEQ39	1.76915	MLO-like protein 7 [Arabidopsis thaliana (Mouse-ear cress)]	C
		STMEQ43	1.99167	Hypothetical protein T20K14_80 [Arabidopsis thaliana (Mouse-ear cress)]	C
		STMEQ70	-3.11554	Peroxisomal (S)-2-hydroxy-acid oxidase [Spinacia oleracea (Spinach)]	C
		STMER18	1.83526	Lysophospholipase-like protein [Arabidopsis thaliana (Mouse-ear cress)]	C
		STMES37	-3.9341	Ribulose bisphosphate carboxylase/oxygenase activase, chloroplast precursor [Lycopersicon pennellii (Tomato)]	C
		STMES53	1.77801	None	C
		STMES77	-1.99234	Hypothetical protein [Medicago truncatula (Barrel medic)]	C
		STMET67	-2.64692	UDP-glucose glucosyltransferase [Fragaria ananassa (Strawberry)]	C
		STMEU31	-2.54222	Photosystem I reaction center subunit N, chloroplast precursor [Arabidopsis thaliana (Mouse-ear cress)]	C
		STMEU43	-2.94167	Hypothetical protein [Oryza sativa (japonica cultivar-group)]	C
		STMEV34	-2.29846	Hypothetical protein [Medicago truncatula (Barrel medic)]	C
		STMEV84	2.01043	Putative receptor serine/threonine kinase PR5K [Oryza sativa (japonica cultivar-group)]	C
		STMEW02	2.37495	Syntaxin-related protein Nt-syr1 [Nicotiana tabacum (Common tobacco)]	C
		STMEW05	-2.08874	Nitric-oxide synthase 1 [Arabidopsis thaliana (Mouse-ear cress)]	C
		STMEW07	1.82167	Hypothetical protein At4g24380/T22A6_210 [Arabidopsis thaliana (Mouse-ear cress)]	C
		STMEY26	2.52465	A_TM018A10.6 protein [Arabidopsis thaliana (Mouse-ear cress)]	C
		STMEY61	-3.06393	ATP synthase gamma chain, chloroplast precursor [Pisum sativum (Garden pea)]	C
		STMEY92	2.52447	Expressed protein [Arabidopsis thaliana (Mouse-ear cress)]	C
		STMEZ75	3.0957	Putative membrane protein [Solanum tuberosum (Potato)]	C
		STMEZ84	2.4998	N-hydroxycinnamoyl-CoA:tyramine N-hydroxycinnamoyl transferase THT7- 8 [Lycopersicon esculentum (Tomato)]	C
		STMEZ92	2.13349	Hypothetical protein F13M23.170 [Arabidopsis thaliana (Mouse-ear cress)]	C
		STMFA09	1.78187	Putative pollen specific LIM domain-containing protein [Lycopersicon esculentum (Tomato)]	C
		STMFB36	1.78207	Hypothetical protein At2g28890 [Arabidopsis thaliana (Mouse-ear cress)]	C
		STMFB59	2.58694	Class IV chitinase [Arabidopsis thaliana (Mouse-ear cress)]	C
		STMFB78	2.23659	Similarity to transcription factor [Arabidopsis thaliana (Mouse-ear cress)]	C
		STMFB94	1.96611	B12D protein [Ipomoea batatas (Sweet potato) (Batate)]	C
		STMGA73	1.96809	T12H1.26 protein [Arabidopsis thaliana (Mouse-ear cress)]	C
		STMGA90	-2.2264	Beta-galactosidase precursor (EC 3.2.1.23) (Lactase) (Acid beta- galactosidase) (Exo-(1-->4)-beta-D-galactanase) [Lycopersicon esculentum (Tomato)]	C
		STMGH29	1.93598	Gb|AAD55296.1 [Arabidopsis thaliana (Mouse-ear cress)]	C
		STMGL86	-2.35994	F24J5.19 protein [Arabidopsis thaliana (Mouse-ear cress)]	C
		STMGN19	-1.95992	30S ribosomal protein S1, chloroplast precursor [Spinacia oleracea (Spinach)]	C
		STMGP63	-1.91541	Alanyl-tRNA synthetase [Arabidopsis thaliana (Mouse-ear cress)]	C
		STMGW25	-3.0204	Water channel protein [Nicotiana excelsior]	C
		STMGZ62	2.26874	Hypothetical protein At5g23590 [Arabidopsis thaliana (Mouse-ear cress)]	C
		STMHA35	2.59022	Putative mitochondrial dicarboxylate carrier protein [Arabidopsis thaliana (Mouse-ear cress)]	C
		STMHG03	-2.08638	Cryptochrome 1 [Lycopersicon esculentum (Tomato)]	C
		STMHI10	2.1382	Hypothetical protein F24J7.20 [Arabidopsis thaliana (Mouse-ear cress)]	C
		STMHI68	2.62784	Hypothetical protein At4g14990 [Arabidopsis thaliana (Mouse-ear cress)]	C
		STMHS15	2.7662	Harpin inducing protein 1-like 9 [Nicotiana tabacum (Common tobacco)]	C
		STMHT60	-2.15491	None	C
		STMHU07	-2.63872	Arabidopsis thaliana genomic DNA, chromosome 3, BAC clone: T13O13 [Arabidopsis thaliana (Mouse-ear cress)]	C
		STMHX51	-2.31595	Hypothetical protein [Arabidopsis thaliana (Mouse-ear cress)]	C
		STMHX87	-2.87555	PSI-H precursor [Nicotiana sylvestris (Wood tobacco)]	C
		STMHY86	2.96447	T12H1.14 protein [Arabidopsis thaliana (Mouse-ear cress)]	C
		STMHZ79	3.2956	Dirigent-like protein pDIR10 [Picea glauca (White spruce)]	C
		STMIA26	-2.86688	None	C
		STMIC26	2.16559	Putative disease resistance RPP13-like protein 4 [Arabidopsis thaliana (Mouse-ear cress)]	C
		STMIC34	2.78828	Hypothetical protein OSJNBa0012L23.48 [Oryza sativa (japonica cultivar-group)]	C
		STMID28	1.95881	Protein At3g47550 [Arabidopsis thaliana (Mouse-ear cress)]	C
		STMID68	2.75159	Avr9/Cf-9 induced kinase 1 [Nicotiana tabacum (Common tobacco)]	C
		STMIF91	2.22018	Hypothetical protein [Arabidopsis thaliana (Mouse-ear cress)]	C
		STMIG89	2.39385	AT5g20410/F5O24_300 [Arabidopsis thaliana (Mouse-ear cress)]	C
		STMII44	2.17962	Serine/threonine protein kinase pk23 [Lycopersicon esculentum (Tomato)]	C
		STMIK18	2.45204	H0818E11.1 protein [Oryza sativa (Rice)]	C
		STMIM46	-1.94986	Hypothetical protein At1g62780 [Arabidopsis thaliana (Mouse-ear cress)]	C
		STMIM83	1.98246	Hypothetical protein At1g57610 [Arabidopsis thaliana (Mouse-ear cress)]	C
		STMIQ48	-2.67364	At1g07080/F10K1_15 [Arabidopsis thaliana (Mouse-ear cress)]	C
		STMIQ73	1.7598	3-phosphoshikimate 1-carboxyvinyltransferase, chloroplast precursor [Lycopersicon esculentum (Tomato)]	C
		STMIS21	2.39678	Ripening regulated protein-like [Solanum tuberosum (Potato)]	C
		STMIS30	2.12003	MLO-like protein 7 [Arabidopsis thaliana (Mouse-ear cress)]	C
		STMIV50	1.99495	Extra-large G-protein [Oryza sativa (japonica cultivar-group)]	C
		STMIV65	2.15096	CONSTANS-LIKE b [Pisum sativum (Garden pea)]	C
		STMIW18	-2.71279	Hypothetical protein [Arabidopsis thaliana (Mouse-ear cress)]	C
		STMIW29	-2.77014	Similarity to pherophorin [Arabidopsis thaliana (Mouse-ear cress)]	C
		STMIX06	2.78683	Receptor protein kinase PERK1-like protein [Oryza sativa (japonica cultivar-group)]	C
		STMIX26	-3.26529	Oxygen-evolving enhancer protein 1, chloroplast precursor [Lycopersicon esculentum (Tomato)]	C
		STMIX69	-2.08129	Putative photosystem I subunit III [Nicotiana tabacum (Common tobacco)]	C
		STMIX78	-2.0441	Chloroplast photosystem II 22 kDa component [Nicotiana benthamiana]	C
		STMIX79	-2.33856	OSJNBb0070J16.3 protein [Oryza sativa (japonica cultivar-group)]	C
		STMIZ69	2.74536	NtEIG-A1 protein [Nicotiana tabacum (Common tobacco)]	C
		STMJA60	3.39187	Hin1-like protein [Solanum tuberosum (Potato)]	C
		STMJB47	2.3007	Benzoyl coenzyme A: benzyl alcohol benzoyl transferase [Petunia hybrida (Petunia)]	C
		STMJH49	1.80308	Expressed protein [Oryza sativa (japonica cultivar-group)]	C
		STMJH69	-2.08001	Arabidopsis thaliana genomic DNA, chromosome 3, P1 clone: MSJ11 [Arabidopsis thaliana (Mouse-ear cress)]	C
		STMJI81	-2.36544	Tyrosine aminotransferase-like protein [Arabidopsis thaliana (Mouse-ear cress)]	C
		STMJI95	1.98962	Formin homology 2 domain-containing protein 5 [Arabidopsis thaliana (Mouse-ear cress)]	C
		STMJL27	1.94956	Chitin-inducible gibberellin-responsive protein 1 [Oryza sativa (Rice)]	C
		STMJL59	-2.66744	Putative disease resistance protein I2C-5 [Solanum demissum (Wild potato)]	C
		STMJL87	-2.3726	Putative chaperon P13.9 [Castanea sativa (Sweet chestnut)]	C
		STMJM43	2.60246	Gb|AAD25612.1 [Arabidopsis thaliana (Mouse-ear cress)]	C
		STMJN02	2.35135	F1E22.18 [Arabidopsis thaliana (Mouse-ear cress)]	C
		STMJO18	2.53612	At1g25390/F2J7_14 [Arabidopsis thaliana (Mouse-ear cress)]	C
		STMJP14	2.33995	Hypothetical protein [Arabidopsis thaliana (Mouse-ear cress)]	C
		STMJP54	3.17999	Patatin-like protein 3 [Nicotiana tabacum (Common tobacco)]	C
		STMJP67	2.64041	None	C
		STMCA93	-2.06499	NAD-dependent epimerase/dehydratase family protein-like protein [Solanum tuberosum (Potato)]	CH
		STMCG30	-2.38231	Cold-induced glucosyl transferase [Solanum sogarandinum]	CH
		STMCN29	-3.09291	Cysteine protease [Solanum tuberosum (Potato)]	CH
		STMCU28	-3.14992	Hypothetical protein [Solanum tuberosum (Potato)]	CH
		STMCY67	-2.34219	None	CH
		STMDE91	2.11794	Arginine decarboxylase 1 [Datura stramonium (Jimsonweed) (Common thornapple)]	CH
		STMDS19	2.33404	AT4g18950/F13C5_120 [Arabidopsis thaliana (Mouse-ear cress)]	CH
		STMDU65	2.11839	UDP-glucose:protein transglucosylase-like [Solanum tuberosum (Potato)]	CH
		STMEC84	2.92674	Catechol O-methyltransferase [Nicotiana tabacum (Common tobacco)]	CH
		STMEI16	2.27372	UDP-glucose:protein transglucosylase-like [Solanum tuberosum (Potato)]	CH
		STMES07	2.52331	Hydroxycinnamoyl transferase [Nicotiana tabacum (Common tobacco)]	CH
		STMES24	2.31871	Prephenate dehydratase [Ipomoea trifida (Morning glory)]	CH
		STMFB48	1.66649	Peroxidase [Capsicum annuum (Bell pepper)]	CH
		STMFB72	1.67769	Putative peroxidase [Solanum tuberosum (Potato)]	CH
		STMGV29	1.80265	None	CH
		STMHT10	1.75266	5-methyltetrahydropteroyltriglutamate--homocysteine methyltransferase [Catharanthus roseus (Rosy periwinkle) (Madagascar periwinkle)]	CH
		STMHX10	1.84482	Glutathione S-transferase APIC [Nicotiana tabacum (Common tobacco)]	CH
		STMHZ35	-2.1186	Plasma membrane intrinsic protein 2-1 [Pyrus communis (Pear)]	CH
		STMIB46	-2.02661	T12C24.27 [Arabidopsis thaliana (Mouse-ear cress)]	CH
		STMIC76	3.11972	Cytochrome P450 monooxygenase CYP98A [Medicago truncatula (Barrel medic)]	CH
		STMIF76	1.8674	Dbj|BAA95711.1 [Arabidopsis thaliana (Mouse-ear cress)]	CH
		STMIL86	1.77229	Cytosolic 6-phosphogluconate dehydrogenase [Spinacia oleracea (Spinach)]	CH
		STMIM29	2.14332	4-coumarate--CoA ligase 1 [Solanum tuberosum (Potato)]	CH
		STMIP13	2.47588	Mitochondrial phosphate translocator [Arabidopsis thaliana (Mouse-ear cress)]	CH
		STMIR79	-2.03395	Photosystem I reaction center subunit psaK, chloroplast precursor [Hordeum vulgare (Barley)]	CH
		STMIS51	1.89533	None	CH
		STMIU17	-2.46673	Light harvesting chlorophyll a /b binding protein of PSII [Euglena gracilis]	CH
		STMIV90	-3.14258	Copper-containing amine oxidase [Lycopersicon esculentum (Tomato)]	CH
		STMJA37	2.84561	None	CH
		STMJG07	3.09532	None	CH
		STMJP52	2.87653	Phospho-2-dehydro-3-deoxyheptonate aldolase 1, chloroplast precursor [Solanum tuberosum (Potato)]	CH
		STMCJ34	-2.26422	Cysteine protease [Nicotiana tabacum (Common tobacco)]	CHS
		STMCL85	-2.38122	Aminomethyltransferase, mitochondrial precursor [Solanum tuberosum (Potato)]	CHS
		STMCN94	-2.12025	Magnesium-protoporphyrin IX monomethyl ester [oxidative] cyclase, chloroplast precursor [Arabidopsis thaliana (Mouse-ear cress)]	CHS
		STMEC76	2.41986	Caffeic acid O-methyltransferase II [Nicotiana tabacum (Common tobacco)]	CHS
		STMEQ29	-2.59627	Thylakoid membrane phosphoprotein 14 kDa, chloroplast [Medicago truncatula (Barrel medic)]	CHS
		STMEW11	-1.92021	ASR4 [Lycopersicon esculentum (Tomato)]	CHS
		STMEY89	2.18433	PEARLI 1-like protein [Arabidopsis thaliana (Mouse-ear cress)]	CHS
		STMFA41	2.1106	PEARLI 1-like protein [Arabidopsis thaliana (Mouse-ear cress)]	CHS
		STMFB08	2.40539	Putative acyl-CoA synthetase [Capsicum annuum (Bell pepper)]	CHS
		STMGA58	-2.13788	Orcinol O-methyltransferase 1 [Rosa chinensis (China rose)]	CHS
		STMHL75	-2.96513	Vacuolar processing enzyme-1a [Nicotiana tabacum (Common tobacco)]	CHS
		STMHY91	2.50814	Calcium-binding allergen Ole e 8 [Olea europaea (Common olive)]	CHS
		STMHZ60	1.84917	Peroxidase [Nicotiana tabacum (Common tobacco)]	CHS
		STMIC60	2.7076	Caffeoyl-CoA O-methyltransferase 6 [Nicotiana tabacum (Common tobacco)]	CHS
		STMIH22	2.80518	None	CHS
		STMII34	2.16031	At2g21045 [Arabidopsis thaliana (Mouse-ear cress)]	CHS
		STMIM75	3.45158	Beta-fructofuranosidase [Solanum tuberosum (Potato)]	CHS
		STMIQ44	2.11669	Lipase class 3-like [Oryza sativa (japonica cultivar-group)]	CHS
		STMIY78	2.97253	None	CHS
		STMIY85	2.27349	Putative chloroplast nucleoid DNA-binding protein [Arabidopsis thaliana (Mouse-ear cress)]	CHS
		STMJG89	2.91988	None	CHS
		STMJL95	2.20742	Caffeoyl-CoA O-methyltransferase [Solanum tuberosum (Potato)]	CHS
		STMBB09	-2.43681	Elongation factor TuA, chloroplast precursor [Nicotiana sylvestris (Wood tobacco)]	CS
		STMCB94	-2.17045	Oxygen-evolving enhancer protein 2, chloroplast precursor [Solanum tuberosum (Potato)]	CS
		STMCC31	-2.06224	MRNA binding protein precursor [Lycopersicon esculentum (Tomato)]	CS
		STMCC39	-2.57151	Oxygen-evolving enhancer protein 2, chloroplast precursor [Solanum tuberosum (Potato)]	CS
		STMCF47	-2.20022	Fructose-1,6-bisphosphatase [Solanum tuberosum (Potato)]	CS
		STMCF69	-2.18244	50S ribosomal protein L24, chloroplast precursor [Nicotiana tabacum (Common tobacco)]	CS
		STMCG72	-2.67364	Photosystem II oxygen-evolving complex protein 3 precursor [Lycopersicon esculentum (Tomato)]	CS
		STMCK28	-2.83475	Putative chloroplast thiazole biosynthetic protein [Nicotiana tabacum (Common tobacco)]	CS
		STMCK93	-2.16983	Fructose-1,6-bisphosphatase [Solanum tuberosum (Potato)]	CS
		STMCL39	-2.24694	H-Protein [Flaveria pringlei]	CS
		STMCM21	-2.31294	Peptidyl-prolyl cis-trans isomerase, FKBP-type, putative [Oryza sativa (japonica cultivar-group)]	CS
		STMCN89	-2.28581	Chlorophyllase-2, chloroplast precursor [Arabidopsis thaliana (Mouse-ear cress)]	CS
		STMCO15	-2.04329	Putative ribosomal protein L29 [Oryza sativa (japonica cultivar-group)]	CS
		STMCO53	-2.12959	Fructose-1,6-bisphosphatase [Solanum tuberosum (Potato)]	CS
		STMCO92	-2.92138	Photosystem II oxygen-evolving complex protein 3 precursor [Lycopersicon esculentum (Tomato)]	CS
		STMCP52	2.97622	Ornithine decarboxylase [Lycopersicon esculentum (Tomato)]	CS
		STMCQ28	-2.02421	Ribosomal protein S5 [Spinacia oleracea (Spinach)]	CS
		STMCQ90	-2.16586	Chlorophyll a-b binding protein 6A, chloroplast precursor [Lycopersicon esculentum (Tomato)]	CS
		STMCR44	-2.14741	MRNA binding protein precursor [Lycopersicon esculentum (Tomato)]	CS
		STMCZ29	-2.22424	50S ribosomal protein L27, chloroplast precursor [Nicotiana tabacum (Common tobacco)]	CS
		STMDB23	-2.40807	MRNA binding protein precursor [Lycopersicon esculentum (Tomato)]	CS
		STMDF13	-2.13788	29 kDa ribonucleoprotein B, chloroplast precursor [Nicotiana sylvestris (Wood tobacco)]	CS
		STMDO18	-2.16288	Drm3-like protein [Solanum tuberosum (Potato)]	CS
		STMDV29	2.86415	Ornithine decarboxylase [Lycopersicon esculentum (Tomato)]	CS
		STMDZ40	2.42985	Trehalose-phosphate phosphatase [Nicotiana tabacum (Common tobacco)]	CS
		STMEP77	2.26867	Arginine decarboxylase [Lycopersicon esculentum (Tomato)]	CS
		STMEQ06	-2.09711	Major intrinsic protein 2 [Solanum tuberosum (Potato)]	CS
		STMEQ31	-2.61426	None	CS
		STMER52	1.66878	Glutathione S-transferase, class-phi [Solanum commersonii (Commerson's wild potato)]	CS
		STMES83	-2.1121	Photosystem II core complex proteins psbY, chloroplast precursor (L- arginine metabolising enzyme) (L-AME) [Contains: Photosystem II protein psbY-1 (psbY-A1); Photosystem II protein psbY-2 (psbY-A2)] [Spinacia oleracea (Spinach)]	CS
		STMEU11	-2.06361	Cathepsin B-like cysteine proteinase [Solanum tuberosum (Potato)]	CS
		STMEU14	1.7775	Heat shock protein [Lycopersicon esculentum (Tomato)]	CS
		STMEV52	-1.87413	Putative rubredoxin [Oryza sativa (japonica cultivar-group)]	CS
		STMEV93	-2.53392	GTP-binding protein [Pisum sativum (Garden pea)]	CS
		STMEW09	-2.61825	Glyceraldehyde-3-phosphate dehydrogenase A, chloroplast precursor [Nicotiana tabacum (Common tobacco)]	CS
		STMEW74	-2.04898	Ci21A protein [Solanum tuberosum (Potato)]	CS
		STMEY49	-3.70062	Ribulose bisphosphate carboxylase/oxygenase activase, chloroplast precursor [Lycopersicon pennellii (Tomato)]	CS
		STMFB92	-2.13133	None	CS
		STMGC72	-2.03627	Alpha-glucan water dikinase, chloroplast precursor [Solanum tuberosum (Potato)]	CS
		STMGE11	-2.66498	Hypothetical protein F15D2.29 [Arabidopsis thaliana (Mouse-ear cress)]	CS
		STMGM11	2.34494	H0212B02.14 protein [Oryza sativa (Rice)]	CS
		STMGP26	2.03652	Protein phosphatase 2C [Solanum tuberosum (Potato)]	CS
		STMGQ39	2.29404	Phenylalanine ammonia-lyase [Capsicum chinense (Scotch bonnet) (Bonnet pepper)]	CS
		STMGT03	2.41022	Phenylalanine ammonia-lyase [Capsicum chinense (Scotch bonnet) (Bonnet pepper)]	CS
		STMGU08	2.31673	Avr9/Cf-9 rapidly elicited protein 189 [Nicotiana tabacum (Common tobacco)]	CS
		STMGV06	-2.10142	Hypothetical protein At3g48200 [Arabidopsis thaliana (Mouse-ear cress)]	CS
		STMGX24	-2.70593	Glucose-6-phosphate 1-dehydrogenase, chloroplast precursor [Solanum tuberosum (Potato)]	CS
		STMHT08	-2.02272	Branched-chain alpha keto-acid dehydrogenase E1 alpha subunit [Arabidopsis thaliana (Mouse-ear cress)]	CS
		STMHV25	1.93697	Hypothetical protein At2g23810 [Arabidopsis thaliana (Mouse-ear cress)]	CS
		STMHV95	-3.07244	Remorin [Solanum tuberosum (Potato)]	CS
		STMHY93	-1.92812	F17A17.35 protein [Arabidopsis thaliana (Mouse-ear cress)]	CS
		STMIA83	-2.77229	UDP-Glc-4-epimerase [Solanum tuberosum (Potato)]	CS
		STMIF47	-2.19724	None	CS
		STMIH61	-3.05889	None	CS
		STMII56	-3.14657	CAX [Suaeda salsa]	CS
		STMIJ77	-2.35373	Glu-tRNA(Gln) amidotransferase subunit A [Arabidopsis thaliana (Mouse-ear cress)]	CS
		STMIM43	2.69475	None	CS
		STMIQ72	2.17972	Putative acyl-CoA synthetase [Arabidopsis thaliana (Mouse-ear cress)]	CS
		STMIT56	2.59378	Protein kinase; Type I EGF [Medicago truncatula (Barrel medic)]	CS
		STMIU18	-2.66009	Fructose-1,6-bisphosphatase precursor [Brassica napus (Rape)]	CS
		STMIU30	-2.13401	None	CS
		STMIW38	-2.87176	Nicotiana tabacum wound inducive mRNA , complete cds [Nicotiana tabacum (Common tobacco)]	CS
		STMIW66	2.03734	Putative receptor-like protein kinase 2 [Oryza sativa (japonica cultivar-group)]	CS
		STMIX65	-2.72431	None	CS
		STMIY23	-2.81726	Glycine decarboxylase complex H-protein [Populus tremuloides (Quaking aspen)]	CS
		STMIZ11	-2.98476	Triose phosphate/phosphate translocator, chloroplast precursor [Solanum tuberosum (Potato)]	CS
		STMJB45	-2.36072	Cathepsin B-like cysteine proteinase [Solanum tuberosum (Potato)]	CS
		STMJD64	-2.26369	Magnesium-protoporphyrin IX monomethyl ester [oxidative] cyclase, chloroplast precursor [Arabidopsis thaliana (Mouse-ear cress)]	CS
		STMCH21	1.86158	None	H
		STMCS35	-2.02349	Putative water channel protein [Lycopersicon esculentum (Tomato)]	H
		STMDU24	2.7075	Putative UDP-glucose dehydrogenase 2 [Nicotiana tabacum (Common tobacco)]	H
		STMDW47	2.02667	Stress-related protein [Vitis riparia (Frost grape) (Vitis vulpina)]	H
		STMDZ38	2.53126	None	H
		STMEI69	2.50942	Catechol O-methyltransferase [Nicotiana tabacum (Common tobacco)]	H
		STMEL02	2.93278	Hypothetical protein At1g30750 [Arabidopsis thaliana (Mouse-ear cress)]	H
		STMEP35	-2.14258	Hypothetical protein OSJNBb0016H12.19 [Oryza sativa (japonica cultivar-group)]	H
		STMGL83	2.0701	Putative p-coumaroyl 3'-hydroxylase CYP98A-C1 [Coffea canephora (Robusta coffee)]	H
		STMGM44	-2.15415	Nodulin-like protein [Arabidopsis thaliana (Mouse-ear cress)]	H
		STMHQ84	-3.45075	Photosystem II 10 kDa polypeptide, chloroplast precursor [Lycopersicon esculentum (Tomato)]	H
		STMHZ49	2.71562	None	H
		STMIA15	1.90685	None	H
		STMIF60	3.37684	NtEIG-E80 protein [Nicotiana tabacum (Common tobacco)]	H
		STMIL92	2.62118	P-coumaroyl shikimate 3'-hydroxylase isoform 2 [Ocimum basilicum (Sweet basil)]	H
		STMEA44	2.56393	None	HS
		STMEJ65	2.16895	Methionine synthase [Solanum tuberosum (Potato)]	HS
		STMGJ89	2.1576	Peroxidase precursor [Euphorbia characias (Spurge)]	HS
		STMIL02	1.77438	P-rich protein EIG-I30 [Nicotiana tabacum (Common tobacco)]	HS
		STMJI59	2.14801	None	HS
		STMEI04	1.89354	Putative spermine synthase [Lycopersicon esculentum (Tomato)]	S
		STMEK75	1.6938	Acyl carrier protein [Capsicum chinense (Scotch bonnet) (Bonnet pepper)]	S
		STMEW75	-2.08993	Photosystem II 7kD protein [Arabidopsis thaliana (Mouse-ear cress)]	S
		STMFB49	-2.46027	Arabidopsis thaliana genomic DNA, chromosome 3, P1 clone: MVI11 [Arabidopsis thaliana (Mouse-ear cress)]	S
		STMGE78	-2.77877	None	S
		STMGN89	2.29831	HIPL1 protein precursor [Arabidopsis thaliana (Mouse-ear cress)]	S
		STMGV72	2.0092	ATP citrate lyase b-subunit [Lupinus albus (White lupin)]	S
		STMHY94	-2.20087	F17A17.35 protein [Arabidopsis thaliana (Mouse-ear cress)]	S
		STMID82	2.84993	Hemoglobin [Solanum tuberosum (Potato)]	S
		STMIP91	2.95759	None	S
		STMIR86	2.41137	OSJNBb0059K02.17 protein [Oryza sativa (japonica cultivar-group)]	S
		STMJE69	-2.64397	Triose phosphate/phosphate translocator, chloroplast precursor [Solanum tuberosum (Potato)]	S

## Sheet: C
C) Genes that were specifically activated by P. tabaci in tobacco leaves at 6 hpi (but remained unaffected during ETI or PTI) and were also highly activated by different abiotic treatments.
a EST identifier of NCBI EST database (http://www.ncbi.nlm.nih.gov/nucest/)
b gene expression in log2 transformed form in samples infiltrated with Pseudomonas syringae pv. tabaci compared to water infiltrated control
c Abiotic treatments: C=cold, H=heat, S=salt. (Rensink WA, Iobst S, Hart A, Stegalkina S, Liu J, Buell CR. Gene expression profiling of potato responses to cold, heat, and salt stress. Funct Integr Genomics. 2005;5(4):201-7.)
d best Arabidopsis homologs of potato ESTs identified by using BLASTX search (https://www.arabidopsis.org/Blast/index.jsp)
e abscisic acid signaling-related genes highlighted with yellow
	ida	Fold-changeb	abiotic treatmentc	Arabidopsis homologd	Similarity, Functione
	STMHT30	2.93428	CHS	AT3G61890	homeotic protein Athb-12, transcription factors ATHB7 and ATHB12 modulate abscisic acid signalling by regulating protein phosphatase 2C and abscisic acid. receptor gene activities
	STMEO91	2.67677	S	AT3G12500	class II chitinase
	STMHS17	1.93464	CS	AT3G11410	protein phosphatase 2C, regulator of ABA signalling, mRNA up-regulated by drought and ABA.
	STMGQ20	1.80425	CS	AT2G38540	putative non-specific lipid transfer protein
	STMHO79	1.76769	CS	AT3G11410	protein phosphatase 2C, regulator of ABA signalling, mRNA up-regulated by drought and ABA.
	STMGR44	1.73236	S	AT2G38540	putative non-specific lipid transfer protein
	STMDI37	1.701	CS	AT3G29575	ABA-Insensitive5 BINDING PROTEIN, abscisic acid mediated signaling pathway, positive regulation of transcription.
	STMJD93	1.61063	S	AT3G12500	class II chitinase
