# Supplementary material for: Overlapping Yet Response-Specific Transcriptome Alterations Characterize the Nature of Tobacco–Pseudomonas syringae Interactions
Source: Front Plant Sci. 2016 Mar 7;7:251. doi: 10.3389/fpls.2016.00251 (PMC4779890; doi:10.3389/fpls.2016.00251)
Supplement: Supplementary file 12 [file Table12.XLS]

## Sheet: A
Table S12. Expression of PTI-related genes at 6 hpi after infiltration PTI inducing Pseudomonas syringae pv. syringae hrcC together with various signal pathway inhibitors.
Red and green colors represent up- or down regulation of genes compared to the control, respectively
aEST identifier of NCBI EST database (http://www.ncbi.nlm.nih.gov/nucest/)
b gene expression in log2 transformed form in samples infiltrated with living Pseudomonas syringae pv. syringae hrcC mutant compared to water infiltrated control
c gene expression in log2 transformed form in samples infiltrated with living Pseudomonas syringae pv. syringae hrcC mutant+signal pathway inhibitors compared to Pseudomonas syringae pv. syringae hrcC mutant injected samples.
			ida	PTI 6 hpib	LaCl2c	Neomycin	aristolochic acid	K252a	MG115	Similarity, Function
			STMCK06	3.52461	4.06833	4.21233	4.83733	4.436	4.24267	None
			STMGM29	1.64843	2.01833	2.31233	3.24633	2.355	2.32067	None
			STMGI40	2.25442	1.46467	1.20933			1.59767	None
			STMEB83	-2.80991	1.259	0.951667				OSJNBb0059K02.17 protein [Oryza sativa (japonica cultivar-group)]
			STMCP52	1.999	1.064	0.852333			1.804	Hemoglobin [Solanum tuberosum (Potato)]
			STMDV29	2.01495	-0.625333	-1.209		1.26767	-1.11433	Ornithine decarboxylase [Lycopersicon esculentum (Tomato)]
			STMGL44	1.56017	-0.682	-1.26033		1.31067	-1.16	Ornithine decarboxylase [Lycopersicon esculentum (Tomato)]
			STMIR91	-2.39306	-0.742667			-1.13167		Catalase isozyme 2 [Solanum tuberosum (Potato)]
			STMID82	3.60725	-0.755333	-1.21	-1.852	-2.02033		None
			STMIR86	1.64364	-0.902	-1.42967		-1.33467	-1.495	Putative squalene epoxidase [Lycopersicon esculentum (Tomato)]
			STMDQ34	2.54723		-1.63067	-1.87633	-1.61	-1.324	Cytosolic 6-phosphogluconate dehydrogenase [Spinacia oleracea (Spinach)]
			STMJN61	1.608		-1.151	-1.63467	-1.74333		Hypothetical protein OJ1163_C07.26-2 [Oryza sativa (japonica cultivar-group)]
			STMIZ92	-2.97625		1.34033		1.526		ACI13 [Lycopersicon esculentum (Tomato)]
			STMJL87	-1.85209		1.17733			1.13433	Putative chaperon P13.9 [Castanea sativa (Sweet chestnut)]
			STMGT42	2.17631		0.998667			1.03067	Polygalacturonase inhibitor protein [Solanum brevidens]
			STMET22	1.60416		-1.164		-1.10767	-1.344	Putative glutathione S-transferase T2 [Lycopersicon esculentum (Tomato)]
			STMDF49	2.22676		-0.948			-1.24267	Putative AAA-type ATPase [Arabidopsis thaliana (Mouse-ear cress)]
			STMIS21	2.15591		-1.30933			-1.139	Ripening regulated protein-like [Solanum tuberosum (Potato)]
			STMIP13	2.12165		-1.32333			-1.06033	Mitochondrial phosphate translocator [Arabidopsis thaliana (Mouse-ear cress)]
			STMEZ75	2.80379		-1.327			-1.70033	Putative membrane protein [Solanum tuberosum (Potato)]
			STMDW32	2.24726		-1.317	-1.54067		-1.06567	Cytosolic 6-phosphogluconate dehydrogenase [Spinacia oleracea (Spinach)]
			STMIL86	2.37234		-1.4	-1.53933		-1.202	Cytosolic 6-phosphogluconate dehydrogenase [Spinacia oleracea (Spinach)]
			STMBB15	2.12212		-1.165	-2.15167	-1.83367		SHEPHERD [Arabidopsis thaliana (Mouse-ear cress)]
			STMIZ69	2.50465			-1.81733		-1.54267	NtEIG-A1 protein [Nicotiana tabacum (Common tobacco)]
			STMJP54	1.74041			1.89133	1.655	-1.08433	Patatin-like protein 3 [Nicotiana tabacum (Common tobacco)]
			STMCG30	-2.57242			4.29233	1.259		Cold-induced glucosyl transferase [Solanum sogarandinum]
			STMCY19	-2.25813			2.094	1.46		None
			STMJE63	1.99764			2.185	1.50867		Tyramine hydroxycinnamoyl transferase [Solanum tuberosum (Potato)]
			STMHZ79	3.00767			2.04467	1.501		Dirigent-like protein pDIR10 [Picea glauca (White spruce)]
			STMIL04	2.13751			2.03567	1.58267		transferase, transferring glycosyl groups [Arabidopsis thaliana]
			STMEJ57	1.89897			1.961	1.52133		Glucose-6-phosphate/phosphate translocator 2 [Solanum tuberosum (Potato)]
			STMEZ84	1.65152			1.79067	1.385		N-hydroxycinnamoyl-CoA:tyramine N-hydroxycinnamoyl transferase THT7- 8 [Lycopersicon esculentum (Tomato)]
			STMIQ72	2.97654			-1.398	-0.951333		Putative acyl-CoA synthetase [Arabidopsis thaliana (Mouse-ear cress)]
			STMHW72	1.65742			-1.523	-1.373		Peroxidase precursor [Lycopersicon esculentum (Tomato)]
			STMCK37	1.69638			-1.59133	-1.09067		Protein disulfide isomerase-like [Arabidopsis thaliana (Mouse-ear cress)]
			STMDU24	2.55554			-1.63467	-1.119		Putative UDP-glucose dehydrogenase 2 [Nicotiana tabacum (Common tobacco)]
			STMDT51	1.72678			-1.65233	-1.14767		Protein disulfide isomerase-like [Arabidopsis thaliana (Mouse-ear cress)]
			STMEG24	2.22836			-1.71067	-1.81967		SHEPHERD [Arabidopsis thaliana (Mouse-ear cress)]
			STMIX06	3.02821			-1.77533	-1.051		Receptor protein kinase PERK1-like protein [Oryza sativa (japonica cultivar-group)]
			STMHT10	1.80957			-1.8	-1.14367		5-methyltetrahydropteroyltriglutamate--homocysteine methyltransferase [Catharanthus roseus (Rosy periwinkle) (Madagascar periwinkle)]
			STMCP23	2.38944			-1.88767	-1.83433		SHEPHERD [Arabidopsis thaliana (Mouse-ear cress)]
			STMIS30	1.62004			-1.90567	-1.19267		MLO-like protein 7 [Arabidopsis thaliana (Mouse-ear cress)]
			STMHR82	1.72616			-1.91333	-1.624		None
			STMIR22	2.6055			-1.96733	-1.83033		Metal transport protein [Medicago truncatula (Barrel medic)]
			STMJM47	1.71123				1.98633	-1.51533	OSJNBa0065B15.8 protein [Oryza sativa (japonica cultivar-group)]
			STMIR02	2.57113				-1.02667	0.881	H0818E11.1 protein [Oryza sativa (Rice)]
			STMHX62	1.5535				-1.087	-1.434	None
			STMDP40	-1.89346	-0.855					ABC transporter protein 1-like [Arabidopsis thaliana (Mouse-ear cress)]
			STMET67	-1.73786	-0.920333					UDP-glucose glucosyltransferase [Fragaria ananassa (Strawberry)]
			STMJL95	3.12115	1.328					Caffeoyl-CoA O-methyltransferase [Solanum tuberosum (Potato)]
			STMHZ50	2.73573	1.06133					Caffeoyl-CoA O-methyltransferase [Solanum tuberosum (Potato)]
			STMJL59	-2.24643		1.349				Putative disease resistance protein I2C-5 [Solanum demissum (Wild potato)]
			STMII34	2.91171		0.721				At2g21045 [Arabidopsis thaliana (Mouse-ear cress)]
			STMEU79	1.62873		-0.883				None
			STMGF93	1.62435		-0.991				Hypothetical protein At2g20190 [Arabidopsis thaliana (Mouse-ear cress)]
			STMEJ65	2.33518		-1.081				Methionine synthase [Solanum tuberosum (Potato)]
			STMEG23	-3.20059		1.17467				None
			STMIW46	-1.86266			1.94667			DNA binding protein WRKY2 [Vitis vinifera (Grape)]
			STMID61	-3.03926			-1.533			None
			STMJG17	1.68633			-1.33967			None
			STMEY66	1.50425			-1.35933			Putative receptor-like serine-threonine protein kinase [Solanum tuberosum (Potato)]
			STMCN77	1.71943			-1.36633			Monodehydroascorbate reductase [Lycopersicon esculentum (Tomato)]
			STMFA41	2.55588			-1.391			PEARLI 1-like protein [Arabidopsis thaliana (Mouse-ear cress)]
			STMIH59	1.63317			-1.45733			Nicotiana tabacum ORF [Nicotiana tabacum (Common tobacco)]
			STMJN12	2.66224			-1.471			Protein kinase 1 [Nicotiana tabacum (Common tobacco)]
			STMIW66	1.80792			-1.473			Putative receptor-like protein kinase 2 [Oryza sativa (japonica cultivar-group)]
			STMCJ75	1.50469			-1.506			Serine hydroxymethyltransferase [Arabidopsis thaliana (Mouse-ear cress)]
			STMES17	1.78496			-1.56633			Cytosolic NADP-malic enzyme [Lycopersicon esculentum (Tomato)]
			STMET82	1.64817			-1.57233			Hypothetical protein OSJNBa0079B15.16 [Oryza sativa (japonica cultivar-group)]
			STMIX36	2.71354			-1.63633			None
			STMDT60	1.622			-1.792			None
			STMGQ39	2.2773				1.51067		Phenylalanine ammonia-lyase [Capsicum chinense (Scotch bonnet) (Bonnet pepper)]
			STMIC60	2.78134				1.49033		Caffeoyl-CoA O-methyltransferase 6 [Nicotiana tabacum (Common tobacco)]
			STMIP84	2.48747				1.67133		MutT domain protein-like [Oryza sativa (japonica cultivar-group)]
			STMJO36	3.46903				1.54133		Catechol O-methyltransferase [Nicotiana tabacum (Common tobacco)]
			STMJC75	1.88108				1.306		None
			STMGC36	2.23911				1.267		Putative cullin protein [Lycopersicon esculentum (Tomato)]
			STMEC08	1.60686				1.257		Glucose-6-phosphate/phosphate translocator 2 [Solanum tuberosum (Potato)]
			STMHI10	1.83076				1.229		Hypothetical protein F24J7.20 [Arabidopsis thaliana (Mouse-ear cress)]
			STMHQ84	-3.23827				1.42267		Photosystem II 10 kDa polypeptide, chloroplast precursor [Lycopersicon esculentum (Tomato)]
			STMHZ22	-2.80792				1.36167		Photosystem II 10 kDa polypeptide, chloroplast precursor [Lycopersicon esculentum (Tomato)]
			STMIT56	2.93515				-0.973333		Protein kinase; Type I EGF [Medicago truncatula (Barrel medic)]
			STMGN89	2.9391				-1.06		HIPL1 protein precursor [Arabidopsis thaliana (Mouse-ear cress)]
			STMGN23	2.40463				-1.087		Putative HSP protein [Arabidopsis thaliana (Mouse-ear cress)]
			STMGJ74	1.6026				-1.116		Hypothetical protein [Trifolium pratense (Red clover)]
			STMEK55	1.55163				-1.17833		Probable glycosyltransferase At3g02350 [Arabidopsis thaliana (Mouse-ear cress)]
			STMCP87	1.50644				-1.19933		Hypothetical protein At2g07180 [Arabidopsis thaliana (Mouse-ear cress)]
			STMHY61	1.61132				-1.20033		Plastidic phosphate translocator-like protein2 [Mesembryanthemum crystallinum (Common ice plant)]
			STMIK62	2.9886				-1.25233		Glutathione S-transferase, class-phi [Solanum commersonii (Commerson's wild potato)]
			STMEK15	1.83622				-1.36		NAD-malate dehydrogenase precursor [Nicotiana tabacum (Common tobacco)]
			STMIK18	2.47018				-1.462		H0818E11.1 protein [Oryza sativa (Rice)]
			STMER52	3.29138				-1.644		Glutathione S-transferase, class-phi [Solanum commersonii (Commerson's wild potato)]
			STMIH83	1.57216					0.994	Hydrolase-like [Oryza sativa (japonica cultivar-group)]
			STMID78	1.86541					0.665	Hydrolase-like [Oryza sativa (japonica cultivar-group)]
			STMIV65	2.0342					-1.07167	CONSTANS-LIKE b [Pisum sativum (Garden pea)]
			STMHY86	2.27036					-1.072	T12H1.14 protein [Arabidopsis thaliana (Mouse-ear cress)]
			STMHA35	1.57239					-1.16567	Putative mitochondrial dicarboxylate carrier protein [Arabidopsis thaliana (Mouse-ear cress)]
			STMJC78	2.35902					-1.37267	Cytochrome P450 [Helianthus tuberosus (Jerusalem artichoke)]
			STMIY85	1.9159					-1.40167	Putative chloroplast nucleoid DNA-binding protein [Arabidopsis thaliana (Mouse-ear cress)]
